# Supplementary material for: Mutational Signatures Are Critical for Proper Estimation of Purifying Selection Pressures in Cancer Somatic Mutation Data When Using the dN/dS Metric
Source: Front Genet. 2017 Jun 8;8:74. doi: 10.3389/fgene.2017.00074 (PMC5462936; doi:10.3389/fgene.2017.00074)
Supplement: Table S1 — dN/dS ratios in 6 cancer types. The simple, 6-class corrected and 96-class corrected dN/dS metric was calculated for each gene that harbored at least 10 mutations. P-values are calculated using a one-tailed binomial test. Q-values are calculated using the Benjamini–Hochberg method. Cancer types are indicated by the tab names. [file Table1.XLSX]

## Sheet: BRCA
	dNdS	p_dNdS	q_dNdS	dNdS6	p_dNdS6	q_dNdS6	dNdS96	p_dNdS96	q_dNdS96
A2ML1	0.347296	0.0555446	0.805023	0.450318	0.124332	1	0.414548	0.0976143	1
AAK1	0.359856	0.062508	0.805023	0.412055	0.0958559	1	0.389181	0.0804014	1
ABAT	0.669235	0.391958	0.98918	1.03482	0.636287	1	0.994895	0.614347	1
ABCA1	1.31805	0.749796	0.98918	1.844	0.874021	1	1.83679	0.872842	1
ABCA10	3.79583	0.972638	0.98918	4.26431	0.98147	1	4.03869	0.977672	1
ABCA12	0.570818	0.192602	0.899808	0.70745	0.322283	1	0.685261	0.300622	1
ABCA13	0.634664	0.118047	0.878098	0.811537	0.316428	1	0.768576	0.262209	1
ABCA3	0.705761	0.378134	0.98918	1.12863	0.679545	1	1.14291	0.687193	1
ABCA4	0.512317	0.125052	0.888808	0.718471	0.318	1	0.719328	0.318872	1
ABCA5	1.08538	0.663375	0.98918	1.10864	0.673359	1	1.08637	0.663809	1
ABCA6	0.365206	0.0600549	0.805023	0.431728	0.102391	1	0.420186	0.0942779	1
ABCA8	0.708443	0.374799	0.98918	0.862212	0.501248	1	0.830229	0.476196	1
ABCA9	1.70299	0.849492	0.98918	2.05943	0.906742	1	2.0166	0.901249	1
ABCB1	0.265199	0.00437337	0.465764	0.306265	0.00998328	1	0.301488	0.00915173	1
ABCB11	1.26046	0.734111	0.98918	1.47056	0.811174	1	1.43571	0.800043	1
ABCB4	0.666284	0.343874	0.98918	0.789798	0.448661	1	0.786006	0.445567	1
ABCC1	0.486325	0.165524	0.895579	0.77487	0.426104	1	0.804747	0.452041	1
ABCC12	0.750478	0.410722	0.98918	1.03361	0.621598	1	1.02074	0.613414	1
ABCC4	1.47687	0.796416	0.98918	1.79853	0.866867	1	1.77058	0.861885	1
ABCC5	3.03827	0.945977	0.98918	4.1929	0.978757	1	4.01516	0.975598	1
ABCC6	0.506946	0.230219	0.926947	0.701546	0.400719	1	0.697053	0.396932	1
ABCC8	0.875845	0.507968	0.98918	1.36107	0.785435	1	1.42314	0.808223	1
ABCC9	1.92273	0.888501	0.98918	2.21501	0.924866	1	2.24341	0.927677	1
ABR	0.470994	0.152868	0.895579	0.789621	0.438986	1	0.744571	0.399216	1
ACACA	0.759175	0.385212	0.98918	0.911546	0.519147	1	0.833914	0.452776	1
ACACB	0.428664	0.0748189	0.805023	0.636076	0.247945	1	0.605607	0.218424	1
ACE	0.983515	0.596641	0.98918	1.56357	0.836569	1	1.467	0.809484	1
ACTN2	0.30983	0.0253797	0.805023	0.47782	0.121568	1	0.435829	0.0905023	1
ACVR1B	1.21228	0.714437	0.98918	1.64141	0.836096	1	1.51368	0.806806	1
ADAM21	0.324483	0.0638718	0.805023	0.380986	0.100665	1	0.358708	0.0852684	1
ADAM29	1.04541	0.64554	0.98918	1.22477	0.71903	1	1.14187	0.687122	1
ADAMTS12	1.40334	0.775587	0.98918	1.79015	0.865393	1	1.66089	0.840406	1
ADAMTS16	0.339128	0.0512494	0.805023	0.441423	0.117441	1	0.380638	0.0749589	1
ADAMTS17	1.39091	0.772603	0.98918	1.96917	0.892739	1	1.79337	0.865504	1
ADAMTS19	1.29005	0.740439	0.98918	1.46156	0.792722	1	1.26203	0.730725	1
ADAMTS20	1.23495	0.722438	0.98918	1.29294	0.747317	1	1.11371	0.663357	1
ADAMTS3	0.729321	0.43152	0.98918	0.817929	0.496608	1	0.715244	0.42072	1
ADAMTS5	1.25329	0.729246	0.98918	1.6664	0.841261	1	1.53707	0.81255	1
ADAMTS7	0.456112	0.148964	0.895579	0.613399	0.288743	1	0.553993	0.234094	1
ADAMTS9	3.03823	0.946425	0.98918	3.63056	0.967373	1	3.29318	0.956832	1
ADAMTSL1	0.618659	0.236601	0.926947	0.825993	0.436684	1	0.802747	0.414686	1
ADAMTSL3	0.563185	0.185814	0.899808	0.66038	0.276464	1	0.595451	0.214972	1
ADCY10	0.416433	0.110758	0.847599	0.583301	0.251099	1	0.575912	0.244348	1
ADCY5	1.40539	0.776882	0.98918	2.23582	0.923505	1	2.18352	0.918305	1
ADCY7	1.5927	0.825358	0.98918	2.53961	0.948666	1	2.60839	0.952894	1
ADCY8	0.461927	0.191166	0.899808	0.675549	0.378645	1	0.646366	0.353445	1
ADCY9	0.892876	0.517891	0.98918	1.42976	0.811033	1	1.35507	0.783264	1
ADD2	0.925006	0.560273	0.98918	1.37787	0.780616	1	1.23514	0.725474	1
ADGB	1.3621	0.76299	0.98918	1.47008	0.794577	1	1.32117	0.749799	1
ADNP	2.91754	0.940576	0.98918	3.30703	0.95733	1	2.94096	0.941763	1
ADNP2	0.37202	0.094338	0.805023	0.434564	0.141697	1	0.437396	0.144001	1
AEBP1	1.51205	0.805684	0.98918	2.21991	0.922996	1	1.98534	0.895726	1
AFF1	0.586826	0.281022	0.964006	0.696819	0.37732	1	0.592421	0.285957	1
AFF3	0.971044	0.589098	0.98918	1.31246	0.756792	1	1.12925	0.67653	1
AGAP1	1.23782	0.723752	0.98918	1.83243	0.871524	1	1.77222	0.86132	1
AGBL1	1.05394	0.635062	0.98918	1.41818	0.794149	1	1.38342	0.782362	1
AGTPBP1	2.81171	0.934488	0.98918	2.92667	0.940619	1	2.65797	0.925184	1
AHCTF1	0.543456	0.124111	0.888808	0.529434	0.113137	1	0.455421	0.0637212	1
AHNAK	0.49791	0.013759	0.627998	0.601059	0.0554215	1	0.619282	0.0673052	1
AHNAK2	0.517481	0.0354352	0.805023	0.711766	0.189694	1	0.666626	0.14168	1
AIM1	3.75037	0.971235	0.98918	4.26152	0.981116	1	3.83688	0.973236	1
AKAP12	1.30299	0.744806	0.98918	1.45716	0.791525	1	1.23339	0.720429	1
AKAP13	1.03893	0.610769	0.98918	1.2103	0.722701	1	1.06446	0.629285	1
AKAP6	2.19531	0.924464	0.98918	2.53299	0.952607	1	2.10365	0.914215	1
AKAP9	1.43822	0.81798	0.98918	1.58479	0.865292	1	1.24557	0.733618	1
ALDH1L2	1.17245	0.699284	0.98918	1.33116	0.755286	1	1.31876	0.751314	1
ALK	0.732319	0.440788	0.98918	0.985628	0.609089	1	0.934777	0.579105	1
ALMS1	1.76191	0.907693	0.98918	1.80529	0.9159	1	1.56849	0.861022	1
ALPK2	1.13374	0.683805	0.98918	1.29458	0.743383	1	1.11199	0.674771	1
ALS2	0.352122	0.08093	0.805023	0.395255	0.111076	1	0.364035	0.0888502	1
ALS2CR11	0.935542	0.564183	0.98918	1.00734	0.608373	1	0.874807	0.523913	1
AMBRA1	0.453599	0.14692	0.895579	0.550109	0.230566	1	0.489965	0.177313	1
AMOTL1	0.691956	0.409817	0.98918	0.923433	0.572155	1	0.818703	0.503444	1
AMPD1	0.377244	0.0899794	0.805023	0.496302	0.182772	1	0.453168	0.14657	1
ANAPC1	1.31776	0.749702	0.98918	1.42836	0.783502	1	1.31406	0.748484	1
ANGPT4	2.6374	0.923464	0.98918	4.23905	0.978921	1	3.81456	0.9708	1
ANK1	1.10255	0.657491	0.98918	1.60385	0.865146	1	1.49054	0.832456	1
ANK2	0.726206	0.23502	0.926947	0.800523	0.322669	1	0.688411	0.193674	1
ANK3	1.75252	0.90582	0.98918	1.89914	0.931332	1	1.61001	0.872592	1
ANKAR	1.10172	0.670418	0.98918	1.15857	0.693823	1	1.0801	0.66107	1
ANKHD1	0.487179	0.221114	0.926947	0.472778	0.209504	1	0.606338	0.318875	1
ANKRD11	1.32819	0.761437	0.98918	1.98906	0.92117	1	1.70667	0.872992	1
ANKRD12	3.25503	0.95621	0.98918	3.29789	0.957795	1	2.60764	0.922645	1
ANKRD17	1.72817	0.854247	0.98918	1.6131	0.83004	1	1.52749	0.809431	1
ANKRD20A4	0.407716	0.104523	0.834954	0.472555	0.154142	1	0.419971	0.113331	1
ANKRD26	0.98801	0.618355	0.98918	1.11055	0.674166	1	0.891805	0.568436	1
ANKRD27	0.29239	0.0227151	0.784591	0.40449	0.0770006	1	0.36115	0.0516678	1
ANKRD30A	0.585569	0.324051	0.98918	0.620045	0.352389	1	0.574552	0.314916	1
ANKRD30B	0.981202	0.576689	0.98918	1.04542	0.620501	1	0.969874	0.568601	1
ANKRD31	1.04479	0.645258	0.98918	1.086	0.663649	1	0.895601	0.570512	1
ANKRD36	0.729675	0.43179	0.98918	0.784843	0.472916	1	0.644444	0.364767	1
ANO4	0.983687	0.594226	0.98918	1.20058	0.709155	1	1.1394	0.680022	1
AP1B1	0.307622	0.0414202	0.805023	0.487133	0.16637	1	0.494296	0.172665	1
APAF1	2.61226	0.922146	0.98918	2.84927	0.936564	1	2.49943	0.914057	1
APC	1.41908	0.81009	0.98918	1.32243	0.770422	1	1.10538	0.654905	1
APOB	1.09956	0.657938	0.98918	1.42121	0.869541	1	1.3405	0.830929	1
APOBR	0.63029	0.197815	0.899808	0.728752	0.298402	1	0.612737	0.18115	1
ARAP3	0.99263	0.605025	0.98918	1.2834	0.746276	1	1.22021	0.720269	1
ARFGEF1	1.63528	0.835099	0.98918	1.72697	0.85428	1	1.57188	0.820375	1
ARFGEF2	1.25808	0.729328	0.98918	1.66409	0.840927	1	1.53126	0.810805	1
ARHGAP21	0.678086	0.398949	0.98918	0.724925	0.43519	1	0.62592	0.357173	1
ARHGAP31	0.862275	0.474725	0.98918	1.0468	0.620908	1	0.9329	0.534223	1
ARHGAP35	0.334236	0.0696739	0.805023	0.450459	0.154779	1	0.392162	0.108785	1
ARHGAP5	2.62937	0.923299	0.98918	2.66499	0.925639	1	2.32576	0.899758	1
ARHGEF1	2.92197	0.93989	0.98918	4.25897	0.979235	1	3.79499	0.97035	1
ARHGEF11	0.272041	0.0198847	0.730371	0.35114	0.0532135	1	0.316913	0.0364525	1
ARHGEF12	1.41967	0.78039	0.98918	1.55391	0.816159	1	1.37425	0.766774	1
ARHGEF15	1.07858	0.65274	0.98918	1.30508	0.754661	1	1.17808	0.701559	1
ARHGEF5	3.09955	0.948693	0.98918	3.8319	0.971797	1	3.29217	0.956304	1
ARHGEF7	1.16894	0.697912	0.98918	1.60674	0.828632	1	1.42449	0.783183	1
ARID1A	2.16636	0.946051	0.98918	2.63822	0.977153	1	2.42176	0.966122	1
ARID1B	3.85231	0.973578	0.98918	4.88558	0.988514	1	4.56336	0.985185	1
ARID2	1.37392	0.767479	0.98918	1.23928	0.722577	1	1.22716	0.718138	1
ARPP21	0.432139	0.166122	0.895579	0.504659	0.228211	1	0.453051	0.183622	1
ASAP1	0.686171	0.405297	0.98918	0.858085	0.530239	1	0.768798	0.467878	1
ASH1L	2.12709	0.916506	0.98918	2.32055	0.935982	1	1.97336	0.896797	1
ASPM	0.84053	0.414516	0.98918	0.871924	0.446902	1	0.792284	0.364041	1
ASTN1	0.833132	0.428187	0.98918	1.19361	0.718772	1	1.11031	0.663758	1
ASXL1	0.399965	0.0622816	0.805023	0.454699	0.0972112	1	0.402569	0.0637617	1
ASXL2	1.21497	0.719069	0.98918	1.31443	0.766647	1	1.26797	0.745373	1
ASXL3	0.953065	0.546808	0.98918	0.988424	0.574813	1	0.848219	0.457574	1
ATAD2	0.44371	0.131188	0.888808	0.453869	0.139125	1	0.36584	0.0767923	1
ATAD2B	3.34489	0.95909	0.98918	3.41389	0.961408	1	2.81971	0.935666	1
ATAD5	1.04903	0.647193	0.98918	1.07538	0.658995	1	0.899807	0.572802	1
ATG2A	0.284547	0.037334	0.805023	0.400717	0.109559	1	0.369874	0.0869077	1
ATG2B	0.433754	0.167458	0.895579	0.456178	0.186272	1	0.40496	0.144067	1
ATM	1.25997	0.741185	0.98918	1.38379	0.796167	1	1.25851	0.74047	1
ATN1	1.77218	0.862175	0.98918	1.99104	0.896497	1	1.75488	0.859004	1
ATP10A	2.21232	0.9252	0.98918	3.26698	0.98154	1	3.05128	0.975581	1
ATP10B	0.98729	0.572587	0.98918	1.38796	0.808949	1	1.30841	0.773804	1
ATP11A	0.459882	0.143901	0.895579	0.689426	0.349101	1	0.703524	0.362028	1
ATP13A4	2.62743	0.922805	0.98918	3.23076	0.953453	1	3.26243	0.954641	1
ATP1A4	1.10721	0.663683	0.98918	1.56102	0.836438	1	1.56779	0.838218	1
ATP2A1	1.5957	0.826048	0.98918	2.38617	0.937711	1	2.41274	0.939771	1
ATP2B1	0.747116	0.374077	0.98918	0.712469	0.341874	1	0.724135	0.352744	1
ATP2B2	1.35089	0.760346	0.98918	2.11241	0.910624	1	2.20628	0.920612	1
ATP2B4	1.50966	0.805069	0.98918	2.04017	0.902897	1	2.13448	0.914051	1
ATP8B2	1.91663	0.887574	0.98918	2.96454	0.972036	1	2.87909	0.968767	1
ATR	1.51272	0.805629	0.98918	1.61379	0.830198	1	1.53835	0.812178	1
ATXN2	0.632973	0.250158	0.926947	0.653359	0.269688	1	0.582102	0.202766	1
ATXN2L	0.333076	0.0779577	0.805023	0.381054	0.112088	1	0.343047	0.0846233	1
AUTS2	0.472554	0.200276	0.901241	0.607725	0.319547	1	0.552149	0.270224	1
BAAT	0.307559	0.0620402	0.805023	0.349382	0.0889809	1	0.38211	0.112893	1
BACH2	0.965509	0.585714	0.98918	1.3472	0.769737	1	1.13616	0.679947	1
BAZ1A	0.610055	0.294452	0.977429	0.621404	0.304452	1	0.530756	0.22514	1
BAZ1B	1.20498	0.709836	0.98918	1.50698	0.804697	1	1.26898	0.733169	1
BAZ2A	0.539118	0.247657	0.926947	0.649693	0.345154	1	0.593077	0.295317	1
BAZ2B	0.873178	0.462692	0.98918	0.849575	0.440054	1	0.736252	0.328229	1
BBS9	0.511277	0.223324	0.926947	0.547739	0.255243	1	0.515456	0.226956	1
BCAS1	1.34711	0.759156	0.98918	1.54907	0.815163	1	1.35647	0.762094	1
BDP1	0.75576	0.410642	0.98918	0.74591	0.402276	1	0.617275	0.290158	1
BIRC6	1.19958	0.716233	0.98918	1.1881	0.709427	1	1.0844	0.642058	1
BLM	1.35558	0.760936	0.98918	1.46528	0.793267	1	1.33702	0.754992	1
BMPR2	0.585649	0.279983	0.964006	0.627358	0.316772	1	0.590903	0.284618	1
BNC1	1.10217	0.670609	0.98918	1.46363	0.793895	1	1.32479	0.753255	1
BOD1L1	0.413969	0.0490587	0.805023	0.427086	0.0557441	1	0.358247	0.0261988	1
BPTF	0.780968	0.431821	0.98918	0.865726	0.500148	1	0.783374	0.433825	1
BRCA1	0.644838	0.319271	0.98918	0.706668	0.373265	1	0.608312	0.287121	1
BRCA2	1.83753	0.875179	0.98918	1.8403	0.875653	1	1.55297	0.815637	1
BRPF3	0.527245	0.237244	0.926947	0.727306	0.411622	1	0.657759	0.352186	1
BRWD1	1.62413	0.855783	0.98918	1.59666	0.848743	1	1.3255	0.759748	1
BSN	2.1999	0.923325	0.98918	2.58768	0.954266	1	2.36555	0.938584	1
C10orf12	3.62484	0.96804	0.98918	4.09162	0.978311	1	3.52547	0.965242	1
C17orf97	0.362867	0.088059	0.805023	0.535004	0.229064	1	0.525919	0.220806	1
C2CD3	1.10828	0.664238	0.98918	1.26966	0.739148	1	1.17516	0.697351	1
C2orf16	0.873031	0.481608	0.98918	0.927701	0.527891	1	0.772039	0.390801	1
C2orf71	0.346503	0.03966	0.805023	0.442432	0.0951109	1	0.406266	0.0712372	1
C3	2.69695	0.927273	0.98918	4.16977	0.977785	1	4.0921	0.976431	1
C3orf20	0.201493	0.0136236	0.627998	0.291864	0.0507325	1	0.267566	0.0380793	1
C5orf42	1.74135	0.882908	0.98918	1.75944	0.886588	1	1.55688	0.838233	1
C7	1.10655	0.672475	0.98918	1.22062	0.717512	1	1.11732	0.677007	1
C9orf131	1.41262	0.778987	0.98918	1.58118	0.822759	1	1.39704	0.774426	1
C9orf84	0.524769	0.226684	0.926947	0.567059	0.263609	1	0.497171	0.203028	1
CABIN1	0.463042	0.192118	0.899808	0.649068	0.355795	1	0.576223	0.291625	1
CACNA1A	1.51992	0.826549	0.98918	2.21327	0.946844	1	2.14428	0.940194	1
CACNA1B	0.750062	0.41037	0.98918	1.13045	0.678713	1	1.12255	0.674347	1
CACNA1C	0.603365	0.172467	0.895579	0.918874	0.498606	1	0.928912	0.508585	1
CACNA1D	1.6039	0.85028	0.98918	2.17922	0.945115	1	2.14319	0.941537	1
CACNA1E	1.54821	0.870657	0.98918	2.24508	0.977081	1	2.16445	0.971862	1
CACNA1G	0.318338	0.0320011	0.805023	0.477657	0.130758	1	0.456112	0.11365	1
CACNA1H	3.29193	0.956295	0.98918	4.95271	0.98803	1	4.88364	0.987405	1
CACNA1S	0.395183	0.0777742	0.805023	0.63309	0.277859	1	0.653126	0.297137	1
CACNA2D3	1.26009	0.730041	0.98918	1.70926	0.850005	1	1.724	0.852849	1
CAD	2.14222	0.917136	0.98918	2.79597	0.965201	1	2.70558	0.960835	1
CADM2	0.70716	0.4216	0.98918	0.759155	0.460804	1	0.793809	0.485924	1
CADPS	1.82546	0.872757	0.98918	2.44229	0.944553	1	2.30099	0.93305	1
CALD1	0.761217	0.450095	0.98918	0.955016	0.582464	1	0.757628	0.447403	1
CAMSAP1	0.702303	0.336427	0.98918	0.989019	0.582549	1	0.92139	0.52998	1
CARD11	0.292268	0.0345934	0.805023	0.49043	0.169259	1	0.428282	0.117624	1
CARD6	0.418013	0.154551	0.895579	0.470527	0.198532	1	0.389206	0.131708	1
CASP8	2.87826	0.938881	0.98918	4.06193	0.977406	1	3.80191	0.972066	1
CASR	3.21438	0.953871	0.98918	4.88421	0.987835	1	4.92671	0.988219	1
CASZ1	4.00636	0.976738	0.990401	6.17363	0.995661	1	5.48246	0.992746	1
CBFB	4.2735	0.982125	0.991851	5.37674	0.992738	1	4.97857	0.990003	1
CBLB	1.38345	0.782123	0.98918	1.3785	0.78034	1	1.30045	0.750387	1
CCDC108	0.441399	0.173821	0.895579	0.674159	0.377454	1	0.621006	0.331253	1
CCDC136	1.02562	0.636379	0.98918	1.61238	0.82987	1	1.27688	0.737415	1
CCDC144A	1.84102	0.876098	0.98918	2.17301	0.921618	1	1.8029	0.869397	1
CCDC150	2.29072	0.896436	0.98918	2.96749	0.942138	1	2.39459	0.905499	1
CCDC155	3.25399	0.954899	0.98918	4.35225	0.981212	1	3.90825	0.973454	1
CCDC168	0.424109	0.0682126	0.805023	0.452524	0.0859079	1	0.410917	0.0607327	1
CCDC40	0.76669	0.459601	0.98918	1.19416	0.710615	1	1.11875	0.675689	1
CCDC88A	3.82972	0.9737	0.98918	4.42116	0.983965	1	3.61833	0.968493	1
CCDC88C	0.899979	0.547588	0.98918	1.42327	0.795851	1	1.23169	0.725174	1
CD163L1	1.21233	0.717389	0.98918	1.35915	0.785801	1	1.24414	0.733625	1
CDC27	0.405171	0.144234	0.895579	0.406137	0.145003	1	0.372857	0.119267	1
CDC42BPA	1.75092	0.859187	0.98918	1.9342	0.890222	1	1.72663	0.854455	1
CDC42BPB	0.727482	0.391168	0.98918	1.04358	0.627839	1	0.973546	0.582202	1
CDH1	3.77481	0.999453	1	4.86958	0.999966	1	4.8546	0.999965	1
CDH12	2.92216	0.940391	0.98918	3.30117	0.956628	1	3.22297	0.953721	1
CDH20	2.6128	0.921827	0.98918	3.58023	0.964881	1	3.55182	0.964078	1
CDH23	1.28374	0.752778	0.98918	1.9638	0.934996	1	1.96309	0.934903	1
CDH26	0.402828	0.0826598	0.805023	0.481892	0.140879	1	0.444531	0.111733	1
CDH8	1.07131	0.644614	0.98918	1.20111	0.709394	1	1.16462	0.692329	1
CDH9	1.50681	0.804087	0.98918	1.65613	0.839536	1	1.59918	0.826849	1
CDK12	2.7509	0.930543	0.98918	3.06397	0.946602	1	2.78214	0.932363	1
CDK5RAP2	0.491692	0.163071	0.895579	0.671738	0.324822	1	0.585394	0.245109	1
CECR2	0.672704	0.349479	0.98918	0.768503	0.43117	1	0.697768	0.371242	1
CELSR1	0.521683	0.19579	0.899808	0.798302	0.446498	1	0.77824	0.42906	1
CELSR2	0.538597	0.127416	0.888808	0.748061	0.331277	1	0.724517	0.306421	1
CELSR3	0.61705	0.274158	0.958818	0.800679	0.44159	1	0.761348	0.406792	1
CENPE	5.29073	0.992963	0.996682	6.0884	0.996373	1	4.92909	0.990436	1
CENPF	0.835378	0.499793	0.98918	1.05514	0.637785	1	0.850819	0.510615	1
CEP152	0.809929	0.449002	0.98918	0.921689	0.537083	1	0.760457	0.40745	1
CEP170	2.58285	0.919783	0.98918	2.4583	0.910624	1	2.05574	0.872195	1
CEP192	1.73475	0.855799	0.98918	1.7739	0.863209	1	1.59974	0.826999	1
CEP250	0.439459	0.101762	0.833664	0.635062	0.27089	1	0.505196	0.15268	1
CEP290	2.18299	0.886015	0.98918	2.4062	0.906456	1	1.83092	0.843046	1
CEP350	1.36471	0.801832	0.98918	1.40013	0.817085	1	1.15013	0.684768	1
CEP95	2.69389	0.92748	0.98918	2.94353	0.941465	1	2.22897	0.890677	1
CFH	1.14486	0.680405	0.98918	1.05541	0.632644	1	0.937296	0.560863	1
CFTR	3.6805	0.969501	0.98918	4.33742	0.982241	1	4.29716	0.981653	1
CHD2	0.725117	0.384469	0.98918	0.912328	0.535508	1	0.759977	0.414208	1
CHD3	1.2619	0.734724	0.98918	1.70907	0.87283	1	1.51583	0.824757	1
CHD4	0.690058	0.246202	0.926947	0.895767	0.466927	1	0.807337	0.37202	1
CHD5	0.667558	0.304055	0.986477	1.11743	0.670424	1	1.02947	0.611943	1
CHD6	0.678678	0.258013	0.937787	0.867807	0.451855	1	0.776752	0.35871	1
CHD7	0.986105	0.581722	0.98918	1.15542	0.6881	1	0.998024	0.590004	1
CHD8	0.631734	0.244454	0.926947	0.733586	0.343385	1	0.63947	0.251815	1
CHD9	1.1132	0.665357	0.98918	1.0765	0.645806	1	0.914447	0.547985	1
CHI3L1	0.354423	0.0824342	0.805023	0.507971	0.204643	1	0.519036	0.214582	1
CILP	1.19357	0.707416	0.98918	1.62988	0.833651	1	1.60503	0.828256	1
CIT	1.60901	0.851591	0.98918	2.28274	0.954216	1	1.96079	0.919525	1
CKAP5	1.56994	0.819946	0.98918	1.81872	0.870808	1	1.68671	0.845956	1
CLEC16A	1.20348	0.711157	0.98918	1.77954	0.862604	1	1.6351	0.834761	1
CLIP1	0.541405	0.199438	0.901241	0.703804	0.347961	1	0.581827	0.23539	1
CLSTN2	0.656836	0.382095	0.98918	0.951124	0.588953	1	0.92175	0.571115	1
CMYA5	1.386	0.835836	0.98918	1.39357	0.839294	1	1.18875	0.7214	1
CNGB1	0.197827	0.0126881	0.627998	0.279624	0.0441181	1	0.257151	0.0332515	1
CNOT1	1.43182	0.798943	0.98918	1.62614	0.855056	1	1.58131	0.843618	1
CNTN1	0.789421	0.438845	0.98918	0.823479	0.466694	1	0.81318	0.458351	1
CNTN3	2.66863	0.925488	0.98918	2.81908	0.934447	1	2.81194	0.93405	1
CNTN4	0.473508	0.154922	0.895579	0.513985	0.189087	1	0.522108	0.196162	1
CNTN6	1.45096	0.789308	0.98918	1.53953	0.812628	1	1.53845	0.812361	1
CNTNAP1	1.05838	0.63956	0.98918	1.4304	0.798107	1	1.39774	0.7874	1
CNTNAP2	0.613784	0.259029	0.937787	0.828577	0.455501	1	0.7964	0.4271	1
CNTNAP3B	0.354747	0.0434057	0.805023	0.42955	0.0862201	1	0.405491	0.0707635	1
CNTNAP5	0.803151	0.422155	0.98918	1.0722	0.638547	1	1.02541	0.605563	1
CNTRL	0.925455	0.520976	0.98918	1.13993	0.68025	1	0.930167	0.524934	1
COBLL1	1.15799	0.693593	0.98918	1.18825	0.705389	1	1.12826	0.681555	1
COG1	2.74763	0.93035	0.98918	3.71272	0.968374	1	3.61877	0.965939	1
COL11A1	1.33951	0.757922	0.98918	0.999984	0.624182	1	1.04908	0.647213	1
COL12A1	0.74117	0.302671	0.986477	0.742217	0.303795	1	0.73554	0.296635	1
COL14A1	3.28157	0.984272	0.992817	3.34924	0.985693	1	3.38246	0.986342	1
COL16A1	0.829377	0.510819	0.98918	0.824103	0.507186	1	0.852765	0.526686	1
COL17A1	1.58455	0.823537	0.98918	1.61155	0.829651	1	1.68546	0.84529	1
COL18A1	0.366766	0.101402	0.833664	0.431989	0.153149	1	0.429049	0.15067	1
COL19A1	1.21668	0.716414	0.98918	0.986221	0.595761	1	1.009	0.609348	1
COL1A1	1.49719	0.802646	0.98918	1.24129	0.724993	1	1.46528	0.794334	1
COL1A2	0.755123	0.426569	0.98918	0.527576	0.229113	1	0.63968	0.327608	1
COL22A1	0.903133	0.532168	0.98918	0.862121	0.501178	1	0.895371	0.526404	1
COL27A1	1.44329	0.802395	0.98918	1.54677	0.833082	1	1.55617	0.83563	1
COL4A1	1.06697	0.6466	0.98918	0.934135	0.569493	1	0.978395	0.596608	1
COL4A2	1.61871	0.831235	0.98918	1.59248	0.825355	1	1.72291	0.85264	1
COL4A4	0.722093	0.398891	0.98918	0.575799	0.271301	1	0.596902	0.289912	1
COL5A1	0.958582	0.568889	0.98918	1.02183	0.611648	1	1.02048	0.610774	1
COL5A3	1.01982	0.610347	0.98918	1.03286	0.618763	1	1.01949	0.610128	1
COL6A3	0.43574	0.0322413	0.805023	0.558085	0.103742	1	0.565936	0.109955	1
COL6A5	0.539301	0.064703	0.805023	0.62599	0.13027	1	0.587003	0.0976526	1
COL6A6	3.82042	0.972867	0.98918	4.56463	0.9852	1	4.29543	0.981627	1
COL7A1	0.475856	0.0939843	0.805023	0.46854	0.088883	1	0.47021	0.0900352	1
COPA	0.395841	0.0781887	0.805023	0.500756	0.156541	1	0.474138	0.134616	1
CP	0.791595	0.472557	0.98918	0.905355	0.551093	1	0.804879	0.48219	1
CPAMD8	0.288424	0.0107961	0.627998	0.400545	0.0498127	1	0.395743	0.047365	1
CPED1	1.80585	0.869321	0.98918	2.13257	0.916051	1	2.13815	0.916679	1
CPS1	1.6241	0.832522	0.98918	1.91211	0.885876	1	1.88659	0.881947	1
CPSF1	0.573217	0.234055	0.926947	0.902406	0.526406	1	0.839065	0.474554	1
CR1	1.05656	0.636518	0.98918	1.20778	0.71242	1	1.11265	0.666495	1
CRAMP1L	0.467865	0.158639	0.895579	0.625214	0.299687	1	0.581116	0.258921	1
CREBBP	1.28077	0.742666	0.98918	1.64324	0.858115	1	1.5657	0.838633	1
CRNKL1	3.20173	0.953789	0.98918	4.00177	0.976277	1	3.54751	0.965504	1
CROCC	0.572239	0.204692	0.908322	0.8483	0.466665	1	0.67896	0.30593	1
CRYBG3	0.987179	0.59634	0.98918	1.05971	0.638258	1	0.951853	0.574549	1
CSMD1	0.634266	0.120513	0.888808	0.803315	0.309119	1	0.774802	0.273249	1
CSMD2	0.736351	0.262453	0.942176	1.02476	0.590028	1	1.00388	0.568516	1
CSMD3	0.792956	0.352264	0.98918	0.758054	0.314158	1	0.713628	0.266476	1
CSPG4	0.490692	0.177937	0.898829	0.656967	0.329052	1	0.656817	0.328915	1
CSPP1	0.579243	0.19587	0.899808	0.599454	0.214256	1	0.498193	0.127886	1
CTAGE5	0.274948	0.0277332	0.805023	0.260062	0.0225458	1	0.226022	0.0130735	1
CTCF	1.22126	0.716254	0.98918	1.47029	0.811284	1	1.21795	0.714742	1
CTNNA2	1.75779	0.860207	0.98918	2.20269	0.922933	1	2.1473	0.917048	1
CTTNBP2	0.891892	0.542278	0.98918	1.02261	0.62227	1	0.988704	0.602719	1
CUBN	0.756642	0.296519	0.979203	0.887598	0.445301	1	0.850455	0.403278	1
CUL7	0.632261	0.321087	0.98918	0.897198	0.537082	1	0.820013	0.478912	1
CUL9	2.79425	0.933055	0.98918	3.87161	0.972068	1	3.43192	0.960459	1
CWH43	0.444044	0.176035	0.895579	0.496943	0.221449	1	0.492716	0.217756	1
CYFIP2	3.09402	0.948915	0.98918	4.95226	0.988443	1	4.81222	0.987153	1
CYP2A13	0.590116	0.283924	0.964006	0.9706	0.587864	1	0.909428	0.545857	1
CYP4A11	0.697474	0.414109	0.98918	1.0308	0.634133	1	1.04509	0.641749	1
DCAF6	1.16121	0.69487	0.98918	1.09723	0.668499	1	0.888273	0.566496	1
DCC	1.35081	0.770272	0.98918	1.45423	0.806035	1	1.46452	0.809288	1
DCHS1	6.30211	0.996573	0.998917	7.18673	0.998247	1	6.90468	0.997835	1
DCHS2	1.11184	0.662633	0.98918	1.34269	0.80118	1	1.25003	0.75258	1
DDR2	0.950951	0.576707	0.98918	1.25816	0.735173	1	1.15941	0.691216	1
DDX11	0.482838	0.1558	0.895579	0.691054	0.342695	1	0.640273	0.295644	1
DENND1B	1.12138	0.678704	0.98918	1.26	0.731593	1	1.14856	0.689824	1
DENND4B	1.16577	0.694235	0.98918	1.47944	0.813208	1	1.33507	0.765294	1
DENND5A	0.653519	0.379443	0.98918	0.913298	0.565863	1	0.894729	0.554136	1
DENND5B	1.02973	0.621389	0.98918	1.28692	0.746185	1	1.21052	0.713655	1
DEPDC5	1.25099	0.730037	0.98918	1.68727	0.868131	1	1.54315	0.832495	1
DGKD	0.792359	0.478364	0.98918	1.15604	0.693426	1	1.08686	0.659781	1
DHX15	2.58807	0.920143	0.98918	2.65285	0.924473	1	2.30914	0.89811	1
DHX57	0.770756	0.462602	0.98918	0.847344	0.517026	1	0.75418	0.450299	1
DICER1	1.07499	0.658827	0.98918	1.22272	0.718281	1	1.05466	0.649745	1
DIDO1	0.472386	0.12623	0.888808	0.568923	0.208657	1	0.506528	0.153793	1
DIP2A	0.845471	0.488228	0.98918	1.10731	0.665774	1	1.08397	0.652273	1
DIP2B	1.2821	0.739189	0.98918	1.42356	0.782923	1	1.39223	0.773925	1
DIP2C	0.373465	0.0705335	0.805023	0.512023	0.175899	1	0.501063	0.166318	1
DISP1	0.48856	0.160486	0.895579	0.624525	0.281063	1	0.60754	0.265393	1
DLC1	1.28111	0.737378	0.98918	1.72724	0.853468	1	1.56387	0.818704	1
DLG1	3.39789	0.960884	0.98918	3.4501	0.962568	1	3.3301	0.958574	1
DMBT1	1.57368	0.820907	0.98918	1.92451	0.88712	1	1.72056	0.852484	1
DMXL1	0.749471	0.348714	0.98918	0.727393	0.326892	1	0.641301	0.243024	1
DMXL2	1.34177	0.778781	0.98918	1.28817	0.754727	1	1.15234	0.683603	1
DNAH1	0.374962	0.0197031	0.730371	0.617255	0.173912	1	0.601867	0.159339	1
DNAH10	0.707421	0.228501	0.926947	1.02507	0.589714	1	0.958654	0.518891	1
DNAH11	0.798458	0.340629	0.98918	0.994777	0.559011	1	0.923033	0.482327	1
DNAH14	0.908591	0.508252	0.98918	0.993482	0.577413	1	0.890733	0.492932	1
DNAH17	1.95152	0.940002	0.98918	3.25763	0.996858	1	3.18662	0.996315	1
DNAH2	0.835851	0.413098	0.98918	1.24823	0.758052	1	1.16275	0.703039	1
DNAH3	0.524109	0.0917727	0.805023	0.753038	0.309781	1	0.737255	0.292402	1
DNAH5	0.355485	0.00425868	0.465764	0.457656	0.0241176	1	0.424371	0.0148691	1
DNAH6	1.22065	0.728273	0.98918	1.37338	0.804788	1	1.26822	0.754413	1
DNAH7	1.03733	0.604479	0.98918	1.14143	0.68351	1	1.02067	0.590703	1
DNAH8	0.613686	0.176097	0.895579	0.698599	0.260288	1	0.641777	0.202814	1
DNAH9	0.800258	0.344258	0.98918	1.14436	0.696898	1	1.08648	0.647762	1
DNAJC13	0.827416	0.466371	0.98918	0.87726	0.505884	1	0.823059	0.462836	1
DNHD1	0.632009	0.222374	0.926947	0.847793	0.440234	1	0.767494	0.358982	1
DNMBP	1.47833	0.79681	0.98918	1.89611	0.882852	1	1.61562	0.83057	1
DNMT1	0.763705	0.457391	0.98918	1.125	0.678728	1	1.00068	0.613231	1
DNMT3A	0.686109	0.405248	0.98918	0.9649	0.597098	1	0.853073	0.526892	1
DOCK1	0.731209	0.43296	0.98918	1.04956	0.640279	1	0.9921	0.608302	1
DOCK10	0.600484	0.246872	0.926947	0.765474	0.399236	1	0.710743	0.348931	1
DOCK2	0.804602	0.48199	0.98918	1.23945	0.728441	1	1.19431	0.708897	1
DOCK3	0.946661	0.574023	0.98918	1.33366	0.764772	1	1.1941	0.707368	1
DOCK4	1.03464	0.624199	0.98918	1.35461	0.772106	1	1.23161	0.722995	1
DOCK5	0.833725	0.502698	0.98918	1.19409	0.708799	1	1.1686	0.697194	1
DOCK7	0.793315	0.413214	0.98918	0.824775	0.441632	1	0.72667	0.351633	1
DOCK8	0.949541	0.575826	0.98918	1.32513	0.761593	1	1.26206	0.736785	1
DOPEY1	0.838462	0.506011	0.98918	0.907282	0.552343	1	0.81965	0.492763	1
DOPEY2	1.21282	0.714638	0.98918	1.73281	0.85418	1	1.60065	0.827286	1
DOT1L	0.869982	0.532316	0.98918	1.2986	0.753138	1	1.21752	0.720694	1
DPP10	0.380253	0.0920071	0.805023	0.449104	0.143288	1	0.438593	0.134916	1
DSCAM	0.305015	0.00583628	0.510064	0.407183	0.0299762	1	0.409849	0.0309906	1
DSCAML1	0.572977	0.233837	0.926947	0.838336	0.473938	1	0.844003	0.478715	1
DSE	0.69572	0.363781	0.98918	0.888749	0.521449	1	0.87341	0.509839	1
DSP	2.55968	0.955588	0.98918	3.73272	0.991215	1	3.25717	0.983205	1
DSPP	0.0947238	5.1294e-07	0.000327769	0.138068	1.90903e-05	0.0121987	0.0915589	3.634e-07	0.000232213
DST	1.0867	0.645838	0.98918	1.29969	0.808682	1	1.11948	0.675719	1
DUOX1	2.0387	0.904708	0.98918	3.10184	0.976559	1	2.88727	0.969097	1
DUOX2	0.313701	0.0657164	0.805023	0.473196	0.188975	1	0.462766	0.179736	1
DUSP27	1.4041	0.775814	0.98918	2.06412	0.905867	1	1.73829	0.85589	1
DYNC1H1	2.39646	0.965974	0.98918	3.37568	0.994558	1	3.20609	0.992544	1
DYNC2H1	1.63317	0.858031	0.98918	1.64535	0.861009	1	1.49323	0.819209	1
DYRK1A	2.48153	0.912416	0.98918	2.75023	0.930504	1	2.4026	0.906161	1
DYSF	0.696141	0.30272	0.986477	1.0396	0.614675	1	0.97218	0.560837	1
DZIP3	2.33831	0.900702	0.98918	2.60181	0.921084	1	2.37754	0.904073	1
EEA1	0.399095	0.0985065	0.817476	0.459806	0.143839	1	0.381385	0.086637	1
EFCAB5	0.700123	0.40899	0.98918	0.828685	0.504145	1	0.738463	0.438471	1
EHMT1	0.392586	0.0761476	0.805023	0.551129	0.200836	1	0.502889	0.158347	1
EIF2AK4	2.55442	0.917787	0.98918	3.31052	0.956382	1	2.94672	0.941124	1
ELMO1	2.66641	0.92573	0.98918	4.10815	0.97731	1	3.95214	0.974358	1
EML5	3.10918	0.94957	0.98918	3.09441	0.948932	1	2.89117	0.939208	1
EML6	1.30179	0.744404	0.98918	1.62446	0.832495	1	1.54577	0.814362	1
ENAM	0.382842	0.0937682	0.805023	0.379659	0.0916055	1	0.335006	0.0637249	1
ENPP2	3.24344	0.955406	0.98918	3.87307	0.973651	1	3.5396	0.965275	1
EP300	0.789064	0.438549	0.98918	0.863566	0.498469	1	0.801075	0.448457	1
EP400	0.504514	0.123496	0.888808	0.648113	0.253083	1	0.639102	0.244219	1
EPB41L3	2.67036	0.925598	0.98918	3.3989	0.959394	1	2.8105	0.93397	1
EPG5	0.999253	0.590852	0.98918	1.26196	0.742852	1	1.18299	0.703143	1
EPHA5	0.67743	0.398432	0.98918	0.776441	0.473439	1	0.766575	0.466252	1
EPHA6	0.430573	0.164829	0.895579	0.494339	0.219173	1	0.465464	0.194189	1
EPHB1	0.543806	0.173664	0.895579	0.772707	0.390738	1	0.778179	0.395982	1
EPHB2	0.296469	0.0556635	0.805023	0.463706	0.180564	1	0.449586	0.168217	1
EPPK1	0.342431	0.0424003	0.805023	0.505795	0.154458	1	0.478887	0.131763	1
EPRS	2.73688	0.930128	0.98918	2.87395	0.937889	1	2.71427	0.928748	1
ERBB2	3.49786	0.988565	0.994889	4.93978	0.998397	1	4.73433	0.997895	1
ERBB2IP	1.49366	0.800613	0.98918	1.48539	0.798395	1	1.2588	0.727238	1
ERBB3	2.58626	0.956415	0.98918	3.22872	0.98189	1	3.06005	0.977247	1
ERBB4	0.845811	0.481156	0.98918	1.00648	0.599373	1	0.947815	0.558615	1
ERCC6	1.12742	0.670629	0.98918	1.33098	0.773838	1	1.19207	0.70701	1
ERN2	1.35306	0.762143	0.98918	1.80809	0.867498	1	1.68951	0.845887	1
ESPL1	1.64937	0.837959	0.98918	2.17009	0.917906	1	2.06939	0.906507	1
EVPL	0.935646	0.570442	0.98918	1.51538	0.823173	1	1.33784	0.766823	1
EXOC4	2.55734	0.917994	0.98918	3.54173	0.963788	1	3.30882	0.956322	1
EXPH5	0.438992	0.12756	0.888808	0.466726	0.149402	1	0.393593	0.0947463	1
EYS	2.71144	0.964466	0.98918	2.89301	0.972499	1	2.65398	0.961454	1
F5	1.9238	0.936574	0.98918	2.23135	0.968268	1	2.09857	0.95714	1
FAM135B	1.35046	0.760211	0.98918	1.7235	0.852754	1	1.53823	0.812521	1
FAM13C	2.50863	0.914456	0.98918	2.98898	0.943167	1	2.71942	0.928655	1
FAM171A1	0.824029	0.500892	0.98918	1.12287	0.677693	1	1.01105	0.619114	1
FAM179B	3.00941	0.944644	0.98918	3.05953	0.946936	1	2.70265	0.928028	1
FAM184A	0.369811	0.116995	0.878098	0.434722	0.168261	1	0.328247	0.0876602	1
FAM186A	2.03292	0.904476	0.98918	2.4073	0.942562	1	2.22777	0.926754	1
FAM208A	1.34379	0.757178	0.98918	1.45348	0.790009	1	1.27451	0.733876	1
FAM208B	1.0825	0.644208	0.98918	1.15728	0.688459	1	1.00993	0.596718	1
FAM21A	3.09484	0.948951	0.98918	3.60106	0.966573	1	3.03453	0.946255	1
FAM65C	0.960666	0.585919	0.98918	1.43637	0.799979	1	1.31903	0.75991	1
FAM83B	1.23873	0.722377	0.98918	1.29458	0.741974	1	1.06671	0.652493	1
FANCD2	1.03117	0.622217	0.98918	1.3177	0.758295	1	1.19691	0.707472	1
FANCI	0.420109	0.156254	0.895579	0.537787	0.25747	1	0.499358	0.223562	1
FASN	0.739922	0.375877	0.98918	1.13934	0.684916	1	1.09411	0.65715	1
FAT1	2.23672	0.953369	0.98918	2.67714	0.97937	1	2.57516	0.975084	1
FAT2	0.784901	0.330288	0.98918	1.03605	0.601982	1	1.01481	0.581375	1
FAT3	1.6248	0.907693	0.98918	2.08728	0.975613	1	2.0226	0.970483	1
FAT4	1.14887	0.688678	0.98918	1.28931	0.774543	1	1.22919	0.740481	1
FBLN2	0.459241	0.188877	0.899808	0.644498	0.351819	1	0.584562	0.299032	1
FBN1	0.717136	0.291817	0.973741	0.873439	0.453375	1	0.795385	0.373129	1
FBN2	1.32863	0.752257	0.98918	1.61754	0.831001	1	1.47526	0.795981	1
FBN3	0.644188	0.28708	0.965496	0.923116	0.53454	1	0.854376	0.477766	1
FBXO21	2.4939	0.913354	0.98918	3.77915	0.96998	1	3.44518	0.960879	1
FBXW7	3.62423	0.968024	0.98918	3.95862	0.975804	1	3.81774	0.972807	1
FCGBP	0.297251	3.77279e-06	0.00160721	0.410823	0.000505091	0.215169	0.41749	0.000624523	0.266047
FCRL5	1.66817	0.842097	0.98918	2.04457	0.904208	1	2.04653	0.904455	1
FER1L6	1.39856	0.774163	0.98918	1.91234	0.885311	1	1.79444	0.866151	1
FGD5	0.301344	0.025698	0.805023	0.415386	0.0841819	1	0.362016	0.0521212	1
FGFR1	0.129817	0.00223351	0.356802	0.189032	0.01193	1	0.164614	0.00663551	1
FGFR2	1.8859	0.882786	0.98918	2.49429	0.948253	1	2.30699	0.933585	1
FHAD1	0.613047	0.346672	0.98918	0.923369	0.572115	1	0.80966	0.497132	1
FHOD3	3.63361	0.967894	0.98918	4.8929	0.988273	1	4.1068	0.978211	1
FILIP1	1.24691	0.725336	0.98918	1.50407	0.803951	1	1.2798	0.736925	1
FKBP8	0.765027	0.465119	0.98918	1.12469	0.681571	1	1.12038	0.679525	1
FLG	1.26114	0.807413	0.98918	1.29239	0.828578	1	0.812882	0.306784	1
FLG2	1.21512	0.725231	0.98918	1.08419	0.641908	1	0.740299	0.350333	1
FLII	0.888551	0.54007	0.98918	1.46364	0.808306	1	1.3729	0.779193	1
FLNB	0.826011	0.502279	0.98918	1.09109	0.661933	1	1.14809	0.68972	1
FLNC	1.22827	0.732714	0.98918	1.75792	0.917452	1	1.75939	0.917732	1
FMN2	0.648485	0.165281	0.895579	0.712899	0.232901	1	0.650514	0.167272	1
FMO1	0.341205	0.0739665	0.805023	0.435584	0.142526	1	0.457911	0.161032	1
FN1	0.841919	0.481451	0.98918	0.984538	0.586846	1	0.967702	0.575263	1
FNDC1	0.507258	0.154404	0.895579	0.601826	0.239258	1	0.541673	0.184092	1
FOCAD	0.522884	0.233432	0.926947	0.582805	0.286228	1	0.569152	0.274149	1
FOLH1	0.379164	0.0680149	0.805023	0.405989	0.0847221	1	0.398684	0.0799933	1
FRAS1	0.576382	0.129576	0.888808	0.738416	0.29047	1	0.684218	0.232187	1
FREM1	0.661689	0.244158	0.926947	0.836765	0.423108	1	0.81159	0.397461	1
FREM2	1.14847	0.683488	0.98918	1.43389	0.813859	1	1.33541	0.775626	1
FREM3	2.42701	0.945169	0.98918	3.16245	0.979804	1	2.99352	0.97467	1
FRMD4A	0.300361	0.0578628	0.805023	0.438914	0.159033	1	0.369929	0.103732	1
FRMPD2	0.832201	0.473703	0.98918	1.03603	0.620783	1	1.01108	0.60462	1
FRY	0.406679	0.110637	0.847599	0.517894	0.201671	1	0.478409	0.167474	1
FRYL	1.12512	0.671507	0.98918	1.24336	0.727334	1	1.13532	0.67669	1
FSHR	1.15874	0.69389	0.98918	1.64601	0.837058	1	1.62562	0.83274	1
FSIP2	0.7287	0.387551	0.98918	0.761249	0.415282	1	0.639546	0.309755	1
GANAB	0.823783	0.50072	0.98918	1.034	0.631855	1	0.904607	0.554977	1
GATA3	1.90837	0.885838	0.98918	2.87713	0.967971	1	2.66862	0.958144	1
GCC2	2.69132	0.927661	0.98918	3.11308	0.949737	1	2.37678	0.904392	1
GCN1L1	0.649771	0.266235	0.943071	0.934796	0.534394	1	0.919062	0.52089	1
GFPT2	0.794482	0.479896	0.98918	1.1977	0.712164	1	1.18106	0.70481	1
GIMAP8	2.77494	0.932383	0.98918	3.89923	0.973264	1	3.63234	0.966908	1
GLI2	1.19736	0.707682	0.98918	1.6985	0.869024	1	1.59432	0.845002	1
GLI3	1.51034	0.805244	0.98918	2.01393	0.899533	1	1.9463	0.890285	1
GOLGA3	0.881318	0.535263	0.98918	1.32702	0.762872	1	1.14816	0.687576	1
GOLGA6L2	1.08933	0.652745	0.98918	1.20782	0.711517	1	0.918718	0.550804	1
GOLGB1	0.749426	0.343538	0.98918	0.927506	0.514791	1	0.728418	0.322686	1
GON4L	0.862387	0.454209	0.98918	1.01463	0.589925	1	0.894383	0.484385	1
GPC5	0.675669	0.397044	0.98918	0.803723	0.492955	1	0.785312	0.479842	1
GPR141	0.49476	0.209057	0.915805	0.777812	0.453032	1	0.952421	0.58118	1
GPR179	3.44436	0.961952	0.98918	4.17762	0.978998	1	3.63524	0.967498	1
GPRIN2	1.54537	0.814264	0.98918	1.86401	0.877229	1	1.54282	0.813645	1
GREB1	0.307501	0.0413637	0.805023	0.457426	0.141043	1	0.43665	0.124187	1
GREB1L	1.28187	0.743122	0.98918	1.6654	0.863245	1	1.53728	0.830861	1
GRIA1	0.451675	0.137397	0.895579	0.62617	0.290616	1	0.619027	0.284005	1
GRID1	0.654003	0.296188	0.979203	1.00755	0.598556	1	1.0403	0.62157	1
GRIK1	3.1387	0.950819	0.98918	4.1971	0.979319	1	3.98182	0.975456	1
GRIK2	1.14667	0.682374	0.98918	1.33718	0.76537	1	1.27553	0.740974	1
GRIN2A	4.11346	0.979297	0.990811	6.14219	0.995878	1	6.02286	0.995488	1
GRIN2B	0.516125	0.150245	0.895579	0.782707	0.400311	1	0.738923	0.358119	1
GRIN3A	0.592	0.244618	0.926947	0.798187	0.433604	1	0.782763	0.419904	1
GRM3	0.459483	0.143582	0.895579	0.668217	0.329548	1	0.681597	0.341895	1
GTF3C1	0.888039	0.539731	0.98918	1.28678	0.7476	1	1.17676	0.700955	1
GUCY2C	0.829635	0.499825	0.98918	1.11705	0.672409	1	1.06172	0.643796	1
GYS1	1.20635	0.712229	0.98918	1.82211	0.869832	1	1.74933	0.857219	1
HDLBP	0.502466	0.215694	0.915805	0.680399	0.37179	1	0.652105	0.34726	1
HEATR1	1.4149	0.778998	0.98918	1.78247	0.864027	1	1.68098	0.844582	1
HEATR5A	0.874888	0.485637	0.98918	0.842151	0.457081	1	0.761083	0.383614	1
HECTD1	1.45293	0.789857	0.98918	1.36388	0.76355	1	1.21123	0.710702	1
HECTD4	1.05868	0.626007	0.98918	1.37901	0.805254	1	1.27659	0.758235	1
HECW1	0.479816	0.084042	0.805023	0.670419	0.250186	1	0.598078	0.17931	1
HECW2	1.37137	0.777747	0.98918	1.64372	0.858797	1	1.39817	0.787345	1
HEG1	1.15643	0.688664	0.98918	1.30158	0.760967	1	1.12395	0.670162	1
HELZ	1.24096	0.725659	0.98918	1.33287	0.763473	1	1.21512	0.714083	1
HERC1	1.26455	0.752395	0.98918	1.32033	0.780396	1	1.13113	0.673379	1
HERC2	0.86172	0.41462	0.98918	1.09158	0.652301	1	1.01891	0.584048	1
HIP1	0.678272	0.399096	0.98918	0.974376	0.602619	1	0.85952	0.531193	1
HIPK2	0.684605	0.35984	0.98918	0.958243	0.575278	1	0.953984	0.572359	1
HIST1H3B	1.67208	0.842745	0.98918	2.15334	0.916116	1	2.06109	0.905496	1
HIVEP1	2.07534	0.909853	0.98918	2.21514	0.925486	1	2.02558	0.903513	1
HIVEP2	0.770131	0.462142	0.98918	0.866802	0.53019	1	0.728514	0.430904	1
HIVEP3	2.10824	0.91325	0.98918	2.62269	0.956329	1	2.29844	0.93282	1
HLA-DRB1	0.431387	0.0613006	0.805023	0.610154	0.201742	1	0.614442	0.205881	1
HMCN1	1.25879	0.798435	0.98918	1.29897	0.824957	1	1.3059	0.829231	1
HRC	1.06865	0.65337	0.98918	1.45685	0.791441	1	1.06943	0.653718	1
HRNR	0.974187	0.528478	0.98918	0.934713	0.481545	1	0.594679	0.100589	1
HS6ST1	2.62924	0.95893	0.98918	4.4677	0.996407	1	3.91954	0.992748	1
HSPG2	0.600243	0.258688	0.937787	0.822295	0.460285	1	0.78828	0.430724	1
HTT	0.927114	0.543553	0.98918	1.21471	0.720714	1	1.16569	0.695366	1
HYDIN	0.514818	0.0383245	0.805023	0.719824	0.205879	1	0.687703	0.170355	1
IARS	1.13531	0.684448	0.98918	1.36509	0.765828	1	1.35541	0.762868	1
IARS2	0.285533	0.0497125	0.805023	0.301213	0.0583498	1	0.271341	0.0425044	1
IFI16	0.320473	0.0615577	0.805023	0.381547	0.101067	1	0.37316	0.0951325	1
IFT140	0.294181	0.0543905	0.805023	0.45918	0.176584	1	0.404125	0.13016	1
IFT172	0.581618	0.276429	0.958818	0.754644	0.426172	1	0.692412	0.373528	1
IGF2R	0.338684	0.051021	0.805023	0.46357	0.134877	1	0.443433	0.118984	1
IGFN1	3.12972	0.949975	0.98918	3.38942	0.959671	1	3.13543	0.950213	1
IGSF10	0.639205	0.225538	0.926947	0.702709	0.288821	1	0.687181	0.27308	1
IKBKAP	1.03502	0.624414	0.98918	1.25936	0.734863	1	1.20217	0.709877	1
IKBKE	0.364996	0.0895029	0.805023	0.565513	0.257067	1	0.532368	0.226663	1
INADL	2.67789	0.926077	0.98918	2.84962	0.936118	1	2.61183	0.921762	1
INSR	1.48281	0.798013	0.98918	2.24067	0.925019	1	2.12111	0.912555	1
INTS1	0.592921	0.251981	0.926947	0.953633	0.565772	1	0.893843	0.519596	1
INTS6	1.2715	0.734049	0.98918	1.3199	0.750401	1	1.24487	0.724601	1
IQGAP2	0.543867	0.243283	0.926947	0.678118	0.361174	1	0.6427	0.33026	1
IQGAP3	0.491935	0.170231	0.895579	0.70643	0.364684	1	0.676137	0.336861	1
IREB2	3.26334	0.955735	0.98918	3.06998	0.947857	1	2.98978	0.944155	1
ITGA10	0.801508	0.45308	0.98918	0.970042	0.579809	1	0.941011	0.559594	1
ITGA11	0.357075	0.0841833	0.805023	0.56177	0.253614	1	0.539128	0.232827	1
ITGA4	0.418489	0.154938	0.895579	0.472453	0.200188	1	0.439963	0.172621	1
ITGA8	0.775307	0.465949	0.98918	0.921439	0.565675	1	0.870879	0.532914	1
ITGAX	0.388268	0.0427567	0.805023	0.574764	0.175248	1	0.568253	0.169294	1
ITGB2	0.416854	0.118179	0.878098	0.685751	0.355495	1	0.690222	0.359578	1
ITIH2	0.285714	0.0498083	0.805023	0.380264	0.111486	1	0.354851	0.0928163	1
ITPR1	0.978045	0.576053	0.98918	1.41001	0.804823	1	1.27452	0.748723	1
ITPR2	0.661691	0.241102	0.926947	0.826068	0.409576	1	0.750528	0.331529	1
ITPR3	1.02064	0.605391	0.98918	1.77358	0.902881	1	1.65636	0.87813	1
ITSN1	0.760673	0.45514	0.98918	0.933929	0.573477	1	0.886775	0.543417	1
JAK3	0.750065	0.454078	0.98918	1.09788	0.668645	1	1.05402	0.646433	1
JMJD1C	3.52293	0.965167	0.98918	3.49007	0.964183	1	3.03941	0.947208	1
KALRN	0.36388	0.043733	0.805023	0.53524	0.161336	1	0.492323	0.125502	1
KANK2	1.38673	0.772309	0.98918	1.84438	0.873453	1	1.68063	0.844127	1
KAT6A	0.629304	0.359922	0.98918	0.754411	0.4573	1	0.647141	0.374328	1
KAT6B	0.64638	0.284374	0.964006	0.787384	0.41475	1	0.694018	0.32871	1
KCNA1	1.14879	0.689915	0.98918	1.92038	0.885025	1	1.95519	0.889945	1
KCNA4	0.668634	0.391482	0.98918	0.909822	0.563688	1	0.86231	0.533045	1
KCNA5	1.00145	0.610165	0.98918	1.50863	0.821299	1	1.46895	0.809887	1
KCNB2	0.430991	0.165174	0.895579	0.589051	0.303015	1	0.51344	0.235935	1
KCND2	0.800366	0.484126	0.98918	1.03523	0.632527	1	1.03931	0.63475	1
KCNH1	1.16698	0.697145	0.98918	1.69064	0.846111	1	1.56364	0.818862	1
KCNH6	0.74233	0.448311	0.98918	1.133	0.685483	1	1.13294	0.685453	1
KCNH7	0.396489	0.103284	0.834954	0.468425	0.159104	1	0.42805	0.126697	1
KCNMA1	1.17141	0.69888	0.98918	1.61907	0.831326	1	1.62989	0.833653	1
KCNN3	0.250685	0.00140052	0.255695	0.379448	0.0198049	1	0.387234	0.0221526	1
KCNQ2	2.9017	0.938858	0.98918	4.44856	0.981984	1	4.3642	0.980813	1
KCNQ3	0.471918	0.199728	0.901241	0.637122	0.345384	1	0.60632	0.318305	1
KCNQ5	0.847801	0.486109	0.98918	1.00766	0.602362	1	0.966311	0.574296	1
KDM4A	1.11242	0.674951	0.98918	1.41126	0.779434	1	1.25	0.728088	1
KDM4C	0.692134	0.402741	0.98918	0.831564	0.506149	1	0.773118	0.464341	1
KIAA0100	0.214346	0.00904325	0.627998	0.282528	0.0284985	1	0.255051	0.0189695	1
KIAA0232	1.75409	0.859793	0.98918	1.86453	0.879335	1	1.47929	0.796275	1
KIAA0368	0.547186	0.210737	0.915805	0.602874	0.261104	1	0.557741	0.220134	1
KIAA0430	0.639516	0.282752	0.964006	0.77835	0.410897	1	0.736659	0.372876	1
KIAA0754	1.44186	0.788006	0.98918	1.57257	0.820932	1	1.41618	0.780837	1
KIAA0825	0.386874	0.129909	0.888808	0.475693	0.202981	1	0.433085	0.166905	1
KIAA0922	0.652188	0.378377	0.98918	0.788815	0.482356	1	0.718319	0.430159	1
KIAA1033	1.18404	0.701777	0.98918	1.35311	0.761043	1	1.21759	0.714586	1
KIAA1109	2.38799	0.965428	0.98918	2.27516	0.957272	1	2.00344	0.92902	1
KIAA1217	0.208935	0.00806942	0.627998	0.252776	0.0182862	1	0.215417	0.00924508	1
KIAA1429	1.57548	0.821275	0.98918	1.5321	0.810601	1	1.3593	0.761406	1
KIAA1462	0.444709	0.176593	0.895579	0.537476	0.257194	1	0.480124	0.206811	1
KIAA1549L	1.94939	0.89195	0.98918	2.32511	0.934454	1	2.2164	0.924322	1
KIAA1755	0.326746	0.0354343	0.805023	0.417288	0.0854672	1	0.388514	0.0670487	1
KIAA2018	1.08205	0.650415	0.98918	1.03836	0.626312	1	0.915936	0.55147	1
KIAA2026	0.994276	0.589144	0.98918	0.97682	0.577022	1	0.90986	0.528195	1
KIDINS220	0.638182	0.281517	0.964006	0.721634	0.359016	1	0.672806	0.313671	1
KIF13A	1.05595	0.636181	0.98918	1.30457	0.753196	1	1.1845	0.701734	1
KIF13B	0.696278	0.41318	0.98918	0.87994	0.544612	1	0.831831	0.512503	1
KIF14	2.38405	0.90462	0.98918	2.43524	0.908804	1	2.1546	0.883081	1
KIF16B	2.06591	0.909165	0.98918	2.70011	0.961783	1	2.56615	0.954193	1
KIF1A	2.77035	0.931683	0.98918	4.29526	0.979795	1	4.02958	0.975276	1
KIF1B	1.2178	0.715303	0.98918	1.51513	0.824555	1	1.39219	0.785263	1
KIF20B	0.581421	0.320616	0.98918	0.635884	0.365253	1	0.532419	0.279747	1
KIF21B	0.919418	0.537866	0.98918	1.42169	0.808201	1	1.31741	0.76787	1
KIF26B	0.635335	0.252408	0.926947	0.931757	0.531804	1	0.88011	0.486496	1
KIF27	2.67376	0.926203	0.98918	3.0123	0.944779	1	2.59897	0.921238	1
KIF2B	0.502387	0.215626	0.915805	0.731763	0.415343	1	0.693983	0.383443	1
KIF5C	1.21414	0.713292	0.98918	1.81312	0.868896	1	1.69077	0.846355	1
KIF6	0.6342	0.363891	0.98918	0.825072	0.507855	1	0.759152	0.460801	1
KIFC1	1.00661	0.613145	0.98918	1.25839	0.736268	1	1.15398	0.690344	1
KIRREL	0.756341	0.458727	0.98918	1.05005	0.644361	1	1.02996	0.633682	1
KNTC1	0.735514	0.436234	0.98918	0.854805	0.522106	1	0.813786	0.493683	1
KRT1	0.465576	0.194284	0.899808	0.555926	0.273582	1	0.620264	0.330601	1
L3MBTL1	0.29922	0.0572138	0.805023	0.395195	0.123052	1	0.338443	0.0815157	1
L3MBTL3	1.06048	0.652367	0.98918	1.14225	0.687276	1	0.970333	0.609599	1
LAMA1	0.991693	0.576023	0.98918	1.28682	0.763338	1	1.21052	0.722972	1
LAMA2	0.855731	0.466489	0.98918	0.969603	0.561662	1	0.915236	0.517551	1
LAMA3	1.1793	0.698231	0.98918	1.46527	0.809335	1	1.34718	0.76912	1
LAMA4	1.27985	0.736944	0.98918	1.5895	0.824676	1	1.48135	0.798028	1
LAMA5	0.995275	0.606573	0.98918	1.42408	0.796109	1	1.34368	0.768927	1
LAMB1	1.62709	0.833268	0.98918	2.03014	0.903021	1	1.75875	0.860387	1
LAMB2	0.633111	0.321835	0.98918	0.777618	0.44504	1	0.69828	0.378575	1
LAMB4	3.884	0.974593	0.989301	4.63119	0.98625	1	4.02468	0.97741	1
LARP4B	2.75781	0.93095	0.98918	3.05187	0.946064	1	2.76257	0.931229	1
LCT	1.08468	0.645565	0.98918	1.4964	0.834916	1	1.44119	0.816441	1
LDB2	1.12278	0.679286	0.98918	1.50139	0.803714	1	1.46214	0.793498	1
LETM1	0.458824	0.188521	0.899808	0.718431	0.41484	1	0.667906	0.372085	1
LHCGR	3.0246	0.94535	0.98918	3.90074	0.973296	1	3.91383	0.973571	1
LIG3	1.16151	0.694987	0.98918	1.57643	0.82182	1	1.45636	0.791949	1
LILRA1	2.98732	0.943088	0.98918	3.94732	0.973659	1	4.24653	0.979039	1
LINGO2	1.09921	0.659514	0.98918	1.5116	0.822866	1	1.41572	0.793335	1
LMTK2	0.411702	0.114336	0.864621	0.54316	0.224275	1	0.475321	0.164873	1
LNX1	0.448974	0.180179	0.899808	0.570057	0.286145	1	0.536085	0.25596	1
LOXHD1	1.21843	0.71559	0.98918	1.89317	0.906432	1	1.7975	0.890252	1
LPA	1.3004	0.750693	0.98918	1.39841	0.787438	1	1.52605	0.827692	1
LRBA	0.651737	0.212589	0.915805	0.685037	0.246231	1	0.648153	0.209055	1
LRCH1	0.593165	0.286614	0.965496	0.738676	0.412865	1	0.671374	0.355318	1
LRP1	1.08689	0.643642	0.98918	1.67144	0.913508	1	1.49195	0.862805	1
LRP1B	0.659468	0.194692	0.899808	0.731067	0.27004	1	0.631204	0.167325	1
LRP2	1.3699	0.817079	0.98918	1.63826	0.910235	1	1.41652	0.837689	1
LRP4	0.974011	0.590903	0.98918	1.34055	0.767313	1	1.19446	0.707533	1
LRPPRC	3.35154	0.95932	0.98918	3.90502	0.974331	1	3.78494	0.971673	1
LRRC16A	0.291139	0.0341194	0.805023	0.358407	0.0688709	1	0.318376	0.0466162	1
LRRC16B	1.30799	0.747812	0.98918	1.80324	0.86668	1	1.74062	0.855626	1
LRRC41	1.38906	0.772996	0.98918	1.70476	0.848863	1	1.60923	0.829181	1
LRRC7	1.40418	0.775839	0.98918	1.56374	0.818537	1	1.36841	0.764963	1
LRRD1	1.06183	0.652973	0.98918	1.15371	0.691886	1	0.999921	0.624152	1
LRRIQ1	1.48106	0.796971	0.98918	1.59374	0.825594	1	1.27391	0.731821	1
LRRK1	0.610084	0.261151	0.942176	0.922908	0.538073	1	0.878628	0.502409	1
LRRK2	1.18477	0.699939	0.98918	1.37634	0.779634	1	1.26513	0.736101	1
LRRTM1	0.466165	0.194789	0.899808	0.791417	0.473615	1	0.788913	0.471665	1
LTBP1	0.640245	0.321039	0.98918	0.789481	0.448403	1	0.743655	0.410414	1
LTBP2	1.3807	0.769537	0.98918	1.90408	0.883399	1	1.75133	0.857976	1
LUZP1	0.675447	0.396869	0.98918	0.856077	0.5289	1	0.713457	0.426439	1
LYST	0.865278	0.44009	0.98918	0.939898	0.51477	1	0.849489	0.423808	1
MACF1	0.974914	0.553196	0.98918	1.2432	0.748501	1	1.06074	0.62443	1
MADD	0.713002	0.346384	0.98918	0.945124	0.548903	1	0.854783	0.474334	1
MAGI1	2.3618	0.940008	0.98918	2.95028	0.97315	1	2.75393	0.964963	1
MAGI2	1.37296	0.767184	0.98918	1.6434	0.836581	1	1.64336	0.836573	1
MAGI3	0.34546	0.0766464	0.805023	0.377664	0.098301	1	0.359728	0.0859489	1
MAML2	0.16381	0.0037991	0.465764	0.189298	0.00735612	1	0.17824	0.00561318	1
MAML3	0.34597	0.076971	0.805023	0.423091	0.13249	1	0.436265	0.14308	1
MAN2A1	0.273637	0.0436308	0.805023	0.310306	0.0636716	1	0.290093	0.0521526	1
MAP1A	1.38831	0.824126	0.98918	1.61583	0.902575	1	1.39978	0.829131	1
MAP1B	0.463231	0.146584	0.895579	0.541524	0.213311	1	0.466952	0.149585	1
MAP2	1.04659	0.616388	0.98918	1.08812	0.645873	1	0.930238	0.524993	1
MAP3K1	3.21938	0.993562	0.996682	3.42214	0.99567	1	2.92329	0.988493	1
MAP3K4	0.486738	0.202186	0.904948	0.566564	0.27186	1	0.536204	0.245096	1
MAP3K5	1.56116	0.81782	0.98918	1.92529	0.887853	1	1.78603	0.865064	1
MAP4K4	0.387506	0.0730149	0.805023	0.470429	0.131657	1	0.403371	0.0830121	1
MAPKBP1	0.481535	0.208033	0.915805	0.6201	0.330456	1	0.52805	0.248841	1
MARS	1.37136	0.766696	0.98918	1.82519	0.870924	1	1.78437	0.863929	1
MAS1L	0.421976	0.122049	0.888808	0.58649	0.26387	1	0.666514	0.337849	1
MASP1	0.502013	0.215303	0.915805	0.736181	0.419019	1	0.699843	0.388442	1
MAST1	4.3583	0.982537	0.991851	6.06406	0.995299	1	5.64122	0.993565	1
MCM3AP	0.487981	0.166909	0.895579	0.623496	0.28814	1	0.555065	0.225445	1
MDC1	0.601704	0.22589	0.926947	0.654774	0.276333	1	0.579726	0.205628	1
MDM1	1.13468	0.68419	0.98918	1.17752	0.701259	1	0.993648	0.621109	1
MDN1	1.17348	0.715734	0.98918	1.44002	0.868156	1	1.29231	0.795493	1
MECOM	0.370523	0.0855222	0.805023	0.441317	0.137069	1	0.354019	0.0750166	1
MED12L	0.370213	0.0467206	0.805023	0.448838	0.0931021	1	0.403135	0.0640859	1
MED13	1.44635	0.803765	0.98918	1.32153	0.758614	1	1.19931	0.705477	1
MED13L	2.95002	0.941786	0.98918	3.34844	0.958288	1	3.2115	0.953277	1
MED23	1.6804	0.844835	0.98918	1.9232	0.888088	1	1.80662	0.869104	1
MEFV	1.00752	0.610845	0.98918	1.41632	0.793555	1	1.26314	0.737228	1
MEGF8	1.2603	0.741868	0.98918	1.65128	0.877829	1	1.54697	0.850297	1
MEP1A	0.270168	0.0419354	0.805023	0.372181	0.105404	1	0.34572	0.0864508	1
MGA	1.29963	0.770502	0.98918	1.32418	0.782446	1	1.20496	0.719169	1
MGAM	0.574596	0.169154	0.895579	0.729403	0.319924	1	0.705752	0.295768	1
MIA3	0.320336	0.0420805	0.805023	0.340774	0.0520998	1	0.290969	0.0297715	1
MICAL3	1.21409	0.715106	0.98918	1.70732	0.849358	1	1.46824	0.795121	1
MKI67	1.57593	0.842562	0.98918	1.71931	0.876855	1	1.62932	0.856286	1
MMRN1	2.47671	0.912047	0.98918	2.72095	0.928748	1	2.46872	0.911432	1
MORC1	2.88509	0.938888	0.98918	3.48278	0.963146	1	3.07027	0.947871	1
MPDZ	1.01446	0.614872	0.98918	1.04083	0.62986	1	0.977647	0.593106	1
MSH6	1.27701	0.735963	0.98918	1.40413	0.776512	1	1.25254	0.727354	1
MTOR	0.719694	0.299701	0.98511	0.995861	0.572957	1	0.948137	0.529661	1
MTUS2	0.133301	0.000524438	0.134046	0.166052	0.00190745	0.60943	0.147863	0.000977964	0.312459
MUC12	1.5838	0.964128	0.98918	1.59668	0.966511	1	1.39583	0.906877	1
MUC16	0.881585	0.274646	0.958818	0.919398	0.354039	1	0.837133	0.19127	1
MUC17	1.01393	0.570818	0.98918	0.90437	0.43074	1	0.856533	0.366976	1
MUC2	0.795082	0.396467	0.98918	1.17879	0.709989	1	1.13855	0.684223	1
MUC20	0.94271	0.544419	0.98918	1.0937	0.654094	1	1.10075	0.658683	1
MUC4	0.867654	0.306187	0.98918	0.865343	0.302231	1	0.752938	0.135241	1
MUC5B	0.506795	0.0122904	0.627998	0.670976	0.0994682	1	0.620865	0.0600778	1
MUC6	1.54441	0.814031	0.98918	2.03018	0.90078	1	1.94214	0.88896	1
MUSK	0.692218	0.410021	0.98918	0.863472	0.533814	1	0.835206	0.514812	1
MYBPC2	0.667676	0.34509	0.98918	1.01983	0.61578	1	1.04506	0.631446	1
MYCBP2	2.30744	0.959449	0.98918	2.36212	0.96338	1	2.11285	0.941757	1
MYH1	0.431425	0.0553288	0.805023	0.639215	0.218807	1	0.567549	0.151792	1
MYH10	0.956654	0.560748	0.98918	1.33101	0.773674	1	1.12297	0.669587	1
MYH11	0.471771	0.0950778	0.805023	0.786684	0.387211	1	0.678731	0.27781	1
MYH13	0.531699	0.191016	0.899808	0.8739	0.498502	1	0.756681	0.396435	1
MYH14	2.1058	0.912965	0.98918	3.11272	0.976883	1	2.70895	0.961008	1
MYH15	1.41878	0.794585	0.98918	1.93694	0.915439	1	1.67015	0.866001	1
MYH2	0.359041	0.0567051	0.805023	0.535517	0.186772	1	0.477334	0.137185	1
MYH4	0.355214	0.0546769	0.805023	0.513094	0.167082	1	0.446719	0.113365	1
MYH6	1.39045	0.771725	0.98918	2.43685	0.94158	1	2.08473	0.908346	1
MYH7	2.65497	0.961162	0.98918	4.61073	0.997242	1	4.04826	0.99424	1
MYH7B	0.913501	0.533461	0.98918	1.47142	0.825029	1	1.27704	0.750262	1
MYH8	2.13058	0.917365	0.98918	3.04918	0.976496	1	2.69141	0.961847	1
MYH9	0.889558	0.493774	0.98918	1.56626	0.869562	1	1.36267	0.797913	1
MYLK	0.651705	0.294054	0.977429	0.900489	0.516287	1	0.866742	0.488262	1
MYO10	0.757968	0.41251	0.98918	1.15748	0.692	1	1.05933	0.635403	1
MYO15A	0.863069	0.527686	0.98918	1.22912	0.725574	1	1.20588	0.715713	1
MYO16	1.37746	0.779963	0.98918	1.85616	0.901318	1	1.68873	0.869095	1
MYO18A	0.538672	0.203224	0.904948	0.830141	0.466987	1	0.683607	0.335812	1
MYO18B	0.91066	0.513722	0.98918	1.26344	0.751428	1	1.1212	0.669993	1
MYO3A	0.613615	0.197845	0.899808	0.717012	0.300007	1	0.649423	0.232096	1
MYO5A	0.545565	0.244765	0.926947	0.739583	0.413625	1	0.689096	0.37067	1
MYO5B	1.47311	0.812542	0.98918	2.29217	0.954289	1	2.08761	0.934868	1
MYO5C	0.391556	0.13353	0.888808	0.560233	0.277411	1	0.50712	0.230372	1
MYO7A	1.18021	0.698667	0.98918	1.95654	0.914789	1	1.84311	0.897361	1
MYO7B	0.598609	0.250642	0.926947	0.983132	0.583751	1	0.944068	0.554504	1
MYO9A	3.54368	0.965774	0.98918	4.07551	0.978023	1	3.55837	0.966197	1
MYO9B	1.36913	0.766013	0.98918	2.16396	0.916264	1	2.01915	0.899374	1
MYOF	0.568937	0.223791	0.926947	0.716669	0.359839	1	0.686506	0.331936	1
MYOM2	0.791581	0.440633	0.98918	1.12801	0.675843	1	1.07575	0.645434	1
MYOM3	1.53372	0.811182	0.98918	2.20944	0.921955	1	2.16351	0.917208	1
MYT1L	1.55003	0.815	0.98918	2.31965	0.93398	1	1.93797	0.890282	1
NAALADL2	2.54449	0.917077	0.98918	2.80331	0.933566	1	2.65632	0.924697	1
NACAD	0.583117	0.214657	0.915805	0.683657	0.310488	1	0.595747	0.226365	1
NALCN	0.562654	0.158715	0.895579	0.726165	0.316609	1	0.733725	0.324352	1
NAV1	0.954482	0.563392	0.98918	1.29285	0.757299	1	1.17736	0.701573	1
NAV3	2.54897	0.954104	0.98918	2.76248	0.965823	1	2.44373	0.946885	1
NBAS	1.14782	0.682944	0.98918	1.33745	0.765471	1	1.22665	0.719998	1
NBEA	0.646558	0.326587	0.98918	0.669967	0.347092	1	0.660726	0.339011	1
NBEAL1	2.04671	0.906729	0.98918	2.23046	0.927566	1	2.02132	0.903406	1
NBEAL2	3.42593	0.960861	0.98918	4.64381	0.984941	1	4.40445	0.981947	1
NBPF10	0.988499	0.597137	0.98918	1.27412	0.740983	1	1.01313	0.611772	1
NCKAP5	0.442958	0.104254	0.834954	0.515507	0.161365	1	0.449871	0.109254	1
NCOA2	0.233	0.0180339	0.730371	0.269365	0.0307901	1	0.253146	0.0245947	1
NCOA3	1.2475	0.725549	0.98918	1.33686	0.755896	1	1.13889	0.683661	1
NCOA6	1.67875	0.844311	0.98918	1.7647	0.861175	1	1.68084	0.844744	1
NCOR1	3.09023	0.991597	0.996682	3.20161	0.993237	1	2.8058	0.985361	1
NEB	0.776015	0.283482	0.964006	1.0921	0.655544	1	0.974317	0.52746	1
NEDD9	0.799259	0.446964	0.98918	1.08734	0.652375	1	1.01303	0.605903	1
NEK9	0.453056	0.183626	0.899808	0.560651	0.277783	1	0.521241	0.242818	1
NELL1	0.375214	0.0886226	0.805023	0.459388	0.151641	1	0.404792	0.10926	1
NES	0.875094	0.485815	0.98918	1.0905	0.650861	1	0.891458	0.499792	1
NF1	1.60802	0.85134	0.98918	1.82496	0.897963	1	1.71978	0.877468	1
NFASC	0.81365	0.493586	0.98918	1.15467	0.692788	1	1.115	0.673855	1
NFAT5	0.336247	0.0709	0.805023	0.344699	0.076164	1	0.303046	0.0519966	1
NFATC4	0.826912	0.509123	0.98918	0.962942	0.595949	1	0.8836	0.546985	1
NFE2L1	0.543661	0.251651	0.926947	0.763634	0.44158	1	0.638208	0.335104	1
NID1	0.928188	0.544344	0.98918	1.24247	0.734241	1	1.1064	0.662098	1
NID2	0.77169	0.428515	0.98918	0.969018	0.579108	1	0.851552	0.492982	1
NIN	1.55707	0.816748	0.98918	2.1174	0.913681	1	1.78781	0.865747	1
NINL	1.64002	0.836045	0.98918	2.37176	0.937523	1	2.02914	0.902239	1
NIPBL	0.980374	0.565909	0.98918	0.976785	0.563055	1	0.836173	0.442823	1
NLRC4	0.754455	0.409536	0.98918	1.03925	0.622831	1	1.04271	0.625026	1
NLRC5	0.879585	0.510839	0.98918	1.29121	0.756769	1	1.25739	0.741663	1
NLRP13	0.548413	0.247255	0.926947	0.76044	0.430964	1	0.694351	0.375197	1
NLRP3	2.47343	0.911795	0.98918	3.87334	0.972106	1	3.70034	0.968065	1
NLRP7	0.688834	0.323878	0.98918	1.05409	0.629068	1	1.01553	0.601989	1
NLRP9	0.632076	0.36217	0.98918	0.871467	0.539082	1	0.858159	0.530288	1
NOL6	0.685135	0.367249	0.98918	0.892555	0.533718	1	0.859133	0.508985	1
NOS1	0.892727	0.517777	0.98918	1.30935	0.764446	1	1.29056	0.756288	1
NOS2	0.806406	0.452826	0.98918	1.2248	0.726308	1	1.15122	0.688627	1
NOTCH2	1.80341	0.895075	0.98918	2.21723	0.949836	1	2.02423	0.929165	1
NOTCH3	0.570527	0.275365	0.958818	0.743334	0.424945	1	0.701655	0.389984	1
NOTCH4	1.19062	0.70458	0.98918	1.44106	0.801574	1	1.2747	0.741222	1
NPAS4	1.44109	0.787084	0.98918	1.87314	0.878664	1	1.67871	0.843927	1
NPC1	0.51518	0.226717	0.926947	0.699736	0.388351	1	0.700752	0.389216	1
NPHP4	0.574291	0.235026	0.926947	0.809787	0.449507	1	0.781376	0.424629	1
NPR2	1.44629	0.788533	0.98918	1.86508	0.877398	1	1.77071	0.861499	1
NRCAM	0.637891	0.281248	0.964006	0.704894	0.343506	1	0.697717	0.336841	1
NRXN1	0.989008	0.599927	0.98918	1.28466	0.745942	1	1.22847	0.722605	1
NRXN2	4.05217	0.977227	0.990401	5.9965	0.994849	1	5.49466	0.99256	1
NRXN3	1.47536	0.796008	0.98918	1.96976	0.893589	1	1.86974	0.878739	1
NSD1	0.745103	0.372214	0.98918	0.810026	0.431505	1	0.704695	0.334622	1
NTRK2	0.282875	0.0483179	0.805023	0.392272	0.120756	1	0.381431	0.112375	1
NUMA1	0.6784	0.354444	0.98918	0.966459	0.580867	1	0.798328	0.455584	1
NUP153	1.41639	0.780078	0.98918	1.31304	0.748148	1	1.19816	0.707235	1
NUP155	0.770724	0.462579	0.98918	0.770559	0.462457	1	0.694051	0.404243	1
NUP160	1.74973	0.85868	0.98918	1.9821	0.896583	1	1.79509	0.867057	1
NUP188	0.716459	0.428739	0.98918	0.961711	0.595225	1	0.908312	0.56274	1
NUP210L	1.66627	0.841695	0.98918	1.90664	0.885046	1	1.99422	0.897628	1
NUP214	0.61046	0.268082	0.944543	0.61505	0.272312	1	0.576446	0.236978	1
NUP98	0.915626	0.557729	0.98918	0.976615	0.595546	1	0.9267	0.564798	1
NWD1	1.26851	0.745628	0.98918	1.78481	0.906957	1	1.66745	0.882474	1
NYNRIN	1.39672	0.786851	0.98918	1.88509	0.905164	1	1.84883	0.899253	1
OAS2	0.651452	0.377787	0.98918	0.941455	0.583153	1	0.997858	0.616015	1
OBSCN	0.635606	0.0815415	0.805023	0.902945	0.412315	1	0.831786	0.308261	1
OBSL1	0.482614	0.171037	0.895579	0.662779	0.33441	1	0.634687	0.308459	1
ODF2	1.42475	0.781863	0.98918	2.0713	0.906738	1	1.78486	0.864455	1
OLFML2B	0.719095	0.430752	0.98918	1.0305	0.633969	1	0.974692	0.602802	1
OR2G3	0.72444	0.434822	0.98918	0.9792	0.605404	1	1.12287	0.68071	1
OR2T2	0.18079	0.00598667	0.510064	0.271722	0.0321521	1	0.305629	0.048993	1
OR4D10	2.87594	0.937519	0.98918	4.15942	0.97761	1	4.07831	0.976182	1
OR5H1	0.679001	0.399669	0.98918	0.800717	0.49083	1	0.87722	0.542843	1
OR5L2	1.41296	0.779086	0.98918	2.16549	0.916426	1	2.18074	0.918018	1
OTOA	0.531003	0.240534	0.926947	0.752081	0.432146	1	0.709512	0.396652	1
OTOF	1.39561	0.786448	0.98918	2.21842	0.946457	1	2.0271	0.926077	1
OTOG	0.451892	0.145537	0.895579	0.604273	0.280296	1	0.560369	0.239902	1
OTOGL	1.23	0.726107	0.98918	1.33451	0.775648	1	1.18358	0.701307	1
OTUD7A	1.31655	0.7506	0.98918	1.87535	0.878311	1	1.69805	0.847562	1
OTUD7B	0.807776	0.489418	0.98918	0.99923	0.6124	1	0.86418	0.528433	1
PALB2	0.656591	0.381899	0.98918	0.685351	0.404655	1	0.625681	0.356979	1
PALM2-AKAP2	0.769759	0.468579	0.98918	0.960924	0.594762	1	0.784203	0.479045	1
PAPPA	0.699313	0.333643	0.98918	0.974052	0.571278	1	0.957482	0.558555	1
PAPPA2	1.32204	0.770108	0.98918	1.71606	0.894837	1	1.56548	0.857479	1
PARD3	0.569636	0.265876	0.943071	0.665137	0.349888	1	0.583516	0.278102	1
PARP4	2.39429	0.943103	0.98918	2.78557	0.966891	1	2.60047	0.957263	1
PASK	0.713148	0.384479	0.98918	0.952312	0.571208	1	0.896119	0.531192	1
PCDH10	0.534489	0.17115	0.895579	0.752214	0.376839	1	0.682205	0.309079	1
PCDH15	1.31901	0.758092	0.98918	1.3624	0.774564	1	1.35063	0.770205	1
PCDH18	1.05138	0.633636	0.98918	1.22822	0.721512	1	1.07494	0.646586	1
PCDHA1	0.393761	0.0833946	0.805023	0.539091	0.200178	1	0.495422	0.161451	1
PCDHA10	1.84359	0.875011	0.98918	2.59801	0.953276	1	2.21681	0.923583	1
PCDHA11	1.21655	0.716353	0.98918	1.70625	0.870656	1	1.58768	0.843332	1
PCDHA12	0.221847	0.0196046	0.730371	0.316818	0.065668	1	0.284366	0.0466232	1
PCDHA13	1.51284	0.806188	0.98918	2.09605	0.908751	1	1.96718	0.892465	1
PCDHA2	0.586227	0.289256	0.96772	0.797946	0.469047	1	0.699764	0.388375	1
PCDHA4	0.396941	0.0855033	0.805023	0.544744	0.205346	1	0.490426	0.157178	1
PCDHA7	0.793624	0.485792	0.98918	1.10346	0.671376	1	1.01539	0.625754	1
PCDHA8	1.11172	0.667707	0.98918	1.55941	0.835486	1	1.38219	0.782107	1
PCDHA9	0.675018	0.358484	0.98918	0.96053	0.581167	1	0.884728	0.528008	1
PCDHAC1	1.31385	0.749725	0.98918	1.61364	0.830146	1	1.4728	0.796327	1
PCDHB1	0.464203	0.19311	0.899808	0.584759	0.299206	1	0.508975	0.232003	1
PCDHB11	0.744918	0.450245	0.98918	1.06572	0.652492	1	0.951483	0.589167	1
PCDHB12	0.63916	0.287984	0.965994	0.924971	0.539693	1	0.809913	0.443922	1
PCDHB16	0.816104	0.464898	0.98918	1.15104	0.689862	1	1.02906	0.618715	1
PCDHB2	1.29821	0.74459	0.98918	1.90772	0.883179	1	1.74048	0.8556	1
PCDHB6	1.46133	0.792661	0.98918	2.14423	0.914151	1	1.92872	0.887031	1
PCDHB7	2.3342	0.936598	0.98918	3.30607	0.982445	1	2.94159	0.97181	1
PCDHB8	0.453485	0.146828	0.895579	0.648387	0.321132	1	0.587242	0.264564	1
PCDHGA1	0.753751	0.38408	0.98918	1.02256	0.607036	1	0.95361	0.555546	1
PCDHGA11	1.62278	0.832165	0.98918	2.20567	0.921576	1	2.0938	0.909415	1
PCDHGA2	0.736857	0.404675	0.98918	1.00929	0.609075	1	0.88898	0.525922	1
PCDHGA3	0.283205	0.0234402	0.78833	0.394222	0.0792219	1	0.35922	0.0576849	1
PCDHGA4	0.334865	0.079136	0.805023	0.419122	0.142389	1	0.397139	0.124587	1
PCDHGA7	0.320741	0.0700526	0.805023	0.435307	0.15596	1	0.400359	0.127145	1
PCDHGB1	0.272429	0.020002	0.730371	0.36311	0.0599058	1	0.330448	0.0426547	1
PCDHGB4	0.466904	0.122003	0.888808	0.625462	0.261698	1	0.618198	0.25477	1
PCDHGB6	1.74215	0.856939	0.98918	2.25156	0.92697	1	2.06724	0.907026	1
PCF11	1.14995	0.690381	0.98918	1.05862	0.651531	1	0.943761	0.596087	1
PCLO	0.962557	0.52289	0.98918	0.907452	0.461917	1	0.819979	0.361354	1
PCNT	0.93233	0.529864	0.98918	1.30654	0.772686	1	1.13573	0.678583	1
PCNX	2.69556	0.927186	0.98918	2.99619	0.943507	1	2.73031	0.929315	1
PCNXL2	1.98687	0.92479	0.98918	2.63621	0.976683	1	2.52289	0.971405	1
PCNXL3	0.902465	0.553601	0.98918	1.2555	0.736373	1	1.25384	0.735706	1
PCSK5	2.86107	0.937605	0.98918	3.9347	0.974511	1	3.28412	0.956502	1
PDCD11	0.809656	0.490755	0.98918	1.15057	0.690878	1	1.06101	0.646369	1
PDE10A	0.558014	0.255664	0.933539	0.696229	0.376813	1	0.640937	0.328712	1
PDE3A	0.483424	0.107482	0.837575	0.587183	0.194606	1	0.539404	0.15204	1
PDE4B	2.98523	0.943937	0.98918	3.65932	0.968133	1	3.25898	0.955572	1
PDE4DIP	1.2982	0.759385	0.98918	1.69682	0.890645	1	1.4071	0.805012	1
PDS5B	1.07823	0.66025	0.98918	1.11318	0.675272	1	1.02155	0.634467	1
PDZD2	0.793645	0.395066	0.98918	0.968017	0.555392	1	0.906006	0.501102	1
PEAK1	1.28761	0.739605	0.98918	1.47797	0.797133	1	1.29446	0.741936	1
PEG3	2.73351	0.965868	0.98918	3.34165	0.985541	1	2.8019	0.969034	1
PER1	0.913643	0.560746	0.98918	1.14048	0.686136	1	0.995674	0.610361	1
PER2	0.692478	0.410223	0.98918	0.962236	0.595534	1	0.872466	0.539737	1
PER3	0.370497	0.0350832	0.805023	0.447912	0.0752764	1	0.409612	0.053201	1
PEX1	2.61926	0.922261	0.98918	2.71406	0.928328	1	2.31371	0.898522	1
PFKM	0.608163	0.29985	0.98511	0.764986	0.434708	1	0.787033	0.452671	1
PGAP1	2.86511	0.937418	0.98918	3.04218	0.946155	1	2.92106	0.940335	1
PHF3	0.786747	0.469012	0.98918	0.773584	0.45931	1	0.649948	0.363298	1
PHLDB1	1.83767	0.874023	0.98918	2.41781	0.941131	1	2.18538	0.920379	1
PHLDB2	1.23179	0.719844	0.98918	1.53012	0.810523	1	1.31901	0.75011	1
PI4KA	2.96281	0.942415	0.98918	4.48829	0.983064	1	4.19659	0.978818	1
PIEZO1	0.43561	0.105186	0.834954	0.698849	0.34119	1	0.677724	0.320855	1
PIEZO2	0.319376	0.0416388	0.805023	0.452633	0.126151	1	0.444021	0.119437	1
PIK3C2B	0.91287	0.532989	0.98918	1.35178	0.781958	1	1.25983	0.742394	1
PIK3CA	15.2253	1	1	16.3711	1	1	15.3462	1	1
PIK3R1	1.45805	0.79089	0.98918	1.70801	0.850273	1	1.51606	0.806496	1
PIKFYVE	0.922015	0.558347	0.98918	1.04063	0.629745	1	0.926556	0.561269	1
PIWIL1	2.2806	0.932882	0.98918	2.6659	0.960495	1	2.64413	0.959301	1
PIWIL3	0.662463	0.386581	0.98918	0.762725	0.46343	1	0.738007	0.44507	1
PKD1	0.706688	0.350627	0.98918	1.01486	0.606448	1	0.993746	0.591449	1
PKD1L1	1.52705	0.847034	0.98918	1.89746	0.928856	1	1.86635	0.924061	1
PKDREJ	0.443352	0.104535	0.834954	0.575366	0.214578	1	0.566882	0.20679	1
PKHD1	0.785347	0.365023	0.98918	0.916972	0.49827	1	0.907384	0.488943	1
PKHD1L1	1.04106	0.605832	0.98918	1.05503	0.617914	1	1.02323	0.590078	1
PKP4	0.731203	0.439945	0.98918	0.849125	0.524243	1	0.743928	0.449506	1
PLA2R1	0.854929	0.513468	0.98918	1.00091	0.606972	1	0.88358	0.533026	1
PLCB1	2.69752	0.927708	0.98918	3.37242	0.959103	1	2.99682	0.944051	1
PLCB4	1.64694	0.837788	0.98918	2.02389	0.90278	1	1.85783	0.878232	1
PLCE1	1.09979	0.658319	0.98918	1.38877	0.784122	1	1.29241	0.747875	1
PLCG1	0.498424	0.212208	0.915805	0.759028	0.43783	1	0.688329	0.378604	1
PLCG2	1.07415	0.658454	0.98918	1.70995	0.849863	1	1.6084	0.828999	1
PLCH1	0.621446	0.266068	0.943071	0.769404	0.402803	1	0.691359	0.330931	1
PLCL2	2.38636	0.904814	0.98918	2.93042	0.940315	1	2.60203	0.921099	1
PLD1	1.08408	0.66281	0.98918	1.32658	0.753825	1	1.17712	0.701102	1
PLD5	0.398824	0.139212	0.895579	0.545133	0.263991	1	0.529303	0.249949	1
PLEC	0.408559	0.0526542	0.805023	0.64212	0.240301	1	0.561092	0.16283	1
PLEKHA6	2.78979	0.932801	0.98918	3.83737	0.971314	1	3.34555	0.957604	1
PLEKHG1	0.565611	0.262336	0.942176	0.751829	0.423838	1	0.622589	0.312571	1
PLEKHG2	0.865779	0.503995	0.98918	1.01269	0.608223	1	0.910688	0.537731	1
PLEKHH2	0.832225	0.501646	0.98918	0.904479	0.550523	1	0.76961	0.45636	1
PLXNA1	0.562519	0.268286	0.944543	0.896707	0.543021	1	0.867714	0.522127	1
PLXNA2	1.83178	0.873461	0.98918	2.84973	0.966832	1	2.79646	0.964493	1
PLXNA4	0.845047	0.439665	0.98918	1.32234	0.789162	1	1.26573	0.76031	1
PLXNB2	0.31149	0.04325	0.805023	0.509802	0.186503	1	0.494666	0.172991	1
PMFBP1	2.25274	0.892887	0.98918	3.70277	0.968126	1	2.97412	0.942458	1
PMS2	0.420307	0.156415	0.895579	0.518468	0.240369	1	0.473874	0.201412	1
POLE	0.482365	0.128247	0.888808	0.736029	0.361258	1	0.677506	0.304519	1
POLQ	1.53767	0.812007	0.98918	1.62886	0.833582	1	1.4003	0.774116	1
POLR1A	0.877096	0.532439	0.98918	1.2686	0.740401	1	1.19107	0.707446	1
POLR2A	0.222967	0.0107539	0.627998	0.305791	0.0384464	1	0.284019	0.0290842	1
POM121	1.05262	0.638883	0.98918	1.21456	0.717825	1	1.19935	0.711146	1
POTEE	0.5278	0.187659	0.899808	0.735212	0.376874	1	0.656976	0.304513	1
POTEF	0.230768	0.00558618	0.510064	0.319671	0.0259689	1	0.282645	0.014979	1
PPFIA2	1.03981	0.627135	0.98918	1.10636	0.663242	1	0.839758	0.499501	1
PPFIBP2	0.438637	0.171516	0.895579	0.558265	0.275662	1	0.519195	0.241011	1
PPL	0.289068	0.0515989	0.805023	0.482673	0.197453	1	0.416679	0.140373	1
PPP1R3A	0.733862	0.391981	0.98918	0.707769	0.369479	1	0.551893	0.233146	1
PPP1R9A	0.541645	0.241344	0.926947	0.622388	0.312394	1	0.527989	0.229472	1
PPRC1	3.04478	0.945745	0.98918	3.25605	0.954405	1	2.79301	0.932984	1
PRAMEF4	0.40215	0.107343	0.837575	0.608244	0.283971	1	0.607551	0.28333	1
PRB2	0.547836	0.266392	0.943071	0.382428	0.126501	1	0.493502	0.218443	1
PRDM1	1.15262	0.691453	0.98918	1.62546	0.832706	1	1.53654	0.812422	1
PRDM2	0.655296	0.380864	0.98918	0.729254	0.438472	1	0.640425	0.368921	1
PREX1	1.32179	0.75102	0.98918	2.17492	0.917414	1	2.04063	0.902092	1
PREX2	1.07607	0.636178	0.98918	1.3082	0.774352	1	1.17958	0.704299	1
PRKCB	0.371035	0.0858584	0.805023	0.5516	0.23192	1	0.525729	0.20863	1
PRKCE	0.280262	0.0469668	0.805023	0.416114	0.139908	1	0.423974	0.146419	1
PROSER1	0.857181	0.529637	0.98918	0.748704	0.453066	1	0.733882	0.441967	1
PRPF4B	1.07241	0.657684	0.98918	1.1421	0.687213	1	0.919796	0.583538	1
PRPF6	0.688665	0.407248	0.98918	0.972377	0.60146	1	0.870923	0.538725	1
PRPF8	1.12968	0.673832	0.98918	1.65713	0.860695	1	1.61329	0.850309	1
PRRC2C	1.20807	0.71548	0.98918	1.07337	0.637501	1	0.962766	0.561977	1
PRUNE2	1.19261	0.717741	0.98918	1.33345	0.798107	1	1.08042	0.637543	1
PRX	0.498496	0.184672	0.899808	0.614721	0.289968	1	0.565383	0.244483	1
PSD2	0.463082	0.192152	0.899808	0.677024	0.379907	1	0.638804	0.346853	1
PTCH1	1.12986	0.675252	0.98918	1.53706	0.82999	1	1.53743	0.830093	1
PTPN13	1.23341	0.72232	0.98918	1.34085	0.766521	1	1.16922	0.692454	1
PTPN22	2.46258	0.910956	0.98918	2.58792	0.920133	1	2.20692	0.888426	1
PTPN23	1.48524	0.799055	0.98918	1.98236	0.894534	1	1.82807	0.871402	1
PTPRB	0.387887	0.0304717	0.805023	0.491001	0.0845098	1	0.477387	0.0755513	1
PTPRC	0.71916	0.423736	0.98918	0.801662	0.485054	1	0.759564	0.454315	1
PTPRD	1.05693	0.623892	0.98918	1.17733	0.703415	1	1.14693	0.684689	1
PTPRF	3.15157	0.950881	0.98918	4.5452	0.983779	1	4.34825	0.981154	1
PTPRM	0.434982	0.168477	0.895579	0.551405	0.269564	1	0.542502	0.261654	1
PTPRQ	1.86238	0.878983	0.98918	1.81502	0.87094	1	1.82764	0.873134	1
PTPRT	0.503995	0.145497	0.895579	0.723697	0.349336	1	0.734224	0.359515	1
PTPRU	1.03696	0.627693	0.98918	1.55928	0.835449	1	1.47997	0.813364	1
PTPRZ1	1.05471	0.635489	0.98918	1.09497	0.657281	1	0.973487	0.588001	1
PXDN	0.539784	0.248242	0.926947	0.805465	0.474951	1	0.762282	0.440481	1
PXDNL	0.984771	0.582575	0.98918	1.23157	0.728538	1	1.15197	0.686982	1
QARS	1.24071	0.724785	0.98918	1.65952	0.839857	1	1.61919	0.831353	1
QRICH2	0.497479	0.17492	0.895579	0.555452	0.225794	1	0.562572	0.232224	1
QSER1	0.984055	0.570052	0.98918	0.918995	0.517061	1	0.764594	0.378946	1
RAB3GAP2	3.40119	0.960992	0.98918	3.6885	0.969324	1	3.34417	0.959065	1
RAD54B	1.22201	0.71623	0.98918	1.26697	0.732464	1	1.15673	0.690941	1
RALGAPA1	1.12816	0.681511	0.98918	1.11877	0.677616	1	1.01745	0.632535	1
RALGAPA2	0.431811	0.0964108	0.805314	0.53368	0.177052	1	0.505254	0.152729	1
RALGAPB	1.60925	0.829165	0.98918	1.76164	0.860608	1	1.66986	0.842453	1
RANBP2	1.63514	0.835069	0.98918	1.56455	0.818589	1	1.34847	0.75732	1
RAPGEF6	3.81245	0.973019	0.98918	4.1296	0.979294	1	3.59525	0.967567	1
RARB	0.434924	0.168428	0.895579	0.531932	0.252279	1	0.514516	0.236883	1
RASGRF1	0.633127	0.276842	0.958818	1.02783	0.612932	1	0.961312	0.564318	1
RB1	1.38537	0.782781	0.98918	1.46478	0.809724	1	1.38583	0.782948	1
RB1CC1	0.516044	0.219157	0.924366	0.543973	0.243375	1	0.424569	0.143808	1
RBBP6	0.930957	0.564086	0.98918	0.921211	0.557829	1	0.782114	0.461238	1
RBM12	0.743128	0.448907	0.98918	0.687136	0.406052	1	0.67663	0.397802	1
RELN	3.47313	0.988661	0.994889	4.17203	0.995799	1	3.929	0.994082	1
RERE	3.80316	0.972095	0.98918	4.90555	0.988386	1	4.34041	0.981931	1
RET	0.737241	0.444495	0.98918	1.09428	0.666872	1	1.0187	0.627571	1
RFC1	0.39633	0.137254	0.895579	0.451974	0.182712	1	0.37794	0.12309	1
RFX4	1.1587	0.693873	0.98918	1.4835	0.799123	1	1.33904	0.757775	1
RGPD3	0.412418	0.0483018	0.805023	0.413198	0.0486818	1	0.342323	0.0212598	1
RGPD4	1.18832	0.701623	0.98918	1.18784	0.701396	1	0.982864	0.589742	1
RGS22	1.02273	0.635025	0.98918	1.11735	0.67702	1	0.953683	0.601182	1
RICTOR	0.499753	0.213353	0.915805	0.526277	0.236397	1	0.465424	0.184155	1
RIF1	0.922389	0.558588	0.98918	0.909364	0.55013	1	0.786568	0.464533	1
RIMBP2	0.412935	0.0893379	0.805023	0.570255	0.218396	1	0.517038	0.170498	1
RIMS2	0.935086	0.547015	0.98918	0.939741	0.550433	1	0.763589	0.410119	1
RLF	1.29015	0.745857	0.98918	1.41507	0.793248	1	1.10267	0.656518	1
RNF123	1.277	0.737457	0.98918	1.90353	0.882561	1	1.80526	0.867021	1
RNF17	2.40515	0.90637	0.98918	2.46046	0.910792	1	2.19374	0.887106	1
RNF213	0.510899	0.0433512	0.805023	0.753998	0.258364	1	0.71798	0.216108	1
ROBO1	1.9595	0.893923	0.98918	2.02591	0.903045	1	1.98726	0.897838	1
ROBO2	1.11671	0.668579	0.98918	1.15838	0.689324	1	1.13896	0.679805	1
ROBO4	0.804311	0.49337	0.98918	0.981344	0.606636	1	0.939867	0.582193	1
ROCK1	0.985691	0.617217	0.98918	1.09536	0.667694	1	0.869044	0.555799	1
ROS1	0.852923	0.486811	0.98918	0.944162	0.555983	1	0.894905	0.519437	1
RP1	1.32386	0.771059	0.98918	1.41709	0.809337	1	1.1968	0.708293	1
RP1L1	0.871252	0.504428	0.98918	1.0452	0.626593	1	0.820156	0.46401	1
RPTN	0.459102	0.171312	0.895579	0.570941	0.267024	1	0.405607	0.129352	1
RPTOR	1.00809	0.611173	0.98918	1.51935	0.824673	1	1.55388	0.834034	1
RREB1	0.371712	0.0941239	0.805023	0.536672	0.230585	1	0.479631	0.179641	1
RTL1	0.976555	0.576836	0.98918	1.43455	0.813194	1	1.33823	0.776592	1
RTTN	1.17874	0.701728	0.98918	1.34242	0.758837	1	1.27051	0.735234	1
RUNX1	2.13953	0.916835	0.98918	2.91345	0.970127	1	2.70389	0.960749	1
RUNX1T1	0.299086	0.0571377	0.805023	0.362403	0.0982229	1	0.323792	0.0719722	1
RYR1	0.467087	0.0133152	0.627998	0.71396	0.177526	1	0.666625	0.127493	1
RYR2	0.685391	0.0948992	0.805023	0.861464	0.322567	1	0.798495	0.227699	1
RYR3	0.564809	0.0328945	0.805023	0.782297	0.230093	1	0.744897	0.182062	1
SACS	1.96877	0.942981	0.98918	2.10558	0.958144	1	1.90237	0.93383	1
SALL1	0.527198	0.237203	0.926947	0.686635	0.377151	1	0.633152	0.330667	1
SAMD9	1.40274	0.774848	0.98918	1.59633	0.826188	1	1.46272	0.792191	1
SAMD9L	2.3005	0.897329	0.98918	2.72728	0.929131	1	2.43099	0.908465	1
SATB1	1.4355	0.784948	0.98918	1.76094	0.860123	1	1.68901	0.846219	1
SBF2	0.953705	0.578423	0.98918	1.09374	0.65844	1	1.0147	0.615009	1
SCAF8	0.48655	0.165712	0.895579	0.446199	0.133117	1	0.405437	0.102918	1
SCAPER	1.10175	0.67043	0.98918	1.19322	0.707281	1	1.04192	0.643941	1
SCN10A	3.06671	0.978722	0.990811	4.35194	0.996379	1	4.4672	0.996896	1
SCN11A	1.90628	0.886403	0.98918	2.55473	0.952892	1	2.69628	0.961008	1
SCN1A	2.1931	0.924232	0.98918	2.68072	0.961286	1	2.65761	0.960044	1
SCN2A	1.43188	0.815134	0.98918	1.79028	0.911582	1	1.78662	0.9109	1
SCN3A	0.953637	0.55856	0.98918	1.18224	0.70274	1	1.16697	0.694478	1
SCN4A	0.129235	8.83542e-05	0.0282292	0.221869	0.00350195	0.895099	0.237072	0.00516551	1
SCN5A	0.598335	0.190598	0.899808	0.927562	0.516945	1	0.960067	0.546541	1
SCN7A	2.12331	0.916526	0.98918	2.43154	0.94551	1	2.42657	0.945135	1
SCN8A	1.10896	0.663146	0.98918	1.61783	0.851418	1	1.62506	0.853169	1
SCN9A	0.495117	0.133315	0.888808	0.600888	0.22513	1	0.591264	0.216208	1
SDK1	1.14367	0.685502	0.98918	1.58736	0.890913	1	1.57345	0.887015	1
SDK2	1.81834	0.896778	0.98918	2.69882	0.977814	1	2.67229	0.976772	1
SEC16A	2.85787	0.936561	0.98918	3.28109	0.955326	1	3.0777	0.947206	1
SEC24A	0.431204	0.129136	0.888808	0.429554	0.127858	1	0.439382	0.135538	1
SEC24B	0.542684	0.250792	0.926947	0.517945	0.229123	1	0.479011	0.195609	1
SELP	2.80431	0.93407	0.98918	3.32871	0.957604	1	3.09585	0.948533	1
SEMA5A	3.47175	0.963243	0.98918	4.87767	0.988134	1	4.50618	0.984153	1
SEMA6A	0.691976	0.409832	0.98918	0.934516	0.578946	1	0.872689	0.539883	1
SETBP1	0.77821	0.468076	0.98918	1.01978	0.624002	1	0.934825	0.574032	1
SETD2	1.11352	0.662347	0.98918	1.14232	0.679324	1	0.936462	0.542523	1
SETDB1	2.93433	0.941005	0.98918	3.55139	0.964667	1	3.30905	0.956909	1
SETX	1.4482	0.804498	0.98918	1.57413	0.842077	1	1.41178	0.792158	1
SF3B1	2.33034	0.937343	0.98918	2.16317	0.921019	1	2.04846	0.907378	1
SFMBT2	1.16181	0.695105	0.98918	1.51278	0.80658	1	1.37897	0.770007	1
SGIP1	1.27186	0.735698	0.98918	1.25424	0.729581	1	1.19457	0.707794	1
SHANK1	0.652002	0.306521	0.98918	0.849852	0.483618	1	0.789968	0.432208	1
SHANK2	0.958867	0.584822	0.98918	1.28125	0.745432	1	1.18159	0.70316	1
SHPRH	0.820457	0.493336	0.98918	0.915827	0.557858	1	0.8504	0.51429	1
SI	2.16418	0.92113	0.98918	2.09934	0.9137	1	1.94623	0.893225	1
SIDT2	0.303463	0.0395021	0.805023	0.499882	0.177617	1	0.516064	0.192168	1
SIGLEC1	0.263389	0.0131636	0.627998	0.348124	0.0433726	1	0.338236	0.038701	1
SIN3A	0.754616	0.450625	0.98918	0.94851	0.58244	1	0.874194	0.535119	1
SIPA1L1	0.228142	0.00372887	0.465764	0.284312	0.0119982	1	0.246623	0.00572287	1
SIPA1L2	0.663876	0.341768	0.98918	0.865007	0.507929	1	0.803067	0.45941	1
SIPA1L3	0.557341	0.263712	0.943071	0.81927	0.485677	1	0.783134	0.457294	1
SLC12A5	2.17709	0.921528	0.98918	3.23158	0.980677	1	3.3102	0.982539	1
SLC13A3	0.751085	0.447982	0.98918	1.12816	0.68025	1	1.21495	0.719604	1
SLC26A9	1.54073	0.812924	0.98918	2.32503	0.932678	1	2.46377	0.943531	1
SLC4A11	0.711839	0.383357	0.98918	1.12207	0.675979	1	1.11996	0.674825	1
SLC4A2	1.34835	0.760685	0.98918	1.93592	0.88725	1	1.74233	0.855939	1
SLC4A4	0.656784	0.382053	0.98918	0.814137	0.500264	1	0.815176	0.50099	1
SLC4A5	0.706351	0.420977	0.98918	1.02683	0.631992	1	1.06145	0.650291	1
SLC6A16	0.707932	0.422195	0.98918	0.94574	0.585732	1	0.964014	0.596578	1
SLC9A2	0.712154	0.42544	0.98918	0.949567	0.588024	1	0.937908	0.581007	1
SLCO1C1	1.05453	0.649689	0.98918	1.16161	0.695027	1	1.02829	0.637628	1
SLFN14	2.46203	0.910914	0.98918	3.14165	0.949922	1	3.05149	0.946047	1
SLIT2	0.931277	0.56429	0.98918	1.1624	0.69264	1	1.05329	0.636767	1
SLITRK3	1.00434	0.608983	0.98918	1.21046	0.714713	1	1.15553	0.689364	1
SMARCA2	1.25701	0.728947	0.98918	1.64156	0.836188	1	1.51322	0.806285	1
SMCHD1	3.31406	0.958007	0.98918	3.2484	0.955594	1	2.89566	0.939802	1
SMG1	0.51303	0.0865666	0.805023	0.566959	0.127399	1	0.52097	0.0920732	1
SMG6	0.519176	0.230196	0.926947	0.689661	0.379746	1	0.613023	0.312944	1
SNCAIP	0.385691	0.0957224	0.805023	0.490042	0.177379	1	0.415323	0.117032	1
SNRNP200	0.534892	0.165995	0.895579	0.785967	0.403423	1	0.723223	0.34286	1
SOGA1	1.26901	0.734716	0.98918	1.88913	0.880409	1	1.68526	0.845049	1
SON	0.468505	0.196795	0.899808	0.457307	0.187231	1	0.376291	0.121846	1
SORBS1	0.7187	0.43045	0.98918	0.805299	0.494066	1	0.755584	0.458168	1
SORCS1	0.800248	0.484041	0.98918	1.02568	0.627282	1	0.975227	0.598457	1
SPAG17	3.50019	0.964489	0.98918	3.92134	0.975047	1	3.52676	0.96528	1
SPECC1L	1.13564	0.684584	0.98918	1.33221	0.755618	1	1.11277	0.675098	1
SPEG	1.06781	0.647048	0.98918	1.39925	0.788067	1	1.26484	0.738886	1
SPEN	0.674241	0.170851	0.895579	0.748328	0.253033	1	0.680081	0.176877	1
SPHKAP	1.24813	0.743636	0.98918	1.55235	0.869912	1	1.37288	0.804573	1
SPTA1	0.776559	0.286502	0.965496	1.0526	0.615597	1	0.884096	0.4194	1
SPTB	0.788151	0.437792	0.98918	1.2627	0.744087	1	1.0768	0.646069	1
SPTBN1	0.714523	0.420163	0.98918	1.09478	0.663795	1	0.96011	0.589459	1
SPTBN2	1.13892	0.679786	0.98918	1.66207	0.861078	1	1.39839	0.787515	1
SPTBN4	0.570585	0.275416	0.958818	0.830109	0.493995	1	0.704189	0.392139	1
SRBD1	0.655948	0.381385	0.98918	0.746464	0.451398	1	0.714136	0.42696	1
SRCAP	0.674559	0.225355	0.926947	0.718246	0.271682	1	0.660802	0.211261	1
SRGAP1	0.912171	0.551963	0.98918	1.17821	0.700068	1	1.06576	0.643572	1
SRRM2	0.658307	0.19389	0.899808	0.609848	0.147262	1	0.476167	0.0513926	1
SSC5D	4.69639	0.98667	0.994452	5.41645	0.992374	1	4.62807	0.985928	1
SSH1	0.298034	0.0565426	0.805023	0.407068	0.132531	1	0.361812	0.0977951	1
ST18	1.53594	0.811572	0.98918	1.79977	0.867509	1	1.61644	0.830799	1
ST6GALNAC1	0.301179	0.0583301	0.805023	0.426273	0.14834	1	0.401241	0.127849	1
STAB1	1.25021	0.728162	0.98918	1.75769	0.858731	1	1.63804	0.835385	1
STAB2	1.44481	0.787583	0.98918	1.89142	0.882131	1	1.74106	0.856414	1
STAG1	1.33087	0.762298	0.98918	1.46741	0.810559	1	1.28463	0.743552	1
STARD9	0.297026	0.0108366	0.627998	0.34869	0.0240082	1	0.309843	0.01346	1
STAT6	0.432727	0.13032	0.888808	0.608295	0.284018	1	0.553542	0.233684	1
STXBP5	0.442543	0.174778	0.895579	0.459729	0.189292	1	0.430552	0.164811	1
SUCO	1.43068	0.783572	0.98918	1.45655	0.790863	1	1.21708	0.712923	1
SUPT16H	2.3426	0.901076	0.98918	3.00651	0.943991	1	2.77265	0.931816	1
SUPT5H	3.2382	0.954788	0.98918	4.66659	0.985645	1	4.42629	0.982719	1
SUPT6H	1.08024	0.64784	0.98918	1.53291	0.829256	1	1.36965	0.777342	1
SVEP1	0.851136	0.427107	0.98918	0.973571	0.547905	1	0.922817	0.499347	1
SVIL	1.92218	0.888418	0.98918	2.49022	0.947973	1	2.24942	0.928259	1
SYBU	2.70838	0.927979	0.98918	3.46654	0.961544	1	2.96895	0.942208	1
SYMPK	0.7517	0.455291	0.98918	1.16774	0.701338	1	1.13849	0.688037	1
SYNE1	0.97643	0.514416	0.98918	1.30247	0.852837	1	1.12777	0.703984	1
SYNE2	1.65336	0.928962	0.98918	2.13829	0.986099	1	1.8224	0.959108	1
SYNPO2	0.695124	0.412283	0.98918	0.760891	0.462082	1	0.713998	0.426855	1
SZT2	0.933661	0.534842	0.98918	1.15899	0.694063	1	1.0568	0.627923	1
TACC2	0.589165	0.186293	0.899808	0.654455	0.24862	1	0.586572	0.183927	1
TAF1L	0.82425	0.417396	0.98918	0.958725	0.542568	1	0.863163	0.454949	1
TANC1	0.453114	0.111635	0.849227	0.574294	0.21359	1	0.524528	0.169094	1
TANC2	0.439119	0.081425	0.805023	0.513395	0.13603	1	0.49207	0.119071	1
TARS	1.06449	0.654163	0.98918	1.24128	0.724991	1	1.11111	0.674402	1
TARS2	1.45978	0.79224	0.98918	1.76963	0.861305	1	1.63088	0.833891	1
TAS2R43	0.191374	0.000894783	0.190589	0.246529	0.00429136	0.914059	0.274646	0.00790959	1
TBC1D4	1.57221	0.820491	0.98918	2.09559	0.910429	1	1.79632	0.866899	1
TBP	0.0160234	1.70804e-21	2.18288e-18	0.0188771	1.41596e-19	1.8096e-16	0.0192782	2.46184e-19	3.14623e-16
TBX3	3.83915	0.972908	0.98918	5.37558	0.991869	1	4.92542	0.988562	1
TCF20	0.587023	0.240096	0.926947	0.652825	0.300659	1	0.577545	0.231525	1
TCF4	0.404379	0.108959	0.843939	0.462851	0.154488	1	0.428408	0.126973	1
TCHH	2.35281	0.940515	0.98918	3.78834	0.991848	1	2.80481	0.968525	1
TECTA	0.775902	0.427593	0.98918	1.18355	0.705707	1	1.14916	0.687509	1
TEK	0.288224	0.0214056	0.759901	0.350154	0.0460984	1	0.322388	0.0336284	1
TEP1	2.28257	0.932005	0.98918	2.90111	0.970269	1	2.74569	0.963486	1
TET1	0.452362	0.0858007	0.805023	0.486313	0.109616	1	0.437078	0.0760243	1
TET2	2.46503	0.911147	0.98918	2.72749	0.929144	1	2.48018	0.912312	1
TEX15	1.17501	0.700947	0.98918	1.24938	0.744351	1	1.00241	0.578863	1
TG	1.08244	0.641944	0.98918	1.37961	0.805953	1	1.26807	0.753997	1
TGM1	0.841553	0.513055	0.98918	1.13007	0.68117	1	1.14712	0.689265	1
TGS1	3.03864	0.946833	0.98918	3.24879	0.955609	1	2.69196	0.928002	1
THADA	3.10751	0.949498	0.98918	3.66567	0.968298	1	3.40392	0.96065	1
THSD7A	0.596876	0.211885	0.915805	0.7237	0.333694	1	0.638542	0.25093	1
TIAM1	0.681274	0.401457	0.98918	0.939908	0.582218	1	0.829341	0.510794	1
TIAM2	0.876666	0.532151	0.98918	1.20436	0.71336	1	1.05404	0.639657	1
TLN1	0.908371	0.514016	0.98918	1.14227	0.683934	1	1.06843	0.635969	1
TLN2	2.17262	0.921049	0.98918	2.84378	0.967934	1	2.7583	0.964093	1
TLR4	4.15217	0.979957	0.990811	5.60851	0.993795	1	5.40151	0.992708	1
TMC2	0.778727	0.468455	0.98918	1.09581	0.664316	1	1.0634	0.647632	1
TMC7	0.678983	0.399655	0.98918	1.00935	0.622422	1	1.03984	0.638968	1
TMEM131	1.64074	0.836202	0.98918	1.76189	0.860653	1	1.6301	0.833858	1
TMEM132B	0.348187	0.0783869	0.805023	0.485333	0.184611	1	0.472107	0.173134	1
TMEM132D	0.878479	0.506828	0.98918	1.32605	0.771488	1	1.28269	0.752798	1
TMEM57	0.710396	0.416973	0.98918	0.951538	0.584282	1	0.860912	0.526235	1
TMPRSS15	1.11207	0.674805	0.98918	1.18788	0.705248	1	1.08745	0.664278	1
TNC	0.345553	0.0392411	0.805023	0.456257	0.105104	1	0.447271	0.0985569	1
TNIK	0.400378	0.106066	0.836741	0.492406	0.179411	1	0.427012	0.125898	1
TNKS1BP1	0.514053	0.189145	0.899808	0.605152	0.271185	1	0.524124	0.197927	1
TNN	1.32992	0.753662	0.98918	1.90312	0.883255	1	1.74175	0.856201	1
TNR	0.912668	0.555825	0.98918	1.24632	0.731307	1	1.17294	0.699196	1
TNRC18	0.859273	0.498978	0.98918	1.19398	0.712024	1	1.06475	0.640814	1
TNRC6A	0.783914	0.434274	0.98918	0.794058	0.442679	1	0.706469	0.368351	1
TNRC6B	2.49712	0.950682	0.98918	2.69578	0.962535	1	2.48669	0.949963	1
TNRC6C	0.491935	0.170231	0.895579	0.557158	0.227331	1	0.521918	0.195995	1
TNS3	0.36728	0.0668248	0.805023	0.499925	0.165332	1	0.479936	0.148328	1
TNXB	0.559539	0.124565	0.888808	0.747339	0.310926	1	0.704669	0.264637	1
TOPBP1	1.66682	0.841968	0.98918	1.71449	0.851808	1	1.56668	0.819108	1
TP53	13.673	1	1	17.5329	1	1	15.2834	1	1
TP53BP1	1.23901	0.731058	0.98918	1.3177	0.768135	1	1.15138	0.68397	1
TPR	5.21783	0.992195	0.996682	5.13864	0.991667	1	4.25919	0.982494	1
TRAK1	0.714172	0.426988	0.98918	1.02147	0.629078	1	0.913725	0.56613	1
TRAK2	1.48017	0.797304	0.98918	1.67363	0.843067	1	1.49782	0.801988	1
TRANK1	1.38586	0.782957	0.98918	1.96815	0.919154	1	1.81072	0.894161	1
TRAPPC8	3.36742	0.959863	0.98918	3.35023	0.959275	1	2.99403	0.944739	1
TRIM42	0.392719	0.134434	0.890189	0.632724	0.341537	1	0.578886	0.293991	1
TRIM46	1.33536	0.756615	0.98918	1.85072	0.874464	1	1.72269	0.852285	1
TRIO	0.46525	0.0747023	0.805023	0.67655	0.256461	1	0.610291	0.190774	1
TRIOBP	0.665064	0.349825	0.98918	0.822926	0.481192	1	0.659282	0.34478	1
TRIP11	2.76738	0.932315	0.98918	3.08113	0.948351	1	2.43845	0.909526	1
TRIP12	0.678882	0.399576	0.98918	0.698963	0.415264	1	0.631468	0.361678	1
TRPC7	0.338274	0.0721462	0.805023	0.526479	0.221314	1	0.522404	0.217624	1
TRPM2	0.262424	0.0105571	0.627998	0.438573	0.0889842	1	0.449824	0.0970552	1
TRPM3	1.03019	0.621656	0.98918	1.41931	0.794524	1	1.33035	0.763116	1
TRPM6	2.3162	0.936562	0.98918	2.98039	0.974641	1	2.7227	0.9639	1
TRPM8	1.26262	0.730933	0.98918	1.98909	0.895437	1	1.89936	0.88269	1
TRPV2	0.731337	0.440046	0.98918	1.11907	0.678903	1	1.09053	0.665013	1
TRRAP	0.43958	0.062576	0.805023	0.640665	0.225546	1	0.638326	0.223224	1
TSC2	0.48495	0.210995	0.915805	0.743846	0.435742	1	0.68947	0.390513	1
TSC22D1	1.60763	0.828771	0.98918	1.51344	0.806041	1	1.58328	0.823169	1
TSHZ1	0.439029	0.171843	0.895579	0.703912	0.402708	1	0.658066	0.363597	1
TSHZ2	0.481197	0.197465	0.899808	0.691867	0.381634	1	0.611143	0.311285	1
TSHZ3	0.381179	0.0692059	0.805023	0.589628	0.236491	1	0.539512	0.190345	1
TTC21A	1.11721	0.676962	0.98918	1.75847	0.858871	1	1.6553	0.838987	1
TTC28	2.77158	0.931754	0.98918	3.74023	0.969051	1	3.36711	0.958338	1
TTC3	1.45134	0.789006	0.98918	1.62742	0.833263	1	1.44132	0.786161	1
TTLL5	1.17283	0.699435	0.98918	1.36193	0.764864	1	1.25125	0.728527	1
TTN	1.13279	0.835394	0.98918	1.14646	0.856652	1	1.1462	0.856276	1
TULP4	0.419552	0.0938413	0.805023	0.585442	0.232558	1	0.562511	0.211246	1
UACA	0.995148	0.621839	0.98918	1.22908	0.720599	1	1.06668	0.65514	1
UBC	0.538144	0.20276	0.904948	0.836285	0.472203	1	0.80661	0.446753	1
UBE3B	2.67263	0.925743	0.98918	3.83735	0.971314	1	3.8085	0.970661	1
UBE4B	0.663299	0.341264	0.98918	0.839109	0.487988	1	0.790967	0.449612	1
UBN2	0.844131	0.514826	0.98918	0.928331	0.569994	1	0.810186	0.491131	1
UBR2	0.737878	0.39542	0.98918	0.795685	0.444021	1	0.708077	0.369747	1
UBR3	1.50626	0.803942	0.98918	1.65977	0.840315	1	1.45283	0.789425	1
UBR4	0.49929	0.028205	0.805023	0.677005	0.15215	1	0.634692	0.111813	1
UBR5	0.670764	0.253171	0.927084	0.640681	0.223593	1	0.560153	0.150191	1
UGGT2	1.585	0.823525	0.98918	1.68804	0.846426	1	1.53889	0.8122	1
UGT1A4	0.205567	0.0147132	0.648394	0.278294	0.0434284	1	0.253673	0.0317203	1
UHRF1BP1L	1.08007	0.661056	0.98918	1.09178	0.666153	1	0.980476	0.614646	1
UMODL1	0.709269	0.38115	0.98918	1.01316	0.61155	1	1.04542	0.631669	1
UNC13A	0.55511	0.211482	0.915805	0.895662	0.516328	1	0.856661	0.484104	1
UNC13C	0.708524	0.308276	0.98918	0.806683	0.404956	1	0.694601	0.294591	1
UNC5D	0.753906	0.380353	0.98918	0.966429	0.563076	1	0.978535	0.572399	1
UNC79	0.742663	0.369954	0.98918	0.945826	0.546899	1	0.891765	0.502677	1
UNC80	1.19348	0.704905	0.98918	1.51539	0.8243	1	1.38743	0.783653	1
UPF2	0.442428	0.165143	0.895579	0.512081	0.224022	1	0.442986	0.165599	1
URB2	1.38158	0.769804	0.98918	1.87314	0.878664	1	1.79864	0.866417	1
URGCP	0.986809	0.58399	0.98918	1.44828	0.817932	1	1.41821	0.807408	1
USH2A	1.19717	0.751605	0.98918	1.32683	0.841287	1	1.33441	0.845588	1
USP24	0.665032	0.388624	0.98918	0.758078	0.46001	1	0.671844	0.394024	1
USP25	0.612108	0.345903	0.98918	0.66597	0.389369	1	0.571893	0.312706	1
USP32	1.24989	0.726407	0.98918	1.4238	0.782204	1	1.29551	0.742289	1
USP34	0.661945	0.217615	0.920903	0.695615	0.251963	1	0.617449	0.174729	1
USP54	0.23946	0.0200023	0.730371	0.280343	0.0354503	1	0.230207	0.0172218	1
USP8	1.08829	0.664642	0.98918	1.12054	0.678351	1	1.02605	0.63658	1
USPL1	0.6984	0.366107	0.98918	0.696245	0.364237	1	0.629954	0.306172	1
UTP20	1.01759	0.614379	0.98918	1.2504	0.731083	1	1.20861	0.712794	1
UTRN	0.891915	0.478864	0.98918	1.1027	0.656744	1	0.991173	0.568243	1
VANGL2	1.28756	0.741033	0.98918	1.97558	0.892722	1	1.72524	0.852765	1
VCAN	1.86607	0.906113	0.98918	1.78369	0.891349	1	1.52753	0.829785	1
VCL	0.461657	0.190935	0.899808	0.531438	0.251841	1	0.464797	0.193618	1
VCPIP1	0.516414	0.22779	0.926947	0.533746	0.24294	1	0.473535	0.190975	1
VPRBP	2.90701	0.939617	0.98918	3.52109	0.963786	1	3.04275	0.946181	1
VPS13A	1.54407	0.834076	0.98918	1.55844	0.838113	1	1.46646	0.810583	1
VPS13B	0.605582	0.152384	0.895579	0.672883	0.217524	1	0.640685	0.185284	1
VPS13D	0.805736	0.366265	0.98918	0.986319	0.555988	1	0.940103	0.509902	1
VWA3A	0.839093	0.475783	0.98918	1.21123	0.718981	1	1.14869	0.686123	1
VWA8	3.23959	0.954841	0.98918	3.62868	0.967322	1	3.29889	0.957038	1
VWDE	2.69077	0.927284	0.98918	2.90397	0.93946	1	2.69852	0.92777	1
VWF	0.536563	0.167423	0.895579	0.794074	0.411136	1	0.738616	0.357821	1
WDFY3	0.363613	0.0323582	0.805023	0.413601	0.0553021	1	0.39077	0.0439113	1
WDFY4	1.04236	0.61423	0.98918	1.46641	0.838736	1	1.42351	0.823017	1
WDR17	1.41218	0.7782	0.98918	1.35013	0.759205	1	1.28087	0.736105	1
WDR33	3.56357	0.965964	0.98918	3.3758	0.960147	1	3.10946	0.949983	1
WDR35	2.44418	0.909515	0.98918	2.69244	0.926992	1	2.59911	0.920899	1
WDR6	1.32785	0.754232	0.98918	1.60278	0.82776	1	1.57843	0.822277	1
WDR66	0.768648	0.421513	0.98918	0.964255	0.572862	1	0.836416	0.477072	1
WDR7	0.810209	0.491147	0.98918	0.848528	0.517835	1	0.816266	0.495435	1
WDR72	0.738092	0.43819	0.98918	0.800949	0.484543	1	0.723546	0.427104	1
WDR87	0.858608	0.466783	0.98918	1.14291	0.6831	1	0.990283	0.576254	1
WLS	0.632653	0.362638	0.98918	0.909435	0.563445	1	0.935999	0.579849	1
WNK1	0.491573	0.0957461	0.805023	0.482309	0.0892928	1	0.443218	0.0646499	1
WSCD2	2.04796	0.906419	0.98918	3.01195	0.974294	1	3.0232	0.974669	1
WWP2	1.62358	0.832403	0.98918	2.31825	0.933038	1	2.21551	0.923453	1
XIRP1	3.52883	0.964523	0.98918	4.40757	0.982465	1	3.98664	0.975551	1
XIRP2	0.667333	0.132965	0.888808	0.710494	0.177542	1	0.632031	0.101405	1
XPO1	1.93416	0.891057	0.98918	2.04945	0.907081	1	2.10296	0.913685	1
XPO6	0.687748	0.40653	0.98918	1.02396	0.630433	1	0.983974	0.608143	1
XRN1	0.717444	0.422415	0.98918	0.723583	0.427131	1	0.6228	0.347202	1
YEATS2	1.43039	0.784077	0.98918	1.53524	0.811789	1	1.54009	0.812978	1
YLPM1	1.33072	0.773908	0.98918	1.26544	0.743943	1	1.13794	0.675648	1
ZBED4	0.680996	0.401238	0.98918	0.997265	0.615682	1	0.922327	0.571472	1
ZC3H7A	0.390778	0.132926	0.888808	0.424037	0.159459	1	0.352758	0.104572	1
ZCCHC6	1.055	0.649902	0.98918	1.18905	0.705695	1	0.997084	0.622779	1
ZDBF2	2.48313	0.950523	0.98918	2.55522	0.955308	1	2.05513	0.909289	1
ZFC3H1	0.639986	0.368567	0.98918	0.669299	0.392008	1	0.576724	0.31672	1
ZFHX3	0.584186	0.15521	0.895579	0.804168	0.379137	1	0.730709	0.300481	1
ZFHX4	1.08813	0.645988	0.98918	1.28451	0.790258	1	1.16515	0.709279	1
ZFP64	0.700225	0.367689	0.98918	1.08201	0.651119	1	1.00414	0.602646	1
ZFPM2	0.605264	0.251231	0.926947	0.736718	0.37293	1	0.654978	0.297094	1
ZFR	0.706661	0.421216	0.98918	0.639138	0.367883	1	0.603297	0.338675	1
ZHX2	0.786037	0.473784	0.98918	1.06408	0.647985	1	1.05735	0.644435	1
ZMYM4	1.35937	0.762131	0.98918	1.48395	0.798315	1	1.29242	0.740101	1
ZNF208	0.626392	0.228951	0.926947	0.730474	0.329937	1	0.603256	0.207535	1
ZNF217	1.12263	0.679221	0.98918	1.36578	0.766035	1	1.28959	0.741713	1
ZNF229	0.598331	0.334589	0.98918	0.787099	0.481125	1	0.609224	0.343541	1
ZNF292	0.913517	0.512434	0.98918	0.945005	0.538691	1	0.829947	0.43909	1
ZNF318	0.363925	0.0887753	0.805023	0.399203	0.114027	1	0.327265	0.0655023	1
ZNF334	2.1549	0.883113	0.98918	2.70667	0.927874	1	2.39017	0.905132	1
ZNF407	1.65903	0.840298	0.98918	2.0198	0.901671	1	1.75314	0.859328	1
ZNF462	0.636591	0.245117	0.926947	0.864242	0.465431	1	0.769066	0.374318	1
ZNF469	1.87606	0.880286	0.98918	2.33723	0.934666	1	2.12812	0.914176	1
ZNF527	0.943719	0.596066	0.98918	1.10854	0.673315	1	0.969789	0.609326	1
ZNF536	0.539967	0.170347	0.895579	0.814453	0.430367	1	0.713311	0.333209	1
ZNF540	2.6959	0.927951	0.98918	3.02379	0.945759	1	2.74437	0.930942	1
ZNF544	1.16921	0.695939	0.98918	1.43476	0.785311	1	1.19206	0.704888	1
ZNF568	0.561585	0.304125	0.986477	0.641005	0.369389	1	0.580014	0.319449	1
ZNF578	0.558326	0.301407	0.986477	0.625895	0.357153	1	0.499847	0.252458	1
ZNF587	1.28398	0.737187	0.98918	1.45222	0.78966	1	1.15827	0.689821	1
ZNF592	0.99136	0.601328	0.98918	1.31739	0.758672	1	1.18313	0.702344	1
ZNF648	0.452097	0.182815	0.899808	0.63978	0.347706	1	0.533625	0.253779	1
ZNF658	0.737268	0.431982	0.98918	0.860864	0.521465	1	0.784088	0.467061	1
ZNF729	0.416511	0.144399	0.895579	0.462625	0.181815	1	0.358204	0.101185	1
ZNF831	0.508957	0.231988	0.926947	0.615264	0.326198	1	0.541246	0.26054	1
ZNFX1	0.236835	0.0109967	0.627998	0.330376	0.0426203	1	0.292331	0.0266224	1
ZP4	1.85834	0.8779	0.98918	2.24556	0.927189	1	2.19789	0.92244	1
ZZEF1	1.37178	0.777896	0.98918	1.82998	0.896855	1	1.67501	0.866038	1

## Sheet: CRC
	dNdS	p_dNdS	q_dNdS	dNdS6	p_dNdS6	q_dNdS6	dNdS96	p_dNdS96	q_dNdS96
A2M	0.503941	0.145453	0.845529	0.731256	0.356648	1	0.55803	0.191865	0.997888
A2ML1	0.297683	0.0109615	0.597375	0.44432	0.0689015	1	0.330252	0.0184919	0.997888
AASS	0.769849	0.461934	0.998061	0.947761	0.581984	1	0.729334	0.43153	0.997888
ABCA1	1.28876	0.765035	0.998061	2.10584	0.965345	1	1.56198	0.872776	0.997888
ABCA10	0.305022	0.0161291	0.597375	0.393369	0.0489244	1	0.286141	0.0118917	0.995232
ABCA12	0.784874	0.286364	0.960639	1.12524	0.690191	1	0.79368	0.297315	0.997888
ABCA13	1.61084	0.917515	0.998061	2.40176	0.994158	1	1.66216	0.929793	0.997888
ABCA3	0.470508	0.198515	0.89178	0.88298	0.541429	1	0.688426	0.389627	0.997888
ABCA4	0.380356	0.0163051	0.597375	0.620582	0.162578	1	0.470922	0.0502777	0.997888
ABCA5	4.61284	0.986718	0.998061	5.35863	0.992788	1	3.8642	0.974948	0.997888
ABCA8	2.40871	0.944234	0.998061	3.38947	0.985406	1	2.54967	0.954149	0.997888
ABCA9	2.55449	0.954878	0.998061	3.56014	0.988652	1	2.49705	0.951101	0.997888
ABCB1	1.62066	0.83175	0.998061	2.12686	0.914034	1	1.49391	0.800679	0.997888
ABCB11	1.06654	0.642015	0.998061	1.41225	0.792185	1	0.979007	0.591379	0.997888
ABCB4	0.473802	0.155162	0.853237	0.640557	0.303944	1	0.465743	0.148608	0.997888
ABCB5	2.03764	0.905091	0.998061	2.51793	0.950508	1	1.88115	0.882425	0.997888
ABCC1	3.34348	0.958614	0.998061	6.28149	0.995577	1	4.98348	0.988711	0.998038
ABCC11	3.32936	0.958121	0.998061	5.68746	0.99327	1	4.27927	0.980614	0.997888
ABCC12	0.825526	0.468343	0.998061	1.31303	0.766079	1	0.992217	0.59205	0.997888
ABCC2	0.645291	0.257381	0.932497	1.04195	0.617999	1	0.699112	0.309599	0.997888
ABCC4	2.65837	0.924829	0.998061	3.70058	0.968071	1	2.78136	0.932319	0.997888
ABCC6	0.788582	0.482189	0.998061	1.24293	0.733062	1	0.974161	0.602495	0.997888
ABCC8	0.424652	0.0973814	0.797525	0.776235	0.414447	1	0.597469	0.243886	0.997888
ABCC9	0.813464	0.458582	0.998061	1.06352	0.637989	1	0.765664	0.419004	0.997888
ABCD2	2.59154	0.920382	0.998061	3.16221	0.950762	1	2.3284	0.899829	0.997888
ABCG2	0.517823	0.220688	0.894457	0.717575	0.395059	1	0.562045	0.259202	0.997888
ABI3BP	1.57434	0.821063	0.998061	1.70855	0.850131	1	1.31498	0.747741	0.997888
ACACA	0.875971	0.467109	0.998061	1.21163	0.729667	1	0.791135	0.384881	0.997888
ACACB	0.900194	0.504901	0.998061	1.56441	0.868047	1	1.11958	0.668958	0.997888
ACAN	4.11342	0.978327	0.998061	4.88052	0.98816	1	3.90939	0.974422	0.997888
ACCS	2.99396	0.943915	0.998061	5.14994	0.989637	1	3.46197	0.961998	0.997888
ACOT12	2.59825	0.920841	0.998061	3.40222	0.959502	1	2.60771	0.921484	0.997888
ACSBG1	0.51489	0.226464	0.897535	0.925126	0.562816	1	0.66221	0.356057	0.997888
ACSBG2	0.551372	0.249843	0.928383	0.911184	0.547107	1	0.685074	0.367197	0.997888
ACTBL2	1.18807	0.705321	0.998061	1.86473	0.876668	1	1.31152	0.748965	0.997888
ACTN2	0.30983	0.0253797	0.597375	0.572017	0.203591	1	0.394308	0.0641095	0.997888
ADAM12	1.20907	0.713245	0.998061	1.74478	0.856388	1	1.42883	0.7844	0.997888
ADAM2	2.30852	0.898055	0.998061	2.72221	0.928825	1	2.39742	0.905733	0.997888
ADAM21	0.405603	0.144578	0.845529	0.546823	0.265493	1	0.441055	0.173533	0.997888
ADAM29	1.56811	0.819458	0.998061	2.11259	0.913125	1	1.62504	0.832805	0.997888
ADAM30	0.473893	0.191278	0.89178	0.621028	0.320003	1	0.465872	0.18453	0.997888
ADAM7	0.568333	0.217915	0.892228	0.793586	0.424585	1	0.58465	0.232524	0.997888
ADAMTS1	0.438585	0.171472	0.868956	0.644664	0.351964	1	0.558243	0.275642	0.997888
ADAMTS12	0.962288	0.534327	0.998061	1.4116	0.842567	1	1.07676	0.636593	0.997888
ADAMTS14	1.39933	0.775102	0.998061	2.19868	0.91985	1	1.78988	0.864895	0.997888
ADAMTS16	1.16273	0.690266	0.998061	1.73068	0.876541	1	1.40307	0.789063	0.997888
ADAMTS17	3.09091	0.948319	0.998061	5.02771	0.988671	1	4.30335	0.980493	0.997888
ADAMTS18	0.568726	0.163992	0.868956	0.799101	0.391264	1	0.667414	0.257115	0.997888
ADAMTS19	0.573357	0.227756	0.897535	0.73238	0.37428	1	0.594679	0.247057	0.997888
ADAMTS2	0.767536	0.42505	0.998061	1.32103	0.769482	1	1.11071	0.667703	0.997888
ADAMTS20	0.740971	0.364958	0.998061	0.876984	0.48744	1	0.716085	0.341749	0.997888
ADAMTS3	0.875185	0.481325	0.998061	1.11388	0.66454	1	0.823432	0.435331	0.997888
ADAMTS5	0.939969	0.552947	0.998061	1.42037	0.807733	1	1.23738	0.731804	0.997888
ADAMTS9	1.28895	0.74567	0.998061	1.75751	0.883427	1	1.47551	0.812915	0.997888
ADAMTSL1	0.773323	0.429875	0.998061	1.18096	0.705455	1	0.972948	0.581795	0.997888
ADAMTSL3	0.610117	0.224128	0.897535	0.813129	0.42057	1	0.623124	0.236312	0.997888
ADCY1	0.530928	0.203912	0.89178	0.911213	0.538783	1	0.747445	0.401789	0.997888
ADCY10	0.216892	0.013668	0.597375	0.362165	0.0816007	1	0.25388	0.0248575	0.997888
ADCY2	0.511241	0.102659	0.797525	0.902288	0.48741	1	0.701858	0.277944	0.997888
ADCY5	3.12309	0.949696	0.998061	5.79197	0.993436	1	4.60193	0.984459	0.997888
ADCY8	0.461927	0.075912	0.779228	0.789993	0.380523	1	0.614804	0.20024	0.997888
ADCY9	0.446438	0.178045	0.871225	0.839757	0.510285	1	0.649755	0.356392	0.997888
ADD2	0.416253	0.0859399	0.793812	0.720463	0.353334	1	0.494947	0.144217	0.997888
ADNP	0.530461	0.231615	0.900101	0.691099	0.372397	1	0.517749	0.220624	0.997888
ADRA1A	0.309233	0.0630319	0.735769	0.539824	0.249768	1	0.469475	0.185667	0.997888
AFF3	0.815677	0.433469	0.998061	1.27001	0.754667	1	0.970394	0.564093	0.997888
AGAP1	1.39255	0.773092	0.998061	2.40088	0.937731	1	1.90376	0.883352	0.997888
AGL	2.47125	0.911627	0.998061	2.70499	0.927771	1	1.97474	0.862443	0.997888
AHCTF1	2.60859	0.921543	0.998061	2.84795	0.936027	1	2.05832	0.872494	0.997888
AHNAK	0.573351	0.0756345	0.779228	0.782848	0.287019	1	0.583685	0.0828573	0.997888
AHNAK2	0.931466	0.476831	0.998061	1.44879	0.893254	1	1.01781	0.577676	0.997888
AIM1	1.44245	0.786919	0.998061	1.85111	0.875744	1	1.42913	0.783126	0.997888
AKAP11	0.631263	0.361511	0.998061	0.741757	0.447882	1	0.508744	0.25991	0.997888
AKAP12	0.627366	0.240317	0.910948	0.78627	0.394754	1	0.572738	0.190054	0.997888
AKAP13	0.40403	0.108705	0.797525	0.537825	0.219465	1	0.365209	0.0820704	0.997888
AKAP6	0.627232	0.210684	0.89178	0.832539	0.418824	1	0.573917	0.161992	0.997888
AKAP9	1.25062	0.74511	0.998061	1.60697	0.887082	1	0.913921	0.503483	0.997888
ALK	0.45334	0.0579856	0.7332	0.696555	0.265503	1	0.557069	0.130377	0.997888
ALMS1	0.464948	0.0330353	0.716508	0.537147	0.0702592	1	0.370275	0.00827913	0.995232
ALPK1	2.77797	0.93256	0.998061	3.94646	0.974243	1	3.01769	0.94503	0.997888
ALPK2	0.992019	0.585846	0.998061	1.28383	0.752995	1	0.957402	0.56129	0.997888
ALPK3	0.777295	0.474057	0.998061	1.07082	0.655097	1	0.798683	0.489389	0.997888
ALS2	1.17374	0.69558	0.998061	1.49301	0.817764	1	1.0792	0.647271	0.997888
AMOTL1	3.85519	0.97364	0.998061	5.93326	0.994823	1	4.06025	0.977746	0.997888
AMPH	0.906861	0.55207	0.998061	1.17916	0.702054	1	0.902741	0.549392	0.997888
ANK1	0.708785	0.270957	0.947169	1.19505	0.7295	1	0.853618	0.426442	0.997888
ANK2	1.31494	0.818562	0.998061	1.636	0.939393	1	1.14877	0.701066	0.997888
ANK3	2.43406	0.968295	0.998061	2.95284	0.988035	1	2.12092	0.942972	0.997888
ANKDD1A	0.20987	0.0159219	0.597375	0.329741	0.0741282	1	0.247991	0.0293068	0.997888
ANKFN1	1.11322	0.675288	0.998061	1.64608	0.837074	1	1.228	0.720206	0.997888
ANKFY1	1.37664	0.768307	0.998061	2.18391	0.918345	1	1.57586	0.821524	0.997888
ANKHD1-EIF4EBP3	0.923237	0.54687	0.998061	1.02146	0.613873	1	0.79346	0.446505	0.997888
ANKRD11	0.320189	0.0201925	0.597375	0.561337	0.170795	1	0.401215	0.0529407	0.997888
ANKRD12	0.938952	0.545992	0.998061	1.09074	0.649314	1	0.674295	0.326883	0.997888
ANKRD17	1.25685	0.733132	0.998061	1.28469	0.744738	1	1.07363	0.644236	0.997888
ANKRD26	2.71703	0.929272	0.998061	3.56605	0.965596	1	2.2555	0.89335	0.997888
ANKRD30A	0.250958	0.0196917	0.597375	0.304066	0.0397772	1	0.218717	0.0114547	0.995232
ANKRD44	0.687346	0.406217	0.998061	0.917085	0.568223	1	0.74076	0.447135	0.997888
ANKRD50	1.16504	0.691392	0.998061	1.20462	0.710054	1	0.980027	0.589843	0.997888
ANKS1B	1.72357	0.853609	0.998061	2.20038	0.922696	1	1.6635	0.841258	0.997888
ANO3	0.692991	0.403413	0.998061	1.00261	0.614331	1	0.766883	0.459744	0.997888
ANO4	1.60967	0.829302	0.998061	2.28641	0.931019	1	1.66216	0.840972	0.997888
ANO5	0.52457	0.226512	0.897535	0.713841	0.391883	1	0.498495	0.204152	0.997888
ANPEP	1.1734	0.699655	0.998061	2.29449	0.927654	1	1.61889	0.831287	0.997888
AOX1	0.346322	0.0771946	0.779228	0.475721	0.176252	1	0.374038	0.0957468	0.997888
AP4E1	2.53234	0.916199	0.998061	3.11209	0.948686	1	2.36049	0.902623	0.997888
APAF1	0.391839	0.133749	0.836046	0.488205	0.213825	1	0.356054	0.106933	0.997888
APBA1	0.404923	0.109355	0.797525	0.703465	0.371624	1	0.58605	0.263465	0.997888
APC	14.1199	1	1	14.5566	1	1	10.5717	1	1
APLP1	1.63122	0.834028	0.998061	2.48728	0.945179	1	1.78084	0.863737	0.997888
APOB	0.551349	0.0245564	0.597375	0.831424	0.293468	1	0.556129	0.0262768	0.997888
APPL1	2.44542	0.909612	0.998061	2.92485	0.940035	1	2.00574	0.866269	0.997888
ARAP1	0.389008	0.106468	0.797525	0.631301	0.317989	1	0.465157	0.167179	0.997888
ARAP2	1.20352	0.712444	0.998061	1.51849	0.843465	1	1.07546	0.6372	0.997888
ARAP3	0.882338	0.540503	0.998061	1.29716	0.752596	1	0.937048	0.575408	0.997888
ARFGEF1	4.0882	0.978854	0.998061	4.92695	0.989373	1	3.55225	0.966648	0.997888
ARHGAP12	1.19447	0.705818	0.998061	1.46335	0.793208	1	0.992523	0.617479	0.997888
ARHGAP20	2.15195	0.919314	0.998061	2.93879	0.972248	1	1.97923	0.897629	0.997888
ARHGAP21	0.944477	0.553891	0.998061	1.13909	0.679776	1	0.816142	0.454123	0.997888
ARHGAP25	0.330252	0.0672742	0.749827	0.532261	0.226567	1	0.379977	0.0999445	0.997888
ARHGAP28	1.1198	0.678044	0.998061	1.45179	0.790714	1	0.940695	0.594501	0.997888
ARHGAP31	0.718562	0.430346	0.998061	0.991266	0.612295	1	0.737213	0.444473	0.997888
ARHGAP9	0.786618	0.48078	0.998061	1.15977	0.69777	1	0.859044	0.530877	0.997888
ARHGEF10	0.464599	0.147685	0.845529	0.733401	0.389174	1	0.59618	0.26292	0.997888
ARHGEF11	0.793454	0.4465	0.998061	1.1785	0.7042	1	0.776434	0.43246	0.997888
ARHGEF12	0.851801	0.515255	0.998061	1.06941	0.6479	1	0.700274	0.403352	0.997888
ARHGEF26	2.66386	0.925183	0.998061	3.99856	0.97468	1	3.15651	0.950531	0.997888
ARID1A	1.96004	0.920571	0.998061	2.67412	0.977806	1	2.37124	0.961915	0.997888
ARID1B	2.96332	0.94244	0.998061	4.23672	0.979465	1	4.07717	0.976755	0.997888
ARID2	5.49569	0.99367	0.998061	5.42718	0.993309	1	4.91311	0.9898	0.998243
ARID4A	0.764889	0.452841	0.998061	0.896998	0.545636	1	0.580641	0.306613	0.997888
ARMC4	0.959597	0.562876	0.998061	1.23083	0.727784	1	0.879095	0.502193	0.997888
ARPP21	0.672217	0.394318	0.998061	0.889442	0.55075	1	0.685246	0.404573	0.997888
ASAP1	0.183796	0.00298666	0.594139	0.265385	0.0174987	1	0.18457	0.00305285	0.995232
ASH1L	1.24789	0.743505	0.998061	1.56326	0.873155	1	1.04376	0.611394	0.997888
ASPM	2.13953	0.944572	0.998061	2.53587	0.973523	1	1.56904	0.842751	0.997888
ASTN1	0.672106	0.25451	0.928383	1.12151	0.674818	1	0.878457	0.464814	0.997888
ASTN2	0.623594	0.214301	0.89178	1.05391	0.62551	1	0.83191	0.424397	0.997888
ASXL1	1.39988	0.775262	0.998061	1.78366	0.863802	1	1.28355	0.738215	0.997888
ASXL3	0.382928	0.0530645	0.7332	0.442899	0.089025	1	0.339131	0.0331567	0.997888
ATAD2	0.647077	0.374277	0.998061	0.75157	0.455195	1	0.494647	0.248107	0.997888
ATAD5	0.629418	0.268693	0.94314	0.736979	0.36862	1	0.484639	0.143253	0.997888
ATF7IP	0.530101	0.239744	0.910948	0.537256	0.24602	1	0.408337	0.13803	0.997888
ATG2B	1.15668	0.69307	0.998061	1.36855	0.766877	1	0.99249	0.620545	0.997888
ATM	3.18308	0.993428	0.998061	4.02674	0.998775	1	2.71702	0.983301	0.997888
ATP10A	0.553081	0.0767888	0.779228	0.946033	0.504222	1	0.713848	0.224916	0.997888
ATP10D	1.05613	0.636278	0.998061	1.44736	0.803571	1	1.02641	0.619483	0.997888
ATP11A	0.502996	0.216153	0.89178	0.889217	0.53769	1	0.734339	0.417488	0.997888
ATP12A	1.07091	0.633866	0.998061	1.83683	0.930347	1	1.34709	0.791904	0.997888
ATP13A4	1.16775	0.697445	0.998061	1.64927	0.837737	1	1.27696	0.737444	0.997888
ATP13A5	0.763648	0.457348	0.998061	1.13391	0.683008	1	0.813982	0.493821	0.997888
ATP1A2	0.705718	0.378097	0.998061	1.2075	0.719794	1	0.848343	0.495157	0.997888
ATP1A3	0.255962	0.0256118	0.597375	0.480681	0.176772	1	0.365098	0.0836019	0.997888
ATP1A4	0.268414	0.00740942	0.597375	0.440568	0.0729755	1	0.320557	0.0182804	0.997888
ATP2B1	0.957841	0.580989	0.998061	1.01403	0.614624	1	0.83194	0.497361	0.997888
ATP2B2	0.337722	0.0256682	0.597375	0.621938	0.228638	1	0.497226	0.116192	0.997888
ATP2B4	0.805152	0.487548	0.998061	1.26777	0.741254	1	0.900338	0.552231	0.997888
ATP4A	1.57082	0.82023	0.998061	2.84574	0.964861	1	2.22924	0.923912	0.997888
ATP8A1	0.952209	0.577491	0.998061	1.24322	0.728915	1	0.979041	0.593948	0.997888
ATP8A2	2.06425	0.908479	0.998061	3.17736	0.979274	1	2.33089	0.936313	0.997888
ATP8B1	1.11717	0.676944	0.998061	1.67664	0.84333	1	1.21578	0.715731	0.997888
ATP8B4	3.29124	0.957185	0.998061	4.63957	0.985727	1	3.26769	0.956318	0.997888
ATP9A	1.22983	0.72087	0.998061	2.15892	0.914581	1	1.64946	0.837777	0.997888
ATR	1.55856	0.838146	0.998061	1.8981	0.910197	1	1.34811	0.768759	0.997888
ATRN	1.19645	0.705454	0.998061	1.72925	0.877034	1	1.41294	0.792434	0.997888
ATRNL1	2.45287	0.910199	0.998061	2.84913	0.936091	1	2.45423	0.910306	0.997888
AURKC	0.711994	0.425317	0.998061	1.18285	0.707993	1	0.71942	0.431	0.997888
AUTS2	0.315036	0.0449664	0.7332	0.460728	0.143791	1	0.373745	0.0785589	0.997888
BANK1	1.31494	0.747729	0.998061	1.64662	0.837371	1	1.12892	0.677645	0.997888
BAZ1B	0.223145	0.0152721	0.597375	0.326374	0.0590247	1	0.192014	0.00837332	0.995232
BAZ2A	3.08068	0.947872	0.998061	4.22907	0.979343	1	2.80286	0.933988	0.997888
BCHE	2.39594	0.905611	0.998061	2.78018	0.93225	1	2.13889	0.881422	0.997888
BCL9	1.90501	0.885321	0.998061	2.16797	0.919297	1	1.71352	0.851613	0.997888
BCL9L	2.92228	0.939906	0.998061	4.21555	0.978543	1	3.5201	0.963158	0.997888
BCLAF1	1.37968	0.768445	0.998061	1.49394	0.800968	1	0.876472	0.553218	0.997888
BDP1	0.618349	0.301761	0.990672	0.686329	0.361336	1	0.436058	0.147153	0.997888
BIRC6	1.94932	0.93931	0.998061	2.14998	0.961129	1	1.70142	0.895793	0.997888
BLM	1.22002	0.715491	0.998061	1.49797	0.802379	1	1.10589	0.669756	0.997888
BMPR1B	2.77497	0.932385	0.998061	3.79506	0.970957	1	2.477	0.912342	0.997888
BNC1	1.28586	0.744391	0.998061	1.98794	0.921022	1	1.3874	0.783536	0.997888
BNC2	1.22438	0.718281	0.998061	1.79214	0.889267	1	1.25332	0.731042	0.997888
BOC	4.82465	0.988461	0.998061	7.19202	0.998102	1	5.90853	0.995076	0.999674
BPTF	0.624774	0.269133	0.94314	0.784639	0.416562	1	0.582864	0.230916	0.997888
BRCA2	1.37814	0.794278	0.998061	1.56345	0.858374	1	1.11306	0.659196	0.997888
BRSK1	0.774379	0.471943	0.998061	1.24472	0.733777	1	0.937709	0.580886	0.997888
BRWD1	0.812063	0.453858	0.998061	0.897698	0.521561	1	0.65816	0.322007	0.997888
BSN	1.4666	0.80994	0.998061	1.9255	0.91134	1	1.49207	0.817749	0.997888
BTAF1	1.22908	0.720387	0.998061	1.37991	0.780913	1	1.06978	0.640697	0.997888
BTBD11	0.841871	0.513274	0.998061	1.42203	0.795581	1	1.16035	0.695416	0.997888
BZRAP1	1.49617	0.801913	0.998061	2.15663	0.915486	1	1.54358	0.81383	0.997888
C10orf90	0.466867	0.0956309	0.797525	0.661693	0.266545	1	0.444423	0.0806464	0.997888
C11orf30	2.85813	0.936575	0.998061	3.18082	0.951509	1	2.58232	0.919745	0.997888
C11orf63	0.308799	0.0369499	0.7332	0.448696	0.123063	1	0.319384	0.0416425	0.997888
C1orf168	0.626071	0.357296	0.998061	0.859169	0.53096	1	0.557288	0.300541	0.997888
C20orf194	2.54203	0.9169	0.998061	3.82623	0.971064	1	2.78217	0.932365	0.997888
C2CD3	0.503764	0.145309	0.845529	0.654743	0.282488	1	0.475895	0.123256	0.997888
C2orf16	1.35805	0.772828	0.998061	1.62326	0.853859	1	1.08292	0.646753	0.997888
C2orf71	1.21276	0.714615	0.998061	1.76583	0.860188	1	1.3306	0.755107	0.997888
C3	0.449492	0.108978	0.797525	0.817522	0.444729	1	0.605625	0.242843	0.997888
C3orf20	3.62688	0.967714	0.998061	6.13375	0.995333	1	3.98907	0.976031	0.997888
C5	3.64622	0.96861	0.998061	4.60314	0.985647	1	3.53293	0.965461	0.997888
C5orf42	1.0998	0.652742	0.998061	1.25548	0.747527	1	0.924573	0.517614	0.997888
C6	1.15673	0.686327	0.998061	1.58366	0.843365	1	1.15331	0.684631	0.997888
CABIN1	1.54347	0.813603	0.998061	2.50383	0.946308	1	1.73473	0.855213	0.997888
CACHD1	1.42857	0.79785	0.998061	2.13404	0.939137	1	1.5407	0.832517	0.997888
CACNA1A	0.645964	0.209839	0.89178	1.08599	0.649097	1	0.84708	0.421985	0.997888
CACNA1B	1.00008	0.606487	0.998061	1.75188	0.878824	1	1.33916	0.766802	0.997888
CACNA1C	0.51717	0.128887	0.824157	0.925021	0.520599	1	0.713458	0.312909	0.997888
CACNA1D	0.566081	0.262749	0.933548	0.897523	0.537317	1	0.701835	0.381626	0.997888
CACNA1E	0.458049	0.0253081	0.597375	0.774925	0.29219	1	0.55109	0.0707322	0.997888
CACNA1G	1.43252	0.784681	0.998061	2.50646	0.945329	1	1.93618	0.888108	0.997888
CACNA1S	1.03736	0.616488	0.998061	1.97268	0.934055	1	1.46147	0.82293	0.997888
CACNA2D1	0.679878	0.349988	0.998061	0.869513	0.50686	1	0.652814	0.326281	0.997888
CACNA2D3	0.280021	0.0189701	0.597375	0.440692	0.102027	1	0.347614	0.0448629	0.997888
CACNG3	1.19927	0.709572	0.998061	1.95212	0.88952	1	1.5194	0.808228	0.997888
CAD	0.604216	0.228234	0.897535	0.8977	0.505926	1	0.670389	0.291441	0.997888
CADM1	0.828551	0.504052	0.998061	1.25941	0.73794	1	1.07439	0.653373	0.997888
CADM3	0.617409	0.308005	0.992667	0.970314	0.587676	1	0.796081	0.459948	0.997888
CADPS	0.795712	0.391695	0.998061	1.23172	0.741406	1	0.94499	0.532012	0.997888
CALD1	0.380609	0.0641793	0.735769	0.559011	0.199629	1	0.301513	0.0279216	0.997888
CAMSAP1	1.1705	0.698526	0.998061	1.90964	0.88346	1	1.48228	0.798807	0.997888
CAMTA1	0.507774	0.220286	0.894457	0.850078	0.509077	1	0.674556	0.366751	0.997888
CAND1	2.61186	0.921764	0.998061	2.97083	0.942299	1	2.15759	0.883394	0.997888
CAND2	0.512358	0.234982	0.904216	0.861263	0.525979	1	0.599843	0.312577	0.997888
CAPRIN2	1.68701	0.846213	0.998061	2.04604	0.905059	1	1.44342	0.786408	0.997888
CARD11	0.657602	0.336276	0.998061	1.32737	0.772152	1	0.874238	0.514911	0.997888
CARD6	0.418013	0.154551	0.853237	0.537391	0.257118	1	0.346007	0.0997981	0.997888
CASC1	2.92225	0.940817	0.998061	3.65449	0.968006	1	2.44329	0.909916	0.997888
CASC5	1.4043	0.775319	0.998061	1.77536	0.863131	1	1.17322	0.694474	0.997888
CASR	0.340919	0.0521752	0.7332	0.610035	0.266696	1	0.477891	0.146623	0.997888
CASZ1	0.616363	0.307082	0.992667	1.0986	0.665543	1	0.871783	0.518453	0.997888
CATSPERB	3.84255	0.973693	0.998061	4.63356	0.986276	1	3.64759	0.96898	0.997888
CCDC108	0.956364	0.562493	0.998061	1.71308	0.889709	1	1.24755	0.736274	0.997888
CCDC141	1.71533	0.852201	0.998061	2.46625	0.94629	1	1.62508	0.832892	0.997888
CCDC39	2.69025	0.927594	0.998061	3.73973	0.970157	1	2.13032	0.880488	0.997888
CCDC80	1.59809	0.826595	0.998061	2.45474	0.943867	1	1.61788	0.831123	0.997888
CCDC88A	1.08509	0.644074	0.998061	1.4652	0.825622	1	0.830302	0.456902	0.997888
CCNT2	0.398709	0.139122	0.842604	0.493093	0.218086	1	0.364012	0.112714	0.997888
CD101	0.657634	0.336304	0.998061	0.979304	0.589491	1	0.721623	0.39173	0.997888
CD109	1.24766	0.728587	0.998061	1.5415	0.832037	1	1.13494	0.675385	0.997888
CD163	3.40067	0.960975	0.998061	4.06956	0.977546	1	3.54581	0.965455	0.997888
CD163L1	0.356568	0.0297109	0.662306	0.450942	0.0772019	1	0.416802	0.0570213	0.997888
CD180	0.921165	0.557799	0.998061	1.49822	0.818692	1	1.01658	0.616094	0.997888
CD22	0.696309	0.364292	0.998061	1.16185	0.69558	1	0.928363	0.550566	0.997888
CDC27	0.585247	0.201283	0.89178	0.664231	0.275623	1	0.498682	0.128263	0.997888
CDC42BPA	1.34686	0.758162	0.998061	1.70752	0.849927	1	1.17533	0.696702	0.997888
CDH10	1.02705	0.597404	0.998061	1.26995	0.763567	1	0.95197	0.532873	0.997888
CDH11	0.818159	0.4357	0.998061	1.246	0.742517	1	0.994509	0.582624	0.997888
CDH12	0.949702	0.557686	0.998061	1.2189	0.722262	1	0.891514	0.514196	0.997888
CDH13	1.19721	0.708793	0.998061	1.76555	0.860138	1	1.45639	0.791955	0.997888
CDH16	1.31288	0.749408	0.998061	1.97451	0.892578	1	1.51171	0.806315	0.997888
CDH17	0.439883	0.172554	0.868956	0.602268	0.314723	1	0.436101	0.169406	0.997888
CDH18	0.690429	0.293621	0.979753	0.877714	0.47521	1	0.637808	0.242794	0.997888
CDH19	0.317154	0.0406272	0.7332	0.404272	0.0904575	1	0.299016	0.0328982	0.997888
CDH20	0.774163	0.465109	0.998061	1.2301	0.725986	1	1.0144	0.620997	0.997888
CDH23	0.601755	0.17443	0.868956	1.07704	0.643447	1	0.802163	0.380373	0.997888
CDH26	0.805656	0.487908	0.998061	1.09652	0.664674	1	0.883813	0.541473	0.997888
CDH4	0.569859	0.196693	0.89178	1.00656	0.595348	1	0.861159	0.473422	0.997888
CDH8	0.62609	0.212929	0.89178	0.796758	0.38537	1	0.675097	0.260931	0.997888
CDH9	1.82643	0.899729	0.998061	2.28266	0.955884	1	1.7309	0.881133	0.997888
CDK5RAP2	0.318689	0.0413245	0.7332	0.515004	0.178531	1	0.316259	0.0402237	0.997888
CDON	0.49447	0.0940231	0.797525	0.59047	0.172294	1	0.494073	0.0937455	0.997888
CECR2	0.697619	0.414221	0.998061	0.892984	0.553021	1	0.694629	0.411898	0.997888
CELSR1	0.570591	0.275421	0.955778	1.00475	0.614612	1	0.866063	0.520916	0.997888
CELSR2	0.5966	0.255348	0.929329	0.947754	0.561377	1	0.752932	0.399229	0.997888
CENPE	2.16439	0.921961	0.998061	2.9258	0.973068	1	1.63549	0.835679	0.997888
CENPF	0.783167	0.336425	0.998061	1.17475	0.716112	1	0.668348	0.21446	0.997888
CENPJ	0.944792	0.570085	0.998061	1.26998	0.739282	1	0.819776	0.485212	0.997888
CEP152	0.996836	0.600074	0.998061	1.32647	0.761292	1	0.848054	0.502521	0.997888
CEP164	2.62869	0.922889	0.998061	4.2236	0.978673	1	2.52241	0.915473	0.997888
CEP170	3.44381	0.962369	0.998061	3.64298	0.968143	1	2.47773	0.912853	0.997888
CEP192	1.30106	0.744159	0.998061	1.49389	0.80132	1	1.13289	0.681177	0.997888
CEP250	0.468756	0.151048	0.850611	0.804743	0.452037	1	0.417244	0.111346	0.997888
CEP290	4.36597	0.983856	0.998061	5.66944	0.994497	1	3.00556	0.94681	0.997888
CEP350	0.727845	0.430393	0.998061	0.849907	0.518775	1	0.535114	0.274708	0.997888
CFH	0.603881	0.188826	0.89178	0.615072	0.199207	1	0.52722	0.123475	0.997888
CFTR	1.13246	0.675243	0.998061	1.54049	0.831361	1	1.07605	0.645559	0.997888
CGNL1	0.38668	0.0964044	0.797525	0.653072	0.325458	1	0.40994	0.113032	0.997888
CHAT	0.37315	0.0951257	0.797525	0.593785	0.283234	1	0.461421	0.164002	0.997888
CHD1	2.27765	0.895229	0.998061	2.65215	0.924428	1	1.73735	0.828819	0.997888
CHD2	2.63679	0.923793	0.998061	3.88994	0.973066	1	2.35174	0.902053	0.997888
CHD3	3.20328	0.953436	0.998061	5.03723	0.989157	1	3.36596	0.959384	0.997888
CHD4	0.993683	0.57639	0.998061	1.50429	0.852272	1	0.906524	0.504894	0.997888
CHD5	0.903984	0.52374	0.998061	1.80518	0.907489	1	1.26343	0.743773	0.997888
CHD6	0.884943	0.47384	0.998061	1.31455	0.786246	1	0.876469	0.465821	0.997888
CHD7	0.774797	0.426669	0.998061	1.03631	0.620967	1	0.739517	0.396821	0.997888
CHD9	2.50471	0.951623	0.998061	2.71337	0.963846	1	1.8453	0.877639	0.997888
CHL1	0.945233	0.538878	0.998061	1.1379	0.679423	1	0.912202	0.51132	0.997888
CHRM2	1.58226	0.822888	0.998061	2.44275	0.942993	1	1.67193	0.842886	0.997888
CHST1	0.769967	0.46873	0.998061	1.49038	0.815653	1	1.09076	0.665129	0.997888
CHST15	0.729267	0.431479	0.998061	1.30776	0.756566	1	1.00267	0.614361	0.997888
CHSY1	0.284572	0.0492057	0.7332	0.478462	0.193677	1	0.347749	0.0878485	0.997888
CILP	0.223795	0.0060092	0.597375	0.35308	0.0458297	1	0.245307	0.00941879	0.995232
CIT	1.98759	0.89837	0.998061	3.31494	0.982644	1	2.10816	0.913801	0.997888
CLCA2	0.671669	0.393885	0.998061	0.814041	0.500197	1	0.589664	0.327438	0.997888
CLCN1	0.474198	0.201691	0.89178	0.720085	0.416213	1	0.572324	0.28816	0.997888
CLEC16A	0.300871	0.0581539	0.7332	0.520676	0.232068	1	0.386668	0.116396	0.997888
CLIP1	0.992576	0.599589	0.998061	1.50918	0.822175	1	0.90987	0.547481	0.997888
CLSTN2	0.563003	0.260044	0.93308	0.953697	0.576573	1	0.748603	0.421156	0.997888
CLSTN3	0.609605	0.301121	0.990672	1.03524	0.628805	1	0.800162	0.463211	0.997888
CLTCL1	0.750499	0.447543	0.998061	1.28896	0.749481	1	0.885127	0.542336	0.997888
CMYA5	0.887766	0.440588	0.998061	1.00374	0.566936	1	0.70003	0.228147	0.997888
CNBD1	0.360857	0.079292	0.793715	0.468921	0.159517	1	0.34191	0.0677217	0.997888
CNGB1	0.692396	0.410159	0.998061	1.12705	0.682687	1	0.843791	0.520646	0.997888
CNGB3	1.11759	0.667629	0.998061	1.43524	0.799792	1	1.01613	0.611564	0.997888
CNNM1	1.53003	0.8105	0.998061	2.52019	0.946242	1	1.93551	0.888012	0.997888
CNOT1	3.29319	0.98495	0.998061	4.28249	0.99623	1	3.11675	0.98064	0.997888
CNTN1	1.62669	0.856047	0.998061	1.90351	0.911042	1	1.52433	0.828375	0.997888
CNTN2	0.390437	0.107515	0.797525	0.610338	0.298582	1	0.47227	0.173274	0.997888
CNTN3	1.08722	0.653176	0.998061	1.27297	0.740513	1	1.05754	0.637058	0.997888
CNTN4	0.542562	0.172586	0.868956	0.657476	0.278941	1	0.559143	0.187116	0.997888
CNTN5	0.604279	0.296422	0.985004	0.68054	0.363274	1	0.559897	0.257316	0.997888
CNTN6	2.03135	0.931048	0.998061	2.41312	0.965585	1	1.88816	0.910655	0.997888
CNTNAP1	0.55565	0.262219	0.933548	0.861007	0.517194	1	0.689948	0.379992	0.997888
CNTNAP2	0.37199	0.0249561	0.597375	0.582743	0.157775	1	0.458216	0.0638625	0.997888
CNTNAP4	0.943977	0.572337	0.998061	1.26208	0.736793	1	0.954121	0.578681	0.997888
CNTNAP5	0.382453	0.0285051	0.644376	0.59356	0.167699	1	0.456377	0.0627994	0.997888
COBL	2.86256	0.936811	0.998061	3.85653	0.971739	1	2.93292	0.94044	0.997888
COL11A1	2.67901	0.97973	0.998061	2.08886	0.939106	1	2.05377	0.935015	0.997888
COL11A2	1.8659	0.878128	0.998061	1.8857	0.881246	1	1.6711	0.842542	0.997888
COL12A1	2.24692	0.979908	0.998061	2.47123	0.989148	1	2.0139	0.962258	0.997888
COL14A1	0.859459	0.424849	0.998061	0.970492	0.540466	1	0.803555	0.363875	0.997888
COL15A1	0.468311	0.083957	0.793812	0.533637	0.132882	1	0.488834	0.0981717	0.997888
COL1A1	0.68621	0.306813	0.992667	0.596191	0.220765	1	0.666094	0.287277	0.997888
COL1A2	1.2082	0.721842	0.998061	0.863227	0.470854	1	0.958342	0.551059	0.997888
COL21A1	0.472396	0.126238	0.820293	0.429665	0.0949327	1	0.408725	0.0810804	0.997888
COL22A1	1.13537	0.683069	0.998061	1.16545	0.70478	1	1.09149	0.649325	0.997888
COL27A1	1.08247	0.647845	0.998061	1.25869	0.741869	1	1.19996	0.71329	0.997888
COL2A1	1.48178	0.798679	0.998061	1.28723	0.740921	1	1.35724	0.76343	0.997888
COL3A1	1.2155	0.716944	0.998061	0.804877	0.477942	1	0.931878	0.564674	0.997888
COL4A1	2.48959	0.948587	0.998061	2.29807	0.933419	1	2.47005	0.947218	0.997888
COL4A4	0.902616	0.531786	0.998061	0.749363	0.40978	1	0.784171	0.438864	0.997888
COL5A1	0.380264	0.0190721	0.597375	0.441376	0.0414347	1	0.449813	0.0454384	0.997888
COL5A2	1.56266	0.837817	0.998061	1.09513	0.654545	1	1.17218	0.693892	0.997888
COL5A3	1.85423	0.87625	0.998061	2.02005	0.900327	1	1.80635	0.868227	0.997888
COL6A3	0.763352	0.204936	0.89178	1.11379	0.694499	1	0.878699	0.368336	0.997888
COL6A6	0.558369	0.101714	0.797525	0.761642	0.303269	1	0.536628	0.0859472	0.997888
COL7A1	1.14205	0.682451	0.998061	1.21051	0.718621	1	1.02389	0.610912	0.997888
COL9A1	0.818999	0.50365	0.998061	0.728472	0.43788	1	0.693314	0.410874	0.997888
CORIN	0.690625	0.321488	0.998061	1.02454	0.606567	1	0.857987	0.473838	0.997888
CORO2B	0.589889	0.283724	0.959455	1.12909	0.682053	1	0.832602	0.488718	0.997888
CPAMD8	0.97343	0.593638	0.998061	1.53934	0.829661	1	1.29861	0.752185	0.997888
CPS1	1.2796	0.742178	0.998061	1.71813	0.874736	1	1.18336	0.699266	0.997888
CR1	0.648345	0.328156	0.998061	0.835523	0.485187	1	0.736646	0.404497	0.997888
CR2	3.22279	0.954197	0.998061	3.69093	0.968946	1	3.10552	0.949412	0.997888
CRB1	0.270375	0.0042005	0.594139	0.380063	0.0272354	1	0.325443	0.01218	0.995232
CREBBP	1.01336	0.581832	0.998061	1.47937	0.868977	1	1.22457	0.744459	0.997888
CRIM1	0.451772	0.137474	0.836046	0.686876	0.346755	1	0.632632	0.296601	0.997888
CRMP1	0.464893	0.1937	0.89178	0.774599	0.460421	1	0.670446	0.374269	0.997888
CRNKL1	1.06724	0.655393	0.998061	1.54553	0.814584	1	1.10347	0.671165	0.997888
CSDE1	3.14047	0.950893	0.998061	3.93441	0.974505	1	2.72413	0.92971	0.997888
CSMD1	0.728452	0.153049	0.852931	1.05337	0.621338	1	0.922844	0.429546	0.997888
CSMD2	0.684429	0.1674	0.868956	1.09238	0.660081	1	0.947982	0.494249	0.997888
CSMD3	0.48058	0.00444216	0.594139	0.508052	0.00780208	1	0.446516	0.00201164	0.995232
CTNNA1	1.71468	0.851845	0.998061	2.47271	0.946003	1	1.76208	0.861014	0.997888
CTNNA2	1.17186	0.694679	0.998061	1.6866	0.867273	1	1.22536	0.719423	0.997888
CTNNA3	0.451434	0.137208	0.836046	0.603985	0.270109	1	0.422151	0.114928	0.997888
CTNND2	0.371142	0.0116511	0.597375	0.571623	0.110729	1	0.486347	0.0526443	0.997888
CTTNBP2	0.990991	0.601108	0.998061	1.28644	0.746647	1	0.978544	0.593648	0.997888
CUBN	0.662062	0.155231	0.853237	0.887208	0.422415	1	0.772549	0.278476	0.997888
CUL9	0.569199	0.196099	0.89178	0.911417	0.517826	1	0.627656	0.25034	0.997888
CUX1	0.304591	0.0603006	0.7332	0.512656	0.224696	1	0.388388	0.117729	0.997888
CYFIP2	0.281274	0.0474878	0.7332	0.538709	0.248734	1	0.375093	0.10758	0.997888
CYP11B1	1.39772	0.774625	0.998061	2.53088	0.946941	1	1.70683	0.84953	0.997888
CYP4B1	0.879136	0.533805	0.998061	1.54982	0.832424	1	1.0594	0.642547	0.997888
DAB1	0.406964	0.110846	0.797525	0.509039	0.193868	1	0.456739	0.149475	0.997888
DAPK1	0.494747	0.0770816	0.779228	0.842079	0.415069	1	0.634307	0.1922	0.997888
DCAF4L2	0.748178	0.378954	0.998061	1.13629	0.681993	1	0.913414	0.52351	0.997888
DCC	0.997524	0.581834	0.998061	1.19534	0.714536	1	0.966567	0.557636	0.997888
DCHS1	2.40963	0.94209	0.998061	3.03797	0.974559	1	2.41839	0.942761	0.997888
DCHS2	0.747967	0.212102	0.89178	1.02237	0.580817	1	0.829429	0.318221	0.997888
DCLK1	0.96588	0.569294	0.998061	1.45402	0.819881	1	1.03489	0.616356	0.997888
DCT	3.7359	0.970885	0.998061	5.39327	0.992238	1	3.86917	0.973945	0.997888
DDX27	0.194645	0.01191	0.597375	0.313598	0.0636352	1	0.193397	0.0116136	0.995232
DDX60	1.06056	0.637017	0.998061	1.41135	0.791876	1	0.966077	0.581197	0.997888
DENND1A	0.387222	0.105164	0.797525	0.58559	0.275639	1	0.480721	0.180588	0.997888
DENND3	1.45318	0.789925	0.998061	2.68737	0.957298	1	2.13388	0.913985	0.997888
DENND4A	4.14516	0.979839	0.998061	4.63888	0.986585	1	3.5243	0.965834	0.997888
DGKB	1.24247	0.723734	0.998061	1.69525	0.847249	1	1.20612	0.710267	0.997888
DGKD	1.63424	0.834775	0.998061	2.76868	0.96236	1	2.10747	0.911816	0.997888
DGKH	2.71326	0.928686	0.998061	3.4901	0.962861	1	2.63364	0.923584	0.997888
DGKI	3.01411	0.944863	0.998061	4.1813	0.978565	1	3.14307	0.950531	0.997888
DHTKD1	1.33555	0.755475	0.998061	2.009	0.898063	1	1.44776	0.788939	0.997888
DHX29	0.740234	0.439811	0.998061	0.880117	0.53904	1	0.602101	0.330247	0.997888
DHX30	0.459305	0.151573	0.850611	0.774944	0.435055	1	0.512883	0.197247	0.997888
DHX37	0.319742	0.0694291	0.752931	0.539533	0.249497	1	0.401206	0.127821	0.997888
DHX38	0.640135	0.283326	0.959455	1.08367	0.650469	1	0.737199	0.373373	0.997888
DHX57	3.75743	0.971404	0.998061	4.68264	0.986524	1	3.33442	0.959097	0.997888
DIDO1	0.692832	0.332301	0.998061	0.937537	0.545938	1	0.770637	0.403921	0.997888
DIP2A	1.35275	0.762048	0.998061	2.00258	0.896285	1	1.65546	0.839022	0.997888
DIP2B	0.881443	0.512261	0.998061	1.09124	0.654684	1	0.906465	0.531153	0.997888
DIP2C	0.74693	0.451745	0.998061	1.16754	0.701249	1	1.00832	0.621857	0.997888
DIS3	0.645282	0.372834	0.998061	0.79147	0.484255	1	0.568833	0.310162	0.997888
DIS3L	2.5184	0.915179	0.998061	3.61664	0.965882	1	2.43066	0.908439	0.997888
DISP1	0.814266	0.429456	0.998061	1.20307	0.719195	1	0.939597	0.537636	0.997888
DLC1	0.996421	0.561358	0.998061	1.56464	0.907829	1	1.09431	0.651949	0.997888
DLEC1	0.197826	0.0126877	0.597375	0.3184	0.0666782	1	0.240982	0.0264798	0.997888
DLGAP2	0.164248	0.00107129	0.343883	0.294751	0.0228019	1	0.234968	0.00775301	0.995232
DMBT1	0.314735	0.0448192	0.7332	0.43137	0.12003	1	0.392542	0.0912458	0.997888
DMGDH	0.693599	0.411097	0.998061	0.849202	0.524295	1	0.65181	0.378074	0.997888
DMXL1	2.52946	0.95327	0.998061	2.7451	0.965407	1	2.0294	0.905605	0.997888
DMXL2	1.55362	0.85591	0.998061	1.6645	0.885513	1	1.30589	0.763018	0.997888
DNAH1	5.48022	0.993708	0.998061	10.7914	0.999876	1	7.48942	0.998701	0.999947
DNAH10	0.892439	0.411794	0.998061	1.52088	0.932812	1	1.0406	0.601534	0.997888
DNAH11	1.02264	0.582066	0.998061	1.47638	0.899534	1	1.00868	0.566881	0.997888
DNAH2	1.117	0.679757	0.998061	1.96998	0.988311	1	1.31779	0.834948	0.997888
DNAH3	0.601184	0.103865	0.797525	1.01782	0.580751	1	0.724969	0.225903	0.997888
DNAH5	1.27185	0.836014	0.998061	1.90819	0.994383	1	1.30686	0.859652	0.997888
DNAH7	0.541214	0.119361	0.805803	0.682701	0.250166	1	0.469477	0.0697528	0.997888
DNAH8	0.793452	0.306977	0.992667	1.03752	0.599574	1	0.724783	0.226069	0.997888
DNAH9	0.679076	0.148033	0.845529	1.13759	0.707706	1	0.767439	0.248675	0.997888
DNAJC13	0.689514	0.358386	0.998061	0.831097	0.476886	1	0.592576	0.273293	0.997888
DNER	0.515789	0.227246	0.897535	0.790057	0.462807	1	0.745986	0.427134	0.997888
DNHD1	2.84404	0.935816	0.998061	4.40961	0.981453	1	2.99007	0.943218	0.997888
DNM2	0.713035	0.426116	0.998061	1.3267	0.764525	1	0.960412	0.59446	0.997888
DNMBP	0.295666	0.0237799	0.597375	0.437365	0.0995908	1	0.302958	0.0262603	0.997888
DNMT1	2.57751	0.956306	0.998061	4.44094	0.996432	1	3.20979	0.981764	0.997888
DNMT3B	0.789269	0.476129	0.998061	1.25071	0.734441	1	0.956886	0.587518	0.997888
DOCK1	0.639808	0.368423	0.998061	1.08486	0.662189	1	0.768939	0.46798	0.997888
DOCK10	1.77416	0.863567	0.998061	2.63722	0.957156	1	1.82106	0.871995	0.997888
DOCK2	0.707075	0.210556	0.89178	1.29944	0.817639	1	0.874633	0.410974	0.997888
DOCK3	0.757329	0.356478	0.998061	1.2556	0.754593	1	0.821002	0.418863	0.997888
DOCK5	1.38954	0.771449	0.998061	2.35353	0.935075	1	1.61254	0.82988	0.997888
DOCK7	1.06248	0.631551	0.998061	1.25313	0.738423	1	0.917388	0.529773	0.997888
DOCK8	0.64094	0.32165	0.998061	1.04997	0.634436	1	0.734872	0.402995	0.997888
DOPEY1	0.558975	0.214907	0.89178	0.690615	0.335747	1	0.469273	0.139537	0.997888
DPP10	0.679023	0.282482	0.959455	0.927226	0.52008	1	0.709504	0.312341	0.997888
DPP8	2.74775	0.93078	0.998061	3.33253	0.957737	1	2.53368	0.916606	0.997888
DPYD	1.03264	0.613379	0.998061	1.21906	0.721888	1	0.939879	0.548485	0.997888
DROSHA	0.966127	0.567572	0.998061	1.29692	0.758897	1	0.888153	0.509269	0.997888
DSCAM	0.366018	0.0187288	0.597375	0.560799	0.128102	1	0.444979	0.049076	0.997888
DSCAML1	0.591166	0.188125	0.89178	0.999659	0.583088	1	0.799817	0.395929	0.997888
DSEL	1.26164	0.742006	0.998061	1.53667	0.849527	1	1.18331	0.701157	0.997888
DSG1	0.784787	0.472875	0.998061	0.888063	0.544259	1	0.723844	0.427331	0.997888
DSG4	1.16174	0.695077	0.998061	1.39393	0.774426	1	1.19957	0.709687	0.997888
DSP	0.808321	0.450786	0.998061	1.40715	0.803	1	0.839324	0.475968	0.997888
DST	1.26292	0.787256	0.998061	1.76042	0.962599	1	1.09782	0.655727	0.997888
DUOX1	0.313646	0.0442892	0.7332	0.558488	0.231458	1	0.393825	0.0921429	0.997888
DUSP27	1.26369	0.731311	0.998061	2.17404	0.917323	1	1.41844	0.780667	0.997888
DYNC1H1	0.407397	0.0168309	0.597375	0.672702	0.193315	1	0.477044	0.0412075	0.997888
DYNC1I1	0.499208	0.212884	0.89178	0.684671	0.375465	1	0.541333	0.249604	0.997888
DYNC2H1	2.9034	0.988035	0.998061	3.3263	0.994778	1	2.30352	0.961285	0.997888
DYSF	1.79008	0.89209	0.998061	3.13017	0.989752	1	2.32626	0.958177	0.997888
DZIP1	0.794689	0.411635	0.998061	1.22077	0.728993	1	0.886756	0.493449	0.997888
E2F7	1.0317	0.624724	0.998061	1.2835	0.745478	1	0.954172	0.578713	0.997888
E2F8	0.302	0.0588014	0.7332	0.396938	0.124428	1	0.296157	0.0554892	0.997888
ECE2	0.914957	0.557299	0.998061	1.52655	0.826228	1	1.14471	0.685929	0.997888
EDNRB	0.596721	0.216143	0.89178	0.884556	0.490488	1	0.716477	0.331107	0.997888
EFCAB6	0.598042	0.24465	0.923912	0.930309	0.540249	1	0.632122	0.275913	0.997888
EFHB	1.1218	0.678878	0.998061	1.28051	0.73865	1	0.827179	0.531711	0.997888
EGFR	1.04485	0.629977	0.998061	1.75064	0.879612	1	1.41728	0.793852	0.997888
EGR2	1.37218	0.767971	0.998061	1.86113	0.876105	1	1.47884	0.797912	0.997888
EHD3	0.868484	0.52664	0.998061	1.76328	0.879804	1	1.24676	0.731489	0.997888
EIF3A	1.6362	0.835303	0.998061	1.93164	0.889347	1	1.07793	0.652164	0.997888
EIF4G1	0.949941	0.579341	0.998061	1.29099	0.749242	1	0.90307	0.549606	0.997888
EIF4G3	0.535728	0.166709	0.868956	0.662866	0.284153	1	0.454631	0.103078	0.997888
ELMO1	1.06656	0.65509	0.998061	1.96812	0.891715	1	1.40551	0.777786	0.997888
EML1	1.6386	0.835735	0.998061	2.27266	0.928949	1	1.91331	0.886059	0.997888
EML5	0.777295	0.428757	0.998061	0.864191	0.498955	1	0.689643	0.353708	0.997888
ENAM	0.820376	0.493279	0.998061	0.908845	0.553356	1	0.699614	0.402835	0.997888
ENPEP	0.738547	0.438534	0.998061	1.02456	0.62666	1	0.752712	0.449201	0.997888
EP300	1.43466	0.799894	0.998061	1.76851	0.886249	1	1.40108	0.788377	0.997888
EP400	1.07018	0.632359	0.998061	1.55847	0.881849	1	1.28558	0.771738	0.997888
EPB41L1	0.897762	0.546137	0.998061	1.52406	0.82555	1	1.02464	0.623416	0.997888
EPB41L3	0.890118	0.480406	0.998061	1.29793	0.77749	1	0.948224	0.533326	0.997888
EPB41L4A	2.49019	0.913073	0.998061	3.18107	0.951519	1	2.16757	0.884432	0.997888
EPHA1	0.387901	0.105659	0.797525	0.593302	0.282787	1	0.428706	0.13697	0.997888
EPHA3	1.02059	0.597067	0.998061	1.42135	0.822748	1	1.03005	0.604177	0.997888
EPHA5	0.616945	0.181952	0.88764	0.801973	0.373739	1	0.633808	0.197995	0.997888
EPHA7	0.556218	0.212462	0.89178	0.681237	0.327046	1	0.533025	0.192161	0.997888
EPHB1	0.889864	0.540939	0.998061	1.47039	0.810315	1	1.07767	0.652262	0.997888
EPHB2	1.18588	0.70448	0.998061	2.17208	0.915955	1	1.73646	0.854857	0.997888
ERBB2	1.05996	0.640421	0.998061	1.7256	0.873663	1	1.36995	0.777854	0.997888
ERBB3	4.25972	0.9814	0.998061	6.08389	0.995541	1	4.49952	0.984706	0.997888
ERBB4	0.845811	0.421613	0.998061	1.15758	0.699308	1	0.853149	0.429181	0.997888
ERC2	2.38895	0.905029	0.998061	3.86738	0.971976	1	2.1097	0.878269	0.997888
ERCC5	0.935279	0.552291	0.998061	1.63687	0.870207	1	1.46811	0.823276	0.997888
ERCC6	3.38227	0.960364	0.998061	4.60494	0.985335	1	3.13362	0.951011	0.997888
ERN2	3.38264	0.959446	0.998061	5.12485	0.989446	1	4.02921	0.975866	0.997888
ESPL1	0.659746	0.345186	0.998061	0.995438	0.604016	1	0.68636	0.368308	0.997888
EVC2	0.631814	0.196074	0.89178	1.03206	0.603564	1	0.667408	0.231234	0.997888
EXOC6	0.363337	0.08087	0.793715	0.497121	0.183481	1	0.318421	0.0546217	0.997888
EXPH5	1.50904	0.80467	0.998061	1.82001	0.871029	1	1.27077	0.731544	0.997888
EXT1	3.01156	0.945188	0.998061	4.97757	0.988661	1	3.57419	0.965826	0.997888
EXTL3	0.459918	0.116703	0.805566	0.783498	0.413265	1	0.563751	0.203934	0.997888
EYS	2.71144	0.928574	0.998061	3.30075	0.956613	1	2.68269	0.926773	0.997888
F5	2.8857	0.972509	0.998061	3.83363	0.992686	1	2.76871	0.967537	0.997888
FAM111B	1.22999	0.717767	0.998061	1.58762	0.824179	1	1.13311	0.679407	0.997888
FAM120B	0.745811	0.44402	0.998061	1.02712	0.628076	1	0.798208	0.482577	0.997888
FAM135B	1.05036	0.616234	0.998061	1.54796	0.879531	1	1.07938	0.638834	0.997888
FAM13A	1.09963	0.669526	0.998061	1.62151	0.831854	1	1.02797	0.637481	0.997888
FAM171B	2.65194	0.924414	0.998061	3.3587	0.958053	1	2.51062	0.914604	0.997888
FAM179B	1.5047	0.803785	0.998061	1.7105	0.850517	1	1.21932	0.713769	0.997888
FAM184A	1.97232	0.897032	0.998061	2.72626	0.963618	1	1.54514	0.813583	0.997888
FAM65A	3.74225	0.970219	0.998061	5.3693	0.991521	1	3.78317	0.971193	0.997888
FAM71B	2.70945	0.928045	0.998061	3.51915	0.96313	1	2.78922	0.932768	0.997888
FANCM	1.97441	0.896947	0.998061	2.35493	0.938924	1	1.74933	0.859364	0.997888
FARP1	0.406733	0.110676	0.797525	0.691375	0.360629	1	0.499378	0.185437	0.997888
FASTKD1	0.630715	0.361067	0.998061	0.791042	0.483949	1	0.543479	0.289004	0.997888
FAT1	0.641842	0.167141	0.868956	0.877229	0.430419	1	0.720202	0.248706	0.997888
FAT2	1.67218	0.949701	0.998061	2.53269	0.99853	1	1.84802	0.974615	0.997888
FAT3	0.590836	0.0629003	0.735769	0.873634	0.380886	1	0.658561	0.115613	0.997888
FAT4	0.984743	0.516272	0.998061	1.24624	0.842218	1	0.969392	0.491206	0.997888
FBLN1	0.678172	0.399017	0.998061	1.22541	0.725976	1	1.06939	0.654367	0.997888
FBN1	1.08986	0.647164	0.998061	1.53362	0.901531	1	1.43352	0.865508	0.997888
FBN2	0.531454	0.068669	0.751108	0.74518	0.266973	1	0.705464	0.222145	0.997888
FBN3	0.439219	0.101592	0.797525	0.72688	0.359505	1	0.689586	0.323521	0.997888
FBXL7	0.96419	0.588062	0.998061	1.8465	0.894336	1	1.49181	0.816549	0.997888
FBXO10	1.35034	0.760173	0.998061	2.27275	0.926964	1	1.72645	0.853317	0.997888
FBXO18	0.721872	0.38636	0.998061	1.17109	0.700388	1	0.909559	0.536903	0.997888
FBXO40	0.639155	0.367896	0.998061	1.01067	0.623153	1	0.721707	0.432743	0.997888
FBXW7	3.99595	0.998847	1	4.95744	0.999836	1	3.68213	0.997805	0.999674
FCGBP	0.275384	0.000746486	0.343883	0.431502	0.0210002	1	0.425662	0.0192781	0.997888
FCHSD2	0.731117	0.43289	0.998061	0.967983	0.594166	1	0.639178	0.360511	0.997888
FCRL3	0.701954	0.374854	0.998061	0.987283	0.594777	1	0.699903	0.373086	0.997888
FER1L6	1.30532	0.752362	0.998061	2.0889	0.933401	1	1.53311	0.830039	0.997888
FGA	3.70345	0.970083	0.998061	4.56027	0.985148	1	3.34988	0.959635	0.997888
FGD5	0.301344	0.0584249	0.7332	0.479559	0.194659	1	0.347696	0.0878119	0.997888
FGD6	3.15622	0.951952	0.998061	4.25381	0.980639	1	2.87035	0.938457	0.997888
FHOD3	1.09008	0.647224	0.998061	1.69441	0.90358	1	1.18582	0.708483	0.997888
FILIP1	0.507999	0.143605	0.845529	0.706913	0.326975	1	0.416965	0.0781744	0.997888
FILIP1L	0.421954	0.114784	0.797525	0.598069	0.264658	1	0.350762	0.067785	0.997888
FLG	1.26789	0.804975	0.998061	1.44302	0.897957	1	1.02959	0.587184	0.997888
FLG2	0.860707	0.454624	0.998061	0.826262	0.421534	1	0.725227	0.322001	0.997888
FLNB	0.929262	0.529177	0.998061	1.39693	0.811484	1	1.19684	0.715674	0.997888
FLNC	1.18518	0.70205	0.998061	1.94032	0.911352	1	1.6216	0.851686	0.997888
FLRT2	0.806948	0.405214	0.998061	1.31352	0.784404	1	1.0175	0.594621	0.997888
FLT1	0.48656	0.105568	0.797525	0.708215	0.307587	1	0.520132	0.131252	0.997888
FMN2	0.475556	0.16507	0.868956	0.572258	0.250781	1	0.504477	0.189876	0.997888
FMO3	1.36545	0.764039	0.998061	2.06597	0.906091	1	1.54812	0.814745	0.997888
FN1	0.64292	0.170431	0.868956	0.849623	0.400283	1	0.700548	0.229636	0.997888
FNDC1	3.71989	0.991615	0.998061	4.88657	0.99828	1	4.05231	0.994703	0.999674
FNDC3B	0.876445	0.532002	0.998061	1.11872	0.67324	1	0.922797	0.562316	0.997888
FRAS1	0.512339	0.0860959	0.793812	0.757089	0.317754	1	0.59694	0.153327	0.997888
FREM1	0.620334	0.20746	0.89178	0.902762	0.49097	1	0.687927	0.273834	0.997888
FREM2	1.18128	0.715863	0.998061	1.67905	0.927221	1	1.24755	0.759405	0.997888
FRMD4A	0.700843	0.416721	0.998061	1.19204	0.711971	1	0.88368	0.547036	0.997888
FRMPD1	1.3637	0.787843	0.998061	2.00944	0.942385	1	1.40013	0.802343	0.997888
FRMPD2	0.756546	0.415837	0.998061	1.0796	0.649697	1	0.812345	0.461868	0.997888
FRY	1.45243	0.837725	0.998061	2.13769	0.96945	1	1.5528	0.871603	0.997888
FRYL	2.39089	0.942833	0.998061	3.00474	0.975469	1	2.09939	0.914109	0.997888
FSIP2	1.05993	0.652121	0.998061	1.26329	0.732741	1	0.871307	0.55707	0.997888
FSTL5	1.24889	0.728611	0.998061	1.67982	0.867118	1	1.26504	0.73561	0.997888
FYCO1	0.667826	0.390842	0.998061	1.18462	0.708765	1	0.749837	0.453908	0.997888
FZD3	3.36276	0.959705	0.998061	4.05531	0.977285	1	3.20445	0.953896	0.997888
GABBR1	0.316194	0.0455344	0.7332	0.514979	0.191183	1	0.395084	0.0930273	0.997888
GABBR2	0.70351	0.418784	0.998061	1.25426	0.737549	1	0.996897	0.615475	0.997888
GABRA5	1.29465	0.742	0.998061	2.26771	0.926503	1	1.89599	0.88218	0.997888
GABRB3	1.34414	0.758214	0.998061	2.17767	0.9177	1	1.70889	0.849932	0.997888
GABRG2	0.779851	0.43089	0.998061	1.13656	0.680606	1	0.922011	0.54264	0.997888
GAD1	2.53976	0.916736	0.998061	3.98664	0.974446	1	3.00208	0.943784	0.997888
GALNT14	2.7583	0.931407	0.998061	4.82651	0.986861	1	3.70542	0.968798	0.997888
GALNT5	1.25427	0.727972	0.998061	1.70802	0.849764	1	1.1885	0.703512	0.997888
GAPVD1	0.287385	0.0506961	0.7332	0.350884	0.0900277	1	0.235534	0.0269967	0.997888
GBF1	1.13518	0.677921	0.998061	1.71026	0.871491	1	1.17306	0.696355	0.997888
GCC2	0.570885	0.311869	0.996471	0.779988	0.476006	1	0.445032	0.206884	0.997888
GCN1L1	0.519817	0.19416	0.89178	0.867111	0.504012	1	0.613983	0.27934	0.997888
GCNT2	1.02173	0.616781	0.998061	1.5522	0.834095	1	1.26221	0.736053	0.997888
GEMIN5	2.60697	0.921434	0.998061	3.54625	0.963918	1	2.65936	0.924894	0.997888
GFRA1	1.15709	0.693233	0.998061	2.06664	0.904245	1	1.53127	0.811143	0.997888
GIGYF2	0.883833	0.508259	0.998061	1.10003	0.657076	1	0.681446	0.338934	0.997888
GIMAP8	2.49744	0.91362	0.998061	4.11973	0.976923	1	2.69942	0.927426	0.997888
GJA1	0.663313	0.387258	0.998061	1.04957	0.644107	1	0.79278	0.48519	0.997888
GJA10	2.48697	0.912829	0.998061	3.40544	0.959607	1	2.58058	0.919625	0.997888
GK2	0.441085	0.173558	0.868956	0.468523	0.19681	1	0.401838	0.14159	0.997888
GLI3	0.35699	0.0122234	0.597375	0.542664	0.0998598	1	0.479825	0.0580192	0.997888
GLIS3	1.59452	0.825778	0.998061	2.27789	0.928506	1	1.96015	0.892249	0.997888
GLRA3	0.54717	0.246167	0.927462	0.722058	0.398861	1	0.510333	0.214253	0.997888
GLRB	0.417023	0.153749	0.853237	0.575226	0.290739	1	0.439587	0.172308	0.997888
GOLGA4	1.12052	0.666941	0.998061	1.62632	0.854608	1	0.904756	0.537425	0.997888
GOLGB1	1.99847	0.928017	0.998061	2.92982	0.987293	1	1.6137	0.854811	0.997888
GP5	0.532609	0.252878	0.928383	0.897555	0.551573	1	0.72089	0.416881	0.997888
GPHN	3.76792	0.971273	0.998061	4.16135	0.979148	1	3.12987	0.950853	0.997888
GPLD1	0.36035	0.0863656	0.793812	0.516413	0.212219	1	0.419412	0.129582	0.997888
GPR156	0.823957	0.500842	0.998061	1.19084	0.709155	1	0.862716	0.527448	0.997888
GPR158	0.967404	0.570377	0.998061	1.41057	0.804645	1	1.06006	0.632519	0.997888
GPR179	0.688872	0.328619	0.998061	0.943895	0.550904	1	0.679251	0.319668	0.997888
GREB1	0.527144	0.136922	0.836046	0.912948	0.509577	1	0.731589	0.33134	0.997888
GRIA1	1.07273	0.634438	0.998061	1.73487	0.912944	1	1.34019	0.78912	0.997888
GRIA2	0.727567	0.355938	0.998061	1.00496	0.592274	1	0.800489	0.42292	0.997888
GRIA4	1.27542	0.748738	0.998061	1.6554	0.88107	1	1.35032	0.782286	0.997888
GRID1	0.951277	0.545362	0.998061	1.71468	0.905907	1	1.37162	0.801699	0.997888
GRID2	0.703307	0.337362	0.998061	0.946898	0.550297	1	0.724174	0.35676	0.997888
GRIK1	0.23778	0.0194784	0.597375	0.367693	0.0853911	1	0.256311	0.0257396	0.997888
GRIK2	0.802669	0.421719	0.998061	1.06267	0.631997	1	0.800532	0.41978	0.997888
GRIK3	0.809987	0.388314	0.998061	1.50013	0.871916	1	1.14959	0.69393	0.997888
GRIK4	0.519473	0.130724	0.824221	0.927475	0.522822	1	0.733104	0.332882	0.997888
GRIN2A	0.464083	0.0254377	0.597375	0.810076	0.330206	1	0.623342	0.121954	0.997888
GRIN2B	1.40761	0.776855	0.998061	2.50859	0.946628	1	1.8928	0.882343	0.997888
GRIN3A	0.296	0.0361886	0.7332	0.460291	0.143426	1	0.358096	0.0686812	0.997888
GRIP1	1.22745	0.720006	0.998061	1.65008	0.837906	1	1.2142	0.715146	0.997888
GRM1	0.407039	0.0485026	0.7332	0.671472	0.262848	1	0.538412	0.136855	0.997888
GRM5	0.42682	0.073684	0.776878	0.673537	0.285105	1	0.532155	0.151695	0.997888
GRM6	1.69775	0.847981	0.998061	2.89532	0.966925	1	2.46213	0.943414	0.997888
GRM7	1.61651	0.830813	0.998061	2.49944	0.947	1	2.12887	0.91426	0.997888
GRM8	0.435146	0.0987282	0.797525	0.604522	0.241801	1	0.488463	0.138954	0.997888
GTF3C1	0.666029	0.343651	0.998061	1.12736	0.678857	1	0.782617	0.442795	0.997888
GUCY1A2	1.17479	0.696083	0.998061	1.68777	0.867528	1	1.22076	0.71737	0.997888
GUCY1A3	0.559259	0.133909	0.836046	0.833563	0.410465	1	0.605704	0.174619	0.997888
GYS2	1.03617	0.625066	0.998061	1.36359	0.775351	1	1.05007	0.632907	0.997888
HACE1	0.484913	0.200629	0.89178	0.588198	0.291001	1	0.458549	0.178419	0.997888
HAS1	0.81141	0.498358	0.998061	1.33554	0.767621	1	1.13551	0.686654	0.997888
HCN1	0.701211	0.307688	0.992667	1.02404	0.602671	1	0.874656	0.475069	0.997888
HCN4	0.685502	0.367566	0.998061	1.0906	0.661085	1	0.931479	0.561364	0.997888
HDAC9	0.768744	0.394012	0.998061	1.00118	0.589468	1	0.751746	0.378358	0.997888
HDC	1.18531	0.704264	0.998061	1.88102	0.879179	1	1.31232	0.749227	0.997888
HDLBP	2.58411	0.919869	0.998061	4.11374	0.976818	1	2.72692	0.92911	0.997888
HEATR1	1.50923	0.823653	0.998061	2.21739	0.947979	1	1.49235	0.81854	0.997888
HEATR5B	2.82582	0.93482	0.998061	2.90851	0.939207	1	2.29157	0.896514	0.997888
HECTD1	2.61528	0.921994	0.998061	2.72232	0.928831	1	1.98557	0.863794	0.997888
HECW1	0.33218	0.0238449	0.597375	0.539722	0.151485	1	0.393828	0.0491545	0.997888
HECW2	0.62971	0.21639	0.89178	0.862856	0.452061	1	0.607866	0.195762	0.997888
HELQ	0.407377	0.145991	0.845529	0.521129	0.242719	1	0.371766	0.118452	0.997888
HELZ	1.28869	0.739976	0.998061	1.56908	0.819936	1	1.15309	0.68947	0.997888
HEPHL1	0.743009	0.441908	0.998061	1.05916	0.645393	1	0.809328	0.490522	0.997888
HERC1	1.80649	0.895158	0.998061	2.11039	0.938703	1	1.56543	0.840341	0.997888
HERC2	0.405671	0.0137992	0.597375	0.583702	0.102176	1	0.470025	0.0336146	0.997888
HERC5	0.720363	0.424661	0.998061	1.00362	0.614903	1	0.807448	0.489185	0.997888
HERC6	0.65249	0.378619	0.998061	0.887903	0.54976	1	0.686625	0.405652	0.997888
HFM1	0.863505	0.492337	0.998061	0.955991	0.562224	1	0.645995	0.307755	0.997888
HGF	1.07266	0.657798	0.998061	1.29977	0.745105	1	1.04601	0.645814	0.997888
HIP1	0.436032	0.169348	0.868956	0.737167	0.430292	1	0.470837	0.198798	0.997888
HIVEP1	1.18591	0.704491	0.998061	1.42231	0.782572	1	1.13714	0.685199	0.997888
HIVEP2	0.453827	0.0867697	0.793812	0.579596	0.187617	1	0.439582	0.0775841	0.997888
HIVEP3	0.973032	0.593399	0.998061	1.36245	0.775573	1	1.05946	0.642579	0.997888
HKR1	2.49183	0.913197	0.998061	3.61404	0.965811	1	2.56121	0.918268	0.997888
HLTF	1.08887	0.664895	0.998061	1.19139	0.706588	1	0.831236	0.534093	0.997888
HMCN1	1.84372	0.969157	0.998061	2.114	0.988882	1	1.71838	0.951349	0.997888
HNRNPUL1	1.17217	0.699177	0.998061	1.76759	0.8605	1	1.38726	0.772465	0.997888
HPSE2	1.86551	0.879072	0.998061	2.98628	0.972116	1	2.05904	0.906694	0.997888
HRC	0.356217	0.10705	0.797525	0.572567	0.288376	1	0.451791	0.182556	0.997888
HRG	0.839416	0.506676	0.998061	1.05651	0.640989	1	0.864959	0.524251	0.997888
HRNR	1.67438	0.866459	0.998061	1.73712	0.879991	1	1.50673	0.822658	0.997888
HSPA1L	2.70162	0.927562	0.998061	4.27237	0.979444	1	2.79717	0.93322	0.997888
HSPG2	0.466856	0.1578	0.858541	0.725146	0.391173	1	0.615875	0.291036	0.997888
HTR1A	0.232541	0.0128926	0.597375	0.409882	0.103116	1	0.323391	0.0471219	0.997888
HTT	0.412051	0.0402654	0.7332	0.620576	0.193428	1	0.475392	0.0742844	0.997888
HYDIN	0.849721	0.310328	0.996471	1.39576	0.9195	1	0.991461	0.531322	0.997888
IBTK	0.647264	0.374427	0.998061	0.726972	0.436743	1	0.520676	0.269908	0.997888
IDE	0.624005	0.355615	0.998061	0.853758	0.52735	1	0.573628	0.314148	0.997888
IFT122	0.421003	0.156982	0.856995	0.749411	0.440259	1	0.541452	0.260722	0.997888
IFT140	0.210129	0.00827799	0.597375	0.385568	0.0852994	1	0.271815	0.0244998	0.997888
IFT172	0.63978	0.282997	0.959455	0.965394	0.567421	1	0.664804	0.306227	0.997888
IFT80	2.44234	0.909369	0.998061	2.65449	0.924579	1	2.08413	0.875431	0.997888
IGF1R	0.570444	0.266586	0.941807	1.02167	0.620508	1	0.801986	0.464666	0.997888
IGF2R	0.787958	0.365392	0.998061	1.24324	0.754801	1	1.05621	0.622379	0.997888
IGSF10	1.56605	0.859126	0.998061	1.93857	0.935366	1	1.45779	0.824494	0.997888
IGSF9	0.627384	0.325597	0.998061	0.865582	0.520562	1	0.678431	0.370095	0.997888
IGSF9B	0.884316	0.541804	0.998061	1.35873	0.774801	1	1.10473	0.668782	0.997888
IL16	0.643227	0.330723	0.998061	0.897738	0.537472	1	0.67562	0.359007	0.997888
IL18R1	1.34045	0.7561	0.998061	1.82547	0.871495	1	1.36638	0.764332	0.997888
ILDR1	0.699938	0.41602	0.998061	1.13111	0.684594	1	0.766533	0.466222	0.997888
IMPG2	0.328689	0.0460325	0.7332	0.426609	0.10632	1	0.289701	0.0292957	0.997888
INHBA	0.562	0.217597	0.892228	0.982749	0.58347	1	0.728072	0.370328	0.997888
INO80	2.56931	0.918838	0.998061	3.71589	0.968453	1	2.27805	0.895267	0.997888
INSR	0.247135	0.0225069	0.597375	0.437853	0.139471	1	0.332254	0.0624903	0.997888
IPO8	0.80928	0.451574	0.998061	1.07981	0.646233	1	0.725489	0.380809	0.997888
IQCA1	2.3996	0.905913	0.998061	3.89051	0.972475	1	2.55239	0.917642	0.997888
IQGAP1	3.32426	0.958369	0.998061	5.20797	0.990777	1	3.24602	0.955504	0.997888
IQGAP2	1.08773	0.651889	0.998061	1.5886	0.844128	1	1.02366	0.615979	0.997888
IQGAP3	1.12735	0.67399	0.998061	1.89806	0.905108	1	1.18989	0.704239	0.997888
IRS1	1.28	0.738477	0.998061	1.87205	0.877804	1	1.48363	0.799159	0.997888
ISL1	1.26454	0.731609	0.998061	1.95487	0.890756	1	1.62225	0.832011	0.997888
ITGA10	0.561055	0.266992	0.941807	0.76298	0.441049	1	0.529342	0.23908	0.997888
ITGA5	0.756836	0.459093	0.998061	1.17589	0.704945	1	0.869121	0.537541	0.997888
ITGA7	0.482767	0.209101	0.89178	0.756914	0.446314	1	0.567877	0.284207	0.997888
ITGA8	1.16296	0.695561	0.998061	1.57553	0.821614	1	1.27412	0.736473	0.997888
ITGAD	0.835091	0.508596	0.998061	1.41567	0.793583	1	1.04597	0.63835	0.997888
ITGAE	0.530368	0.239978	0.910948	0.867665	0.52209	1	0.658484	0.352817	0.997888
ITGAL	0.610409	0.301831	0.990672	1.03189	0.62677	1	0.776353	0.44401	0.997888
ITGAM	0.722433	0.433295	0.998061	1.23916	0.731552	1	0.92288	0.571814	0.997888
ITIH1	1.30165	0.751196	0.998061	2.30758	0.952957	1	1.66841	0.86393	0.997888
ITIH2	0.47619	0.123482	0.81672	0.739438	0.364546	1	0.545922	0.181121	0.997888
ITIH5	0.421291	0.0557842	0.7332	0.710574	0.303289	1	0.510618	0.114448	0.997888
ITK	0.9308	0.563986	0.998061	1.47557	0.812057	1	0.927606	0.561942	0.997888
ITPR1	0.884898	0.473797	0.998061	1.50592	0.864597	1	0.999033	0.575929	0.997888
ITPR2	5.17676	0.991926	0.998061	7.52538	0.998736	1	5.13454	0.991638	0.998482
ITPR3	0.583221	0.203782	0.89178	1.21643	0.732733	1	0.841965	0.451605	0.997888
ITSN1	1.23609	0.72351	0.998061	1.75274	0.881753	1	1.21154	0.712446	0.997888
JAG1	1.05634	0.650507	0.998061	1.77901	0.862511	1	1.59082	0.825088	0.997888
JAK2	2.3342	0.900341	0.998061	2.93799	0.940692	1	2.04105	0.870484	0.997888
JAK3	0.750065	0.454078	0.998061	1.26745	0.74268	1	0.98908	0.611055	0.997888
JAKMIP1	0.860578	0.521269	0.998061	1.69123	0.865568	1	1.01135	0.615871	0.997888
JAKMIP2	1.11445	0.662206	0.998061	1.77012	0.905034	1	1.00594	0.591526	0.997888
JARID2	0.655065	0.297175	0.985136	1.06748	0.639893	1	0.79106	0.422324	0.997888
KALRN	0.691822	0.229891	0.897751	1.20358	0.740947	1	0.823741	0.376371	0.997888
KCNA1	0.957324	0.580669	0.998061	1.91529	0.906431	1	1.46822	0.809854	0.997888
KCNA10	0.782112	0.470927	0.998061	1.35296	0.772808	1	0.976425	0.599163	0.997888
KCNA3	1.06697	0.644229	0.998061	1.89776	0.903807	1	1.63297	0.853636	0.997888
KCNA4	0.788033	0.437694	0.998061	1.25034	0.738405	1	0.881486	0.512294	0.997888
KCNB2	0.492561	0.109973	0.797525	0.784547	0.385057	1	0.529712	0.139024	0.997888
KCNC2	1.27221	0.735818	0.998061	1.88519	0.879813	1	1.58029	0.822703	0.997888
KCND2	0.52524	0.235491	0.904216	0.784196	0.458142	1	0.62478	0.323307	0.997888
KCND3	0.843625	0.482806	0.998061	1.57816	0.855459	1	1.19465	0.71138	0.997888
KCNH1	1.75047	0.858822	0.998061	2.96556	0.971376	1	2.10756	0.912541	0.997888
KCNH5	1.77439	0.889546	0.998061	2.67761	0.977943	1	1.99165	0.924924	0.997888
KCNH7	2.40726	0.944121	0.998061	3.26133	0.982668	1	2.26718	0.932071	0.997888
KCNH8	0.650336	0.329904	0.998061	0.939339	0.562203	1	0.685934	0.360994	0.997888
KCNMA1	0.536896	0.167709	0.868956	0.857436	0.470049	1	0.718376	0.338141	0.997888
KCNQ3	0.629225	0.219694	0.894457	0.97063	0.555923	1	0.761632	0.352974	0.997888
KCNQ5	1.38731	0.771527	0.998061	1.86725	0.87774	1	1.47385	0.796034	0.997888
KCNT2	0.606125	0.252017	0.928383	0.787811	0.419412	1	0.545109	0.197495	0.997888
KCNU1	1.16338	0.690586	0.998061	1.711	0.872486	1	1.222	0.717926	0.997888
KDM3B	4.31631	0.982244	0.998061	5.7642	0.994328	1	3.97147	0.976386	0.997888
KDM5A	1.6728	0.843237	0.998061	2.209	0.923575	1	1.43881	0.785079	0.997888
KDR	0.71564	0.381004	0.998061	1.01549	0.610032	1	0.758497	0.417477	0.997888
KEL	0.801788	0.485144	0.998061	1.25839	0.737532	1	0.918334	0.563717	0.997888
KIAA0100	1.00028	0.606603	0.998061	1.53604	0.829262	1	1.03445	0.626281	0.997888
KIAA0232	0.629675	0.360223	0.998061	0.759809	0.461285	1	0.549776	0.294269	0.997888
KIAA0319	0.709126	0.423114	0.998061	1.01394	0.624957	1	0.783485	0.478528	0.997888
KIAA0368	3.9519	0.975669	0.998061	4.89395	0.988589	1	3.57146	0.966568	0.997888
KIAA0556	0.819415	0.46341	0.998061	1.30022	0.760654	1	0.975908	0.580938	0.997888
KIAA0586	2.43761	0.908994	0.998061	2.59621	0.920702	1	1.9483	0.859085	0.997888
KIAA0753	2.81742	0.934808	0.998061	3.53181	0.964101	1	2.42211	0.907987	0.997888
KIAA0922	0.838527	0.47533	0.998061	1.16297	0.693904	1	0.872707	0.502349	0.997888
KIAA1024	0.196702	0.00613713	0.597375	0.3412	0.0568879	1	0.230442	0.0124016	0.995232
KIAA1109	2.77007	0.983969	0.998061	2.93493	0.988337	1	2.14868	0.947029	0.997888
KIAA1217	0.536266	0.167169	0.868956	0.733716	0.353063	1	0.536058	0.166992	0.997888
KIAA1324	0.441252	0.173698	0.868956	0.691708	0.392411	1	0.580056	0.29503	0.997888
KIAA1324L	0.477902	0.194669	0.89178	0.635699	0.332903	1	0.501914	0.215218	0.997888
KIAA1429	1.86193	0.878909	0.998061	2.02992	0.90357	1	1.47772	0.795842	0.997888
KIAA1462	0.494121	0.137518	0.836046	0.674343	0.301452	1	0.532105	0.169094	0.997888
KIAA1549	0.558387	0.192184	0.89178	0.757539	0.381945	1	0.62908	0.257843	0.997888
KIAA2018	3.54126	0.965324	0.998061	3.77094	0.971344	1	2.90914	0.940506	0.997888
KIAA2026	1.22372	0.718695	0.998061	1.33292	0.763757	1	1.06021	0.636824	0.997888
KIDINS220	1.30537	0.745601	0.998061	1.67165	0.842486	1	1.22724	0.718167	0.997888
KIF13A	0.935959	0.547658	0.998061	1.32842	0.772515	1	0.918075	0.534379	0.997888
KIF13B	0.994683	0.6033	0.998061	1.43302	0.798944	1	1.08103	0.651754	0.997888
KIF14	1.58936	0.824561	0.998061	1.84682	0.875994	1	1.26025	0.726879	0.997888
KIF16B	3.5809	0.966834	0.998061	5.47062	0.992681	1	3.57903	0.966782	0.997888
KIF18A	0.318249	0.0602922	0.7332	0.373222	0.0951761	1	0.254023	0.0296341	0.997888
KIF1B	0.393442	0.101126	0.797525	0.567506	0.246426	1	0.385341	0.0954813	0.997888
KIF20B	1.32896	0.761388	0.998061	1.7041	0.87359	1	0.96986	0.577261	0.997888
KIF21A	3.33831	0.958861	0.998061	4.04058	0.977012	1	2.62551	0.923631	0.997888
KIF26B	0.741224	0.447483	0.998061	1.24513	0.733939	1	1.01056	0.623094	0.997888
KIF2B	0.574157	0.228475	0.897535	0.981716	0.582715	1	0.677286	0.323378	0.997888
KIF4B	0.899501	0.543644	0.998061	1.3695	0.777698	1	0.798129	0.473025	0.997888
KIF5A	2.8323	0.935635	0.998061	5.16816	0.989773	1	3.20747	0.95312	0.997888
KIF5B	2.85942	0.937516	0.998061	3.54074	0.96487	1	2.2898	0.896607	0.997888
KIF5C	0.269809	0.0161981	0.597375	0.482324	0.134589	1	0.302196	0.0259937	0.997888
KIT	0.449745	0.135883	0.836046	0.64191	0.305197	1	0.491698	0.170031	0.997888
KLHL1	0.430781	0.165	0.868956	0.538975	0.258524	1	0.452764	0.183379	0.997888
KNTC1	0.827453	0.498288	0.998061	1.11177	0.669769	1	0.796162	0.475882	0.997888
KPRP	0.13296	0.0025036	0.57404	0.16063	0.00595823	1	0.126271	0.00195475	0.995232
KRT75	0.310127	0.0426001	0.7332	0.51982	0.195585	1	0.353861	0.0661195	0.997888
KRT84	2.82726	0.9349	0.998061	4.61734	0.984096	1	3.27678	0.955169	0.997888
KSR2	0.251883	0.0241469	0.597375	0.440346	0.141569	1	0.343911	0.0696489	0.997888
KTN1	0.578747	0.318398	0.998061	0.776459	0.473452	1	0.443502	0.205626	0.997888
KYNU	0.66335	0.387287	0.998061	0.836426	0.515644	1	0.615364	0.348567	0.997888
LAMA1	0.350009	0.000662402	0.343883	0.521969	0.0243205	1	0.424345	0.00438209	0.995232
LAMA2	0.684585	0.206033	0.89178	0.882052	0.43271	1	0.69861	0.220897	0.997888
LAMA3	1.32671	0.772159	0.998061	1.8869	0.925847	1	1.43228	0.814392	0.997888
LAMA4	0.568824	0.22369	0.897535	0.812466	0.446156	1	0.602202	0.253926	0.997888
LAMB1	0.723153	0.426802	0.998061	1.04553	0.638113	1	0.806082	0.488211	0.997888
LAMB3	2.74886	0.930422	0.998061	4.24174	0.978964	1	2.97877	0.94268	0.997888
LAMB4	0.887772	0.492235	0.998061	1.2149	0.725591	1	0.980558	0.568683	0.997888
LAMC1	0.615332	0.260448	0.93308	0.907343	0.521863	1	0.671405	0.312368	0.997888
LAMC2	2.86022	0.937155	0.998061	4.16974	0.978372	1	2.99566	0.943996	0.997888
LAMC3	0.62448	0.314237	0.998061	1.02701	0.623793	1	0.816367	0.47605	0.997888
LARGE	0.338161	0.0507531	0.7332	0.62643	0.282403	1	0.436575	0.113751	0.997888
LARP4B	3.67708	0.969032	0.998061	4.56376	0.984854	1	3.48386	0.963615	0.997888
LATS1	2.7847	0.932949	0.998061	2.78986	0.933246	1	2.11608	0.878935	0.997888
LCA5	1.1845	0.701955	0.998061	1.45244	0.79023	1	0.865077	0.549797	0.997888
LCT	0.964163	0.544822	0.998061	1.54083	0.876553	1	1.17356	0.705721	0.997888
LEPR	0.532542	0.23342	0.901598	0.676432	0.359712	1	0.534342	0.234985	0.997888
LGR4	1.33386	0.754933	0.998061	1.84971	0.874944	1	1.43535	0.785477	0.997888
LIFR	1.31652	0.779155	0.998061	1.44774	0.835584	1	1.07643	0.634427	0.997888
LILRB1	0.658658	0.344235	0.998061	0.956092	0.578188	1	0.797913	0.461414	0.997888
LILRB5	3.72576	0.969816	0.998061	5.5257	0.992435	1	4.52696	0.984016	0.997888
LINGO2	1.19914	0.709525	0.998061	1.92059	0.885055	1	1.2811	0.738851	0.997888
LMO7	5.37318	0.993243	0.998061	6.81744	0.997887	1	4.48603	0.985733	0.997888
LMTK2	0.588145	0.282185	0.959455	0.893555	0.534444	1	0.707337	0.386335	0.997888
LOXL2	1.39159	0.772069	0.998061	2.58707	0.951625	1	2.08723	0.908641	0.997888
LPA	0.500153	0.142372	0.845529	0.598722	0.229142	1	0.551768	0.186286	0.997888
LPIN1	1.06049	0.638687	0.998061	1.58777	0.843354	1	1.24205	0.727515	0.997888
LRBA	0.868982	0.478089	0.998061	1.02876	0.606584	1	0.769806	0.388736	0.997888
LRFN2	0.392544	0.0825943	0.793812	0.660937	0.315567	1	0.528241	0.190349	0.997888
LRFN5	0.664834	0.342606	0.998061	0.847437	0.494456	1	0.632554	0.314272	0.997888
LRGUK	3.09168	0.948813	0.998061	4.35435	0.981722	1	2.94482	0.941956	0.997888
LRIG3	0.876434	0.531995	0.998061	1.24094	0.729065	1	0.934514	0.569732	0.997888
LRP1	0.504064	0.0805671	0.793715	0.910067	0.484821	1	0.744806	0.30423	0.997888
LRP12	1.12413	0.679845	0.998061	1.1661	0.696798	1	1.00255	0.625423	0.997888
LRP1B	1.10389	0.686323	0.998061	1.40178	0.924969	1	1.15793	0.749436	0.997888
LRP2	0.845137	0.322425	0.998061	1.16524	0.745314	1	0.979524	0.518409	0.997888
LRP4	3.79864	0.972371	0.998061	6.06407	0.995299	1	4.64125	0.986075	0.997888
LRP6	2.28025	0.932849	0.998061	2.7935	0.966799	1	2.08676	0.912179	0.997888
LRRC16A	2.62025	0.922327	0.998061	3.69946	0.968042	1	2.50055	0.913853	0.997888
LRRC16B	0.490496	0.215821	0.89178	0.777091	0.46239	1	0.542217	0.261401	0.997888
LRRC4C	0.39988	0.0807586	0.793715	0.594811	0.241375	1	0.409462	0.0870153	0.997888
LRRC7	1.33397	0.775417	0.998061	1.6971	0.891371	1	1.26589	0.74408	0.997888
LRRC8D	0.270919	0.0422993	0.7332	0.409454	0.134464	1	0.294594	0.054619	0.997888
LRRIQ1	2.71529	0.965256	0.998061	3.39261	0.986742	1	2.04003	0.908122	0.997888
LRRIQ3	2.47782	0.912406	0.998061	3.04229	0.94616	1	1.84135	0.844193	0.997888
LRRK1	1.01681	0.616225	0.998061	1.79127	0.886161	1	1.38073	0.781605	0.997888
LRRK2	1.25768	0.748863	0.998061	1.68728	0.905733	1	1.14735	0.6834	0.997888
LRRN3	1.04762	0.631533	0.998061	1.3346	0.764712	1	0.89563	0.538015	0.997888
LTBP1	0.640245	0.321039	0.998061	0.894786	0.530211	1	0.84656	0.493777	0.997888
LTN1	0.736963	0.437334	0.998061	0.916628	0.562639	1	0.649997	0.369244	0.997888
LUZP2	0.404481	0.143685	0.845529	0.563073	0.279936	1	0.359943	0.109744	0.997888
LY75	0.316176	0.0672261	0.749827	0.375403	0.107813	1	0.34972	0.089216	0.997888
LYST	1.58307	0.864808	0.998061	1.96929	0.940553	1	1.41922	0.810859	0.997888
MACC1	1.09423	0.655365	0.998061	1.35399	0.771643	1	0.958838	0.576656	0.997888
MACF1	1.04455	0.606746	0.998061	1.56	0.907777	1	0.928676	0.490292	0.997888
MACROD2	0.383623	0.127414	0.820603	0.49748	0.221919	1	0.356185	0.107027	0.997888
MADD	0.772419	0.397382	0.998061	1.1871	0.710946	1	0.834441	0.453242	0.997888
MAG	0.570925	0.275717	0.955778	1.03492	0.632837	1	0.827776	0.492213	0.997888
MAGI1	1.1809	0.698992	0.998061	1.68402	0.866709	1	1.32752	0.761695	0.997888
MAGI2	3.05102	0.946554	0.998061	4.11295	0.977395	1	3.51532	0.963616	0.997888
MAN2A1	3.28365	0.956907	0.998061	4.27538	0.980969	1	3.24588	0.955499	0.997888
MANBA	0.630105	0.360572	0.998061	0.902745	0.55923	1	0.748647	0.453023	0.997888
MAP1A	0.539899	0.248343	0.928383	0.710899	0.397825	1	0.471715	0.18944	0.997888
MAP1B	0.997234	0.558561	0.998061	1.32247	0.81938	1	0.897054	0.448293	0.997888
MAP2	0.77525	0.317492	0.998061	0.902046	0.46144	1	0.628286	0.162827	0.997888
MAP2K4	2.75517	0.931222	0.998061	3.61758	0.966511	1	3.32962	0.957635	0.997888
MAP3K1	1.20727	0.712571	0.998061	1.42995	0.784713	1	1.12359	0.679619	0.997888
MAP3K13	0.630118	0.312127	0.996471	0.880886	0.519898	1	0.654371	0.333443	0.997888
MAP3K4	0.741696	0.341028	0.998061	0.993738	0.575257	1	0.724993	0.324521	0.997888
MAPKBP1	0.856063	0.522959	0.998061	1.25652	0.73678	1	0.885595	0.542643	0.997888
MARCO	1.64541	0.837109	0.998061	1.94104	0.889529	1	1.70466	0.849361	0.997888
MARK1	1.44245	0.786918	0.998061	1.70949	0.850317	1	1.23521	0.719704	0.997888
MASP1	0.573729	0.195209	0.89178	0.982583	0.573925	1	0.782332	0.395132	0.997888
MAST4	1.88226	0.881764	0.998061	2.62914	0.95595	1	1.98388	0.896829	0.997888
MATN2	0.642808	0.370842	0.998061	1.0638	0.6515	1	0.790614	0.483643	0.997888
MBD5	0.595736	0.248021	0.928383	0.671	0.31754	1	0.546126	0.203567	0.997888
MBTPS1	0.59076	0.284492	0.959455	0.869641	0.516859	1	0.713435	0.391537	0.997888
MC2R	0.295652	0.0552072	0.7332	0.590593	0.296989	1	0.470039	0.186168	0.997888
MCC	0.932597	0.545181	0.998061	1.61397	0.866817	1	1.08873	0.650268	0.997888
MCF2L2	2.34244	0.938842	0.998061	3.67623	0.990027	1	2.51584	0.951947	0.997888
MCM10	1.15407	0.692032	0.998061	1.64368	0.836571	1	1.13121	0.68277	0.997888
MCM3AP	1.98242	0.897167	0.998061	2.89981	0.969595	1	2.05528	0.906821	0.997888
MCTP1	0.350132	0.0570791	0.7332	0.519724	0.182722	1	0.409853	0.0943139	0.997888
MCTP2	1.3965	0.773547	0.998061	2.17861	0.918801	1	1.53704	0.81201	0.997888
MDGA1	0.487679	0.213368	0.89178	0.844563	0.513826	1	0.649338	0.35603	0.997888
MDGA2	3.51277	0.964486	0.998061	4.10214	0.978129	1	3.1386	0.95122	0.997888
MDN1	1.26435	0.787502	0.998061	1.79282	0.966026	1	1.22222	0.758544	0.997888
MED12L	0.699291	0.278838	0.959455	0.970113	0.5499	1	0.745669	0.326498	0.997888
MED13	1.73563	0.855969	0.998061	1.75242	0.859192	1	1.41065	0.776776	0.997888
MED13L	0.463574	0.0933536	0.797525	0.592494	0.199543	1	0.480808	0.105566	0.997888
MED23	0.746842	0.444796	0.998061	0.980602	0.601616	1	0.723537	0.427097	0.997888
MEF2C	2.66352	0.925161	0.998061	3.59316	0.96524	1	2.83695	0.935431	0.997888
MEGF10	0.64208	0.370255	0.998061	0.897675	0.556014	1	0.86801	0.53681	0.997888
MEGF8	0.537729	0.209935	0.89178	0.792118	0.441152	1	0.69583	0.35498	0.997888
MGA	5.02131	0.990518	0.998061	5.74439	0.994699	1	3.88438	0.97538	0.997888
MGAM	0.492511	0.109935	0.797525	0.716074	0.315565	1	0.543085	0.150175	0.997888
MIA3	3.56946	0.966512	0.998061	4.31651	0.981938	1	2.98307	0.944542	0.997888
MKI67	0.970888	0.543408	0.998061	1.19817	0.727169	1	0.822775	0.394442	0.997888
MLLT4	0.432652	0.166546	0.868956	0.592759	0.306302	1	0.420348	0.156449	0.997888
MME	2.62421	0.922953	0.998061	3.55104	0.964657	1	2.53875	0.916976	0.997888
MMP9	1.1676	0.693757	0.998061	1.92175	0.908661	1	1.73955	0.877434	0.997888
MMRN1	3.02709	0.945912	0.998061	3.78092	0.97114	1	2.58349	0.920462	0.997888
MON2	1.92673	0.889104	0.998061	2.07387	0.909131	1	1.65554	0.839675	0.997888
MORC1	0.961697	0.580712	0.998061	1.35326	0.771612	1	0.899594	0.540664	0.997888
MOV10L1	0.744279	0.371451	0.998061	1.11699	0.669054	1	0.904531	0.513343	0.997888
MPDZ	1.11591	0.668169	0.998061	1.28166	0.744061	1	0.958972	0.579013	0.997888
MRC2	2.59942	0.920921	0.998061	4.66466	0.984638	1	3.71379	0.968401	0.997888
MSH6	0.709452	0.31229	0.996471	0.882177	0.479336	1	0.614198	0.220622	0.997888
MTHFD1L	0.842662	0.513817	0.998061	1.14203	0.686869	1	0.90638	0.556114	0.997888
MTOR	1.5805	0.843784	0.998061	2.54382	0.970363	1	1.69122	0.870761	0.997888
MTTP	1.59545	0.825984	0.998061	2.26177	0.927935	1	1.56385	0.818474	0.997888
MTUS1	0.617348	0.2623	0.933548	0.808974	0.438276	1	0.593889	0.240878	0.997888
MTUS2	0.399904	0.0351262	0.732176	0.570932	0.147212	1	0.415829	0.041954	0.997888
MUC16	0.938379	0.395957	0.998061	1.06598	0.664778	1	0.802877	0.138254	0.997888
MUC17	1.56749	0.87439	0.998061	1.47519	0.844722	1	1.36796	0.802428	0.997888
MUC4	0.390444	0.119328	0.805803	0.41205	0.136578	1	0.377498	0.10939	0.997888
MUC5B	0.279737	0.0110577	0.597375	0.409053	0.0611814	1	0.374952	0.0429547	0.997888
MYBPC1	0.409327	0.147551	0.845529	0.551835	0.269945	1	0.404351	0.143583	0.997888
MYCBP2	1.82672	0.899322	0.998061	2.09084	0.937113	1	1.59625	0.848948	0.997888
MYH1	0.849576	0.458781	0.998061	1.50613	0.851334	1	0.864314	0.47181	0.997888
MYH10	0.455549	0.10811	0.797525	0.753328	0.377908	1	0.452303	0.105773	0.997888
MYH11	0.894399	0.457188	0.998061	1.79899	0.954861	1	1.10654	0.662693	0.997888
MYH13	0.797548	0.41425	0.998061	1.58347	0.873361	1	0.939999	0.537964	0.997888
MYH14	3.56366	0.965528	0.998061	6.16074	0.995189	1	3.8027	0.971645	0.997888
MYH15	1.59613	0.826155	0.998061	2.58428	0.953311	1	1.41216	0.77723	0.997888
MYH2	0.807843	0.450393	0.998061	1.44128	0.815005	1	0.826066	0.465277	0.997888
MYH3	1.17606	0.695764	0.998061	2.26184	0.949272	1	1.3486	0.769441	0.997888
MYH4	3.19692	0.953599	0.998061	5.51609	0.992677	1	3.12797	0.950773	0.997888
MYH6	0.76475	0.418234	0.998061	1.62539	0.867445	1	0.923098	0.543437	0.997888
MYH7	0.384272	0.0381029	0.7332	0.809114	0.405888	1	0.470573	0.0854685	0.997888
MYH8	1.77549	0.890192	0.998061	3.02434	0.988353	1	1.79472	0.893891	0.997888
MYH9	0.833961	0.471658	0.998061	1.78121	0.901865	1	1.05352	0.629954	0.997888
MYLK	1.28366	0.743862	0.998061	2.04956	0.927885	1	1.53894	0.831324	0.997888
MYO10	0.551249	0.175353	0.868956	1.00027	0.587973	1	0.687851	0.303147	0.997888
MYO15A	0.485476	0.136555	0.836046	0.792393	0.421562	1	0.613176	0.249996	0.997888
MYO16	1.29875	0.77006	0.998061	2.0153	0.956805	1	1.58851	0.880375	0.997888
MYO18B	1.51777	0.844138	0.998061	2.44299	0.977549	1	1.64398	0.879487	0.997888
MYO1B	1.88502	0.883045	0.998061	2.90516	0.970427	1	1.77394	0.863808	0.997888
MYO3A	1.54362	0.853291	0.998061	2.09356	0.954603	1	1.38778	0.798527	0.997888
MYO5A	1.36391	0.76356	0.998061	2.18187	0.91914	1	1.33973	0.755867	0.997888
MYO5C	2.87141	0.938161	0.998061	4.88995	0.987887	1	3.02509	0.945819	0.997888
MYO6	0.470649	0.14597	0.845529	0.627	0.283352	1	0.390297	0.087547	0.997888
MYO9A	0.749626	0.305018	0.992667	0.997341	0.566624	1	0.602912	0.157548	0.997888
MYOCD	0.418158	0.11916	0.805803	0.593703	0.270526	1	0.454076	0.147307	0.997888
MYOF	0.711171	0.377153	0.998061	1.0356	0.62285	1	0.772801	0.42944	0.997888
MYOM1	1.15684	0.687393	0.998061	1.60937	0.849345	1	1.1755	0.696423	0.997888
MYOM2	0.633265	0.276969	0.95805	1.04607	0.625521	1	0.836533	0.462418	0.997888
MYPN	1.00493	0.609328	0.998061	1.32009	0.759694	1	0.910919	0.551146	0.997888
MYT1L	3.87507	0.974693	0.998061	6.85266	0.997571	1	5.0637	0.990475	0.998243
NALCN	0.781463	0.322813	0.998061	1.17114	0.717881	1	0.899035	0.45679	0.997888
NAV2	0.651547	0.21535	0.89178	1.00788	0.581928	1	0.75854	0.326966	0.997888
NAV3	0.733037	0.274282	0.954931	0.88948	0.450411	1	0.647617	0.185002	0.997888
NBAS	0.344345	0.0759402	0.779228	0.460447	0.163176	1	0.324652	0.0639703	0.997888
NBEA	3.30463	0.985193	0.998061	3.85312	0.993168	1	3.00862	0.977396	0.997888
NBEAL2	1.02778	0.625177	0.998061	1.5886	0.842261	1	1.19363	0.708594	0.997888
NCAM1	0.347603	0.0557096	0.7332	0.574085	0.232596	1	0.444516	0.11982	0.997888
NCAM2	0.64534	0.253458	0.928383	0.793704	0.39832	1	0.635174	0.243772	0.997888
NCAPG	1.12412	0.679842	0.998061	1.38048	0.770456	1	0.969788	0.609326	0.997888
NCKAP1L	3.21125	0.953749	0.998061	5.39016	0.991649	1	3.28979	0.956708	0.997888
NCKAP5	1.77183	0.909635	0.998061	2.33646	0.973688	1	1.71134	0.897168	0.997888
NCOA1	0.464907	0.147934	0.845529	0.567201	0.23642	1	0.43442	0.124081	0.997888
NCOA3	3.04944	0.946936	0.998061	3.67166	0.968453	1	2.69724	0.928036	0.997888
NCOR1	0.65792	0.299827	0.99017	0.760686	0.394879	1	0.571235	0.220498	0.997888
NEB	0.863031	0.34602	0.998061	1.44097	0.925846	1	0.926752	0.440302	0.997888
NEBL	0.546393	0.238651	0.910948	0.791693	0.450203	1	0.550652	0.24235	0.997888
NEDD4	1.38307	0.769483	0.998061	1.6026	0.827629	1	1.17297	0.69576	0.997888
NEK1	0.802276	0.480312	0.998061	0.902463	0.54921	1	0.60111	0.323487	0.997888
NEK5	0.384154	0.12782	0.820603	0.523406	0.244731	1	0.358086	0.108398	0.997888
NELL2	0.797867	0.442157	0.998061	1.12131	0.670739	1	0.981056	0.582063	0.997888
NF1	1.41884	0.78015	0.998061	1.84278	0.874378	1	1.35091	0.759453	0.997888
NFASC	0.97638	0.565403	0.998061	1.59697	0.878037	1	1.24412	0.741433	0.997888
NID1	0.446906	0.0545245	0.7332	0.683713	0.25193	1	0.604288	0.172402	0.997888
NIN	0.778533	0.462971	0.998061	1.25571	0.735175	1	0.778578	0.463005	0.997888
NINL	1.64002	0.836045	0.998061	2.76442	0.962157	1	1.8937	0.883056	0.997888
NIPBL	2.45094	0.947838	0.998061	2.76809	0.966495	1	1.89665	0.886178	0.997888
NLRC4	0.823042	0.462821	0.998061	1.34035	0.777362	1	0.859354	0.491893	0.997888
NLRC5	0.426466	0.0986546	0.797525	0.729189	0.370212	1	0.53322	0.184726	0.997888
NLRP1	0.731132	0.36321	0.998061	1.16379	0.698258	1	0.815882	0.440291	0.997888
NLRP11	0.556593	0.254418	0.928383	0.867066	0.514937	1	0.612144	0.303361	0.997888
NLRP12	0.725361	0.357862	0.998061	1.32128	0.778292	1	0.976385	0.573048	0.997888
NLRP13	1.50814	0.804434	0.998061	2.48016	0.945672	1	1.58119	0.822633	0.997888
NLRP14	0.464717	0.183564	0.89178	0.716147	0.402255	1	0.459533	0.179237	0.997888
NLRP2	0.194843	0.0119575	0.597375	0.343554	0.0836831	1	0.241476	0.0266737	0.997888
NLRP3	1.46574	0.810193	0.998061	2.74608	0.979018	1	1.95454	0.917979	0.997888
NLRP4	0.622238	0.184089	0.89178	1.0954	0.656111	1	0.832215	0.40357	0.997888
NLRP5	1.29432	0.748234	0.998061	2.03434	0.926036	1	1.53442	0.830058	0.997888
NLRP7	4.59222	0.986289	0.998061	8.2911	0.999173	1	5.8166	0.994864	0.999674
NLRP8	0.678169	0.313939	0.998061	1.12704	0.676364	1	0.804319	0.429984	0.997888
NLRP9	0.361186	0.057859	0.7332	0.585143	0.232277	1	0.435011	0.104753	0.997888
NMUR2	0.663871	0.341764	0.998061	1.23182	0.731244	1	0.958234	0.575272	0.997888
NOC3L	1.26248	0.734512	0.998061	1.66286	0.86327	1	0.929786	0.554145	0.997888
NOP14	0.279714	0.0466857	0.7332	0.458631	0.176102	1	0.322599	0.0712185	0.997888
NOS1	0.33064	0.0166154	0.597375	0.562061	0.151917	1	0.428806	0.0550171	0.997888
NOTCH2	0.488141	0.10672	0.797525	0.685099	0.284214	1	0.560118	0.164855	0.997888
NOTCH3	4.56421	0.985486	0.998061	6.69534	0.997157	1	6.51593	0.99676	0.999674
NOTCH4	0.757669	0.459708	0.998061	1.02439	0.630669	1	0.919494	0.569719	0.997888
NOX3	0.776601	0.466898	0.998061	1.18427	0.706243	1	0.91592	0.56219	0.997888
NPAS4	1.44109	0.787084	0.998061	2.13827	0.913503	1	1.67084	0.842319	0.997888
NPC1	0.686907	0.405873	0.998061	1.0776	0.65854	1	0.871322	0.538987	0.997888
NPHS1	2.22024	0.925392	0.998061	3.36255	0.98316	1	2.68661	0.959849	0.997888
NPR2	1.07133	0.646576	0.998061	1.57866	0.840442	1	1.053	0.636608	0.997888
NR3C1	0.191145	0.0110905	0.597375	0.245683	0.0283578	1	0.182439	0.00921298	0.995232
NR3C2	0.977389	0.592949	0.998061	1.28193	0.74485	1	1.05364	0.636964	0.997888
NRAP	1.99939	0.900438	0.998061	3.33234	0.983484	1	2.24753	0.929244	0.997888
NRG1	1.26311	0.735782	0.998061	1.77878	0.885922	1	1.40028	0.788109	0.997888
NRP2	0.663534	0.341469	0.998061	1.13076	0.680696	1	0.859127	0.503447	0.997888
NRXN1	0.620378	0.13449	0.836046	0.921157	0.475167	1	0.785862	0.312564	0.997888
NRXN3	1.25405	0.73852	0.998061	1.92793	0.931036	1	1.51928	0.843202	0.997888
NSD1	0.931378	0.544281	0.998061	1.14582	0.683558	1	0.823996	0.460562	0.997888
NT5C1B	1.37168	0.765979	0.998061	1.69018	0.846457	1	1.50719	0.80443	0.997888
NTRK3	0.574478	0.228764	0.897535	0.99035	0.588997	1	0.799118	0.434427	0.997888
NUMA1	3.01511	0.94491	0.998061	5.05242	0.988874	1	2.81712	0.934791	0.997888
NUP205	0.95273	0.559875	0.998061	1.21834	0.721982	1	0.830248	0.465659	0.997888
NUP210L	3.02958	0.945579	0.998061	3.91616	0.973619	1	2.83878	0.935991	0.997888
NUP98	1.37344	0.767332	0.998061	1.63976	0.835804	1	1.2501	0.726481	0.997888
NVL	0.443015	0.175173	0.868956	0.539311	0.258822	1	0.362595	0.111677	0.997888
NWD1	1.37422	0.778868	0.998061	2.22334	0.945941	1	1.6605	0.862126	0.997888
OBSCN	1.14409	0.685794	0.998061	1.85578	0.945353	1	1.40547	0.828687	0.997888
OCA2	0.327065	0.0740575	0.776878	0.497014	0.210412	1	0.40448	0.130445	0.997888
OGDHL	0.993343	0.602506	0.998061	1.79555	0.886931	1	1.26855	0.739443	0.997888
OLFML2B	0.821822	0.499346	0.998061	1.36284	0.776212	1	0.981321	0.602037	0.997888
OPCML	1.55317	0.815979	0.998061	2.43006	0.941076	1	2.00861	0.898835	0.997888
OR10S1	0.750258	0.454221	0.998061	1.21782	0.722849	1	1.00198	0.618326	0.997888
OR2L13	1.46991	0.794531	0.998061	2.38582	0.937683	1	1.89589	0.882819	0.997888
OR51V1	1.63474	0.834884	0.998061	2.8112	0.964318	1	1.87811	0.880612	0.997888
OR5F1	0.813996	0.493832	0.998061	1.43339	0.799102	1	1.10225	0.667547	0.997888
OR6B3	0.477062	0.204163	0.89178	0.963631	0.595266	1	0.776109	0.461615	0.997888
OR6N1	1.56337	0.818449	0.998061	2.69021	0.957448	1	2.08902	0.908852	0.997888
OSBPL6	1.52092	0.807748	0.998061	2.04654	0.904456	1	1.41255	0.77778	0.997888
OTOF	0.348904	0.0564116	0.7332	0.653048	0.307984	1	0.468834	0.139153	0.997888
PABPC3	0.443951	0.175957	0.868956	0.487959	0.213611	1	0.4064	0.145213	0.997888
PAK7	0.669646	0.392284	0.998061	1.05716	0.648069	1	0.847167	0.522925	0.997888
PAM	1.29109	0.740792	0.998061	1.55763	0.81722	1	1.09122	0.663388	0.997888
PAPPA	1.04897	0.618125	0.998061	1.68616	0.901759	1	1.42041	0.822385	0.997888
PAPPA2	1.66479	0.865217	0.998061	2.48512	0.967849	1	1.93509	0.915822	0.997888
PARD3	0.498432	0.212215	0.89178	0.661139	0.355126	1	0.458854	0.178673	0.997888
PARP14	2.73698	0.930134	0.998061	3.92709	0.973846	1	2.81225	0.934518	0.997888
PARP4	0.507026	0.175903	0.868956	0.675008	0.327852	1	0.503925	0.173285	0.997888
PAX3	0.408533	0.111997	0.797525	0.629429	0.30359	1	0.527476	0.210189	0.997888
PCCA	0.885314	0.537923	0.998061	1.07053	0.648493	1	0.818551	0.491981	0.997888
PCDH10	0.609318	0.144014	0.845529	0.985901	0.555032	1	0.814034	0.363712	0.997888
PCDH12	0.512143	0.187491	0.89178	0.797263	0.445602	1	0.583314	0.251111	0.997888
PCDH15	1.1795	0.720108	0.998061	1.35844	0.830531	1	1.07234	0.631954	0.997888
PCDH17	0.778483	0.340604	0.998061	1.31256	0.800787	1	1.09457	0.654516	0.997888
PCDH18	0.573479	0.127161	0.820603	0.765648	0.320616	1	0.567284	0.122078	0.997888
PCDH20	0.770728	0.427714	0.998061	1.08603	0.653483	1	0.794385	0.447262	0.997888
PCDH9	1.07781	0.636746	0.998061	1.46718	0.865843	1	1.068	0.628526	0.997888
PCDHA1	0.759396	0.423604	0.998061	1.18507	0.70884	1	1.00948	0.609202	0.997888
PCDHA13	2.68949	0.961747	0.998061	4.25119	0.995076	1	3.75899	0.99078	0.998243
PCDHA2	5.0248	0.990174	0.998061	7.78737	0.998757	1	6.73313	0.997348	0.999674
PCDHA4	3.74259	0.970227	0.998061	5.85469	0.994029	1	4.96414	0.988546	0.998038
PCDHA6	3.31354	0.957069	0.998061	5.41293	0.991424	1	4.6923	0.985478	0.997888
PCDHA8	1.33406	0.756205	0.998061	2.143	0.912887	1	1.81613	0.868842	0.997888
PCDHA9	2.19381	0.922694	0.998061	3.58255	0.987203	1	3.01086	0.973657	0.997888
PCDHAC1	0.656926	0.304467	0.992667	0.910865	0.528542	1	0.761105	0.40044	0.997888
PCDHAC2	1.33634	0.756925	0.998061	2.03111	0.899914	1	1.52932	0.810666	0.997888
PCDHB1	0.309469	0.0195024	0.597375	0.444745	0.085003	1	0.310608	0.01983	0.997888
PCDHB10	0.434553	0.104422	0.797525	0.693938	0.336469	1	0.535446	0.186709	0.997888
PCDHB11	0.478876	0.205731	0.89178	0.787353	0.470447	1	0.628474	0.337813	0.997888
PCDHB12	0.585897	0.21127	0.89178	0.976225	0.571624	1	0.762042	0.380482	0.997888
PCDHB13	0.323335	0.0340159	0.727941	0.538153	0.18331	1	0.41308	0.0826362	0.997888
PCDHB14	0.325286	0.0729203	0.77508	0.526651	0.237577	1	0.393015	0.121338	0.997888
PCDHB15	0.601354	0.259708	0.93308	0.966767	0.575475	1	0.705384	0.355905	0.997888
PCDHB16	0.816104	0.464898	0.998061	1.31804	0.76826	1	1.02769	0.617847	0.997888
PCDHB2	0.527399	0.11849	0.805803	0.893621	0.482117	1	0.713327	0.29466	0.997888
PCDHB3	0.92278	0.525949	0.998061	1.50355	0.848687	1	1.20015	0.717863	0.997888
PCDHB4	0.456989	0.149679	0.848887	0.744069	0.40803	1	0.556168	0.236073	0.997888
PCDHB5	2.63302	0.958679	0.998061	4.20214	0.994763	1	3.43052	0.985846	0.997888
PCDHB6	0.32474	0.0241962	0.597375	0.548853	0.168764	1	0.42587	0.0726434	0.997888
PCDHB7	0.541869	0.130079	0.824221	0.876352	0.464874	1	0.663386	0.243027	0.997888
PCDHB8	0.43189	0.102507	0.797525	0.70764	0.349626	1	0.547098	0.197179	0.997888
PCDHGA1	0.25125	0.00382247	0.594139	0.390916	0.0391027	1	0.307963	0.0120636	0.995232
PCDHGA12	1.309	0.748142	0.998061	2.13287	0.911791	1	1.73757	0.855063	0.997888
PCDHGA2	0.764147	0.369504	0.998061	1.20118	0.723702	1	0.915563	0.512086	0.997888
PCDHGB7	3.81302	0.97232	0.998061	5.76792	0.993918	1	4.5794	0.985039	0.997888
PCDHGC4	1.11556	0.669661	0.998061	1.45128	0.804678	1	1.08223	0.652393	0.997888
PCF11	1.43744	0.785499	0.998061	1.46788	0.793978	1	1.12983	0.678028	0.997888
PCLO	1.25464	0.788228	0.998061	1.3012	0.818354	1	0.98448	0.53804	0.997888
PCM1	0.716506	0.377043	0.998061	0.811946	0.457346	1	0.537869	0.221137	0.997888
PCNT	0.339912	0.0516534	0.7332	0.557107	0.216746	1	0.368402	0.0674905	0.997888
PCNX	1.79704	0.867405	0.998061	2.26524	0.929061	1	1.64633	0.837539	0.997888
PCNXL2	0.510909	0.123949	0.81672	0.780833	0.381311	1	0.613474	0.213765	0.997888
PCOLCE2	1.17127	0.698825	0.998061	1.60359	0.827937	1	1.2817	0.739052	0.997888
PDCD11	0.455432	0.185639	0.89178	0.757305	0.446628	1	0.489252	0.214737	0.997888
PDE10A	1.39504	0.773106	0.998061	2.01407	0.89955	1	1.38436	0.769876	0.997888
PDE11A	0.5692	0.265492	0.940649	0.84432	0.497738	1	0.618344	0.308829	0.997888
PDE1C	0.840585	0.50749	0.998061	1.25	0.732828	1	0.862931	0.522872	0.997888
PDE4DIP	0.807766	0.426334	0.998061	1.23035	0.734313	1	0.77296	0.394569	0.997888
PDE8B	0.659428	0.384164	0.998061	1.02963	0.633501	1	0.824305	0.507325	0.997888
PDGFRA	0.650752	0.233395	0.901598	1.02397	0.598498	1	0.727333	0.310604	0.997888
PDGFRB	0.374348	0.0959643	0.797525	0.656909	0.341571	1	0.508029	0.204695	0.997888
PDHA2	0.780896	0.47004	0.998061	1.00792	0.617343	1	0.831197	0.505894	0.997888
PDILT	0.384314	0.0947753	0.797525	0.698967	0.36754	1	0.47711	0.166378	0.997888
PDS5B	0.539113	0.239137	0.910948	0.635871	0.324262	1	0.430705	0.14859	0.997888
PDZD2	1.39681	0.814709	0.998061	1.91848	0.945392	1	1.4938	0.851172	0.997888
PDZRN3	0.761468	0.455731	0.998061	1.44309	0.80206	1	1.16563	0.697838	0.997888
PDZRN4	1.56447	0.83978	0.998061	2.47391	0.967215	1	1.83083	0.899002	0.997888
PEG3	1.30167	0.761011	0.998061	1.84732	0.920974	1	1.29321	0.757079	0.997888
PGK2	0.514706	0.226304	0.897535	0.6799	0.371361	1	0.459312	0.179054	0.997888
PHACTR3	0.415445	0.0910337	0.797525	0.628847	0.273788	1	0.463824	0.126452	0.997888
PHF20L1	0.424886	0.116945	0.805566	0.509112	0.184874	1	0.340594	0.0620235	0.997888
PHF21A	0.360982	0.0867891	0.793812	0.480045	0.18	1	0.350475	0.0798612	0.997888
PHF3	1.83574	0.874874	0.998061	2.04497	0.906037	1	1.38267	0.767414	0.997888
PHIP	0.908357	0.527058	0.998061	1.00294	0.595067	1	0.708668	0.362755	0.997888
PHKB	0.428973	0.16351	0.868956	0.574586	0.29017	1	0.43597	0.169297	0.997888
PHLDB1	0.779618	0.475739	0.998061	1.17194	0.7032	1	0.77544	0.472712	0.997888
PI4KA	0.962913	0.567182	0.998061	1.71831	0.890803	1	1.24424	0.734689	0.997888
PIK3C2B	0.81144	0.492021	0.998061	1.4056	0.790378	1	0.986987	0.605341	0.997888
PIK3C2G	2.3589	0.902487	0.998061	3.18238	0.951571	1	2.22902	0.890603	0.997888
PIK3CA	5.26523	0.999342	1	6.56484	0.999902	1	4.39987	0.997583	0.999674
PIK3CG	1.97327	0.896358	0.998061	3.30426	0.982405	1	2.39529	0.941623	0.997888
PIK3R4	0.857548	0.490469	0.998061	1.04106	0.62204	1	0.75797	0.408655	0.997888
PIKFYVE	1.10642	0.657261	0.998061	1.42985	0.82704	1	0.989583	0.571107	0.997888
PIWIL2	0.728967	0.392439	0.998061	1.04078	0.626092	1	0.734491	0.397155	0.997888
PIWIL3	0.709782	0.375954	0.998061	0.935363	0.555579	1	0.710045	0.376182	0.997888
PKD1L1	0.687172	0.248432	0.928383	0.96711	0.542243	1	0.76639	0.332508	0.997888
PKDREJ	0.738919	0.341325	0.998061	1.09981	0.657741	1	0.859771	0.458471	0.997888
PKHD1	1.71795	0.950255	0.998061	2.27118	0.993608	1	1.7838	0.960643	0.997888
PKHD1L1	1.57408	0.878811	0.998061	1.77625	0.926007	1	1.45256	0.838481	0.997888
PLA2G4C	0.668311	0.345645	0.998061	1.00652	0.607303	1	0.730719	0.399473	0.997888
PLA2R1	0.470211	0.114316	0.797525	0.630169	0.252732	1	0.498111	0.13568	0.997888
PLCB1	0.472065	0.189736	0.89178	0.683368	0.374345	1	0.479569	0.196083	0.997888
PLCB4	2.53375	0.916611	0.998061	3.63294	0.966924	1	2.44798	0.910069	0.997888
PLCE1	1.23726	0.721843	0.998061	1.81431	0.869097	1	1.28473	0.738622	0.997888
PLCG2	3.22244	0.9546	0.998061	6.13317	0.995331	1	4.24345	0.980477	0.997888
PLCH1	1.60069	0.849452	0.998061	2.28361	0.954286	1	1.51791	0.826481	0.997888
PLCL1	0.363918	0.0593467	0.7332	0.513486	0.167421	1	0.359602	0.0570058	0.997888
PLD1	0.745303	0.401759	0.998061	1.05701	0.633969	1	0.724393	0.383846	0.997888
PLEKHG1	0.659879	0.384523	0.998061	1.01843	0.627422	1	0.717111	0.429237	0.997888
PLEKHH2	3.05149	0.947028	0.998061	3.77489	0.970998	1	2.65522	0.925333	0.997888
PLK1	1.24078	0.724811	0.998061	2.1578	0.914463	1	1.5528	0.816314	0.997888
PLXNA4	0.759187	0.271463	0.947169	1.3978	0.868195	1	1.05677	0.621066	0.997888
PLXNC1	0.773808	0.464848	0.998061	1.24706	0.732964	1	1.01064	0.61888	0.997888
PLXND1	1.39007	0.784521	0.998061	2.52693	0.967158	1	1.99143	0.920561	0.997888
PMS2	0.280204	0.0469371	0.7332	0.400511	0.127267	1	0.29926	0.0572364	0.997888
PNLDC1	1.11296	0.67518	0.998061	1.92998	0.886405	1	1.43851	0.787084	0.997888
POLE	2.02593	0.930368	0.998061	3.65008	0.996258	1	2.58419	0.974795	0.997888
POLQ	0.838729	0.475492	0.998061	1.01093	0.602346	1	0.675567	0.3373	0.997888
POLR1A	1.46183	0.792319	0.998061	2.47551	0.94436	1	1.67999	0.844378	0.997888
POLR3A	1.60719	0.828694	0.998061	2.65146	0.956347	1	1.86497	0.878511	0.997888
POLR3B	0.938389	0.568811	0.998061	1.26471	0.737875	1	0.938564	0.568922	0.997888
POSTN	1.23429	0.722712	0.998061	1.62328	0.85333	1	1.21628	0.714615	0.997888
POTED	2.25267	0.89288	0.998061	3.22459	0.953218	1	2.33577	0.900479	0.997888
POU4F2	1.39666	0.774312	0.998061	2.39012	0.936896	1	2.28447	0.928027	0.997888
PPFIA1	0.764345	0.457865	0.998061	1.0741	0.653222	1	0.734199	0.435235	0.997888
PPFIA2	3.11944	0.950008	0.998061	3.75625	0.970556	1	2.40487	0.906769	0.997888
PPL	0.192712	0.0114529	0.597375	0.387212	0.116979	1	0.23196	0.023085	0.997888
PPP1R16B	0.445699	0.177424	0.871225	0.784271	0.468036	1	0.580318	0.295263	0.997888
PPP1R3A	3.46917	0.963541	0.998061	3.76936	0.971688	1	2.59057	0.921451	0.997888
PPP1R9A	1.08329	0.662467	0.998061	1.43083	0.784957	1	0.9099	0.578253	0.997888
PPP4R4	1.83193	0.873872	0.998061	2.29994	0.932955	1	1.56507	0.818682	0.997888
PRDM10	0.723982	0.38817	0.998061	1.15068	0.689669	1	0.829626	0.475716	0.997888
PRDM2	3.93177	0.97559	0.998061	4.9289	0.98916	1	3.53558	0.965871	0.997888
PRDM9	1.35252	0.78349	0.998061	2.06961	0.950498	1	1.48984	0.835118	0.997888
PREX1	0.427244	0.0275684	0.632104	0.834663	0.390358	1	0.60344	0.138159	0.997888
PREX2	0.499605	0.111475	0.797525	0.706095	0.300471	1	0.479367	0.0969022	0.997888
PRG4	0.776384	0.473398	0.998061	0.829741	0.511069	1	0.594748	0.331636	0.997888
PRICKLE1	2.96778	0.943091	0.998061	4.22435	0.979758	1	3.03924	0.946471	0.997888
PRKAA2	1.12169	0.67883	0.998061	1.40085	0.77644	1	1.14133	0.6869	0.997888
PRKCB	0.371035	0.0858584	0.793812	0.649497	0.322157	1	0.484457	0.172604	0.997888
PRKCG	0.606639	0.25799	0.9326	1.05787	0.635673	1	0.85944	0.486441	0.997888
PRKD1	0.802255	0.421343	0.998061	1.14181	0.683653	1	0.921868	0.525198	0.997888
PRKG1	1.23362	0.720513	0.998061	1.9454	0.889423	1	1.35778	0.762502	0.997888
PROKR1	0.534601	0.199654	0.89178	1.06433	0.64243	1	0.849047	0.482945	0.997888
PRPF8	1.27089	0.733835	0.998061	2.20533	0.920517	1	1.48093	0.797917	0.997888
PRSS35	0.556432	0.254277	0.928383	0.809353	0.470517	1	0.607626	0.299375	0.997888
PRUNE2	0.412825	0.0484997	0.7332	0.526561	0.122095	1	0.379415	0.0338401	0.997888
PSD2	1.23488	0.722696	0.998061	2.09691	0.907776	1	1.4885	0.800419	0.997888
PSMD1	0.655924	0.381366	0.998061	0.831033	0.511956	1	0.597746	0.334107	0.997888
PSME4	1.27141	0.734015	0.998061	1.59549	0.826041	1	1.12271	0.676915	0.997888
PTCH1	0.308143	0.0191256	0.597375	0.479215	0.110018	1	0.404369	0.0597972	0.997888
PTCHD3	0.352386	0.0811024	0.793715	0.579958	0.270422	1	0.462908	0.165264	0.997888
PTEN	2.47769	0.912396	0.998061	3.37115	0.95906	1	2.22507	0.890293	0.997888
PTGFRN	0.313869	0.0658179	0.748298	0.50518	0.217852	1	0.386337	0.116141	0.997888
PTH2R	0.663559	0.387453	0.998061	0.985619	0.609083	1	0.849749	0.524662	0.997888
PTK7	1.23677	0.723373	0.998061	2.01189	0.897485	1	1.50299	0.804121	0.997888
PTPN13	1.02468	0.600153	0.998061	1.26348	0.751623	1	0.840065	0.446341	0.997888
PTPN21	0.47939	0.15976	0.865647	0.75566	0.409119	1	0.585978	0.253552	0.997888
PTPRC	1.14616	0.680965	0.998061	1.45845	0.823306	1	1.14733	0.681638	0.997888
PTPRD	1.56583	0.839826	0.998061	1.96171	0.91899	1	1.54033	0.832722	0.997888
PTPRF	1.4182	0.7806	0.998061	2.35398	0.934001	1	1.80447	0.86742	0.997888
PTPRG	2.82294	0.935116	0.998061	4.12132	0.977542	1	3.09162	0.94835	0.997888
PTPRK	1.52447	0.80866	0.998061	1.91961	0.887005	1	1.48084	0.797164	0.997888
PTPRM	1.95742	0.940784	0.998061	2.85208	0.992152	1	2.16116	0.962453	0.997888
PTPRN2	1.30087	0.74547	0.998061	2.10443	0.908631	1	1.73283	0.854184	0.997888
PTPRO	0.332781	0.0687931	0.751108	0.458066	0.161163	1	0.356992	0.0841283	0.997888
PTPRS	1.42646	0.782962	0.998061	2.44664	0.941154	1	1.99682	0.896464	0.997888
PTPRT	0.604794	0.173781	0.868956	1.00701	0.582549	1	0.767241	0.339531	0.997888
PTPRU	0.933266	0.548066	0.998061	1.63249	0.870351	1	1.23676	0.731506	0.997888
PTPRZ1	1.53412	0.830948	0.998061	1.7858	0.890186	1	1.41142	0.792033	0.997888
PUS7	0.633376	0.363224	0.998061	0.861738	0.532666	1	0.583696	0.322501	0.997888
PXDN	0.411264	0.0399192	0.7332	0.716197	0.292215	1	0.55992	0.137636	0.997888
PXDNL	1.06052	0.631471	0.998061	1.50932	0.83835	1	1.18071	0.701923	0.997888
PYHIN1	2.52981	0.916015	0.998061	3.22224	0.953128	1	2.15155	0.882761	0.997888
PZP	1.13686	0.676843	0.998061	1.60123	0.865285	1	1.17558	0.698573	0.997888
QKI	0.791957	0.478073	0.998061	0.96856	0.594509	1	0.792862	0.478727	0.997888
RAD50	2.71894	0.92939	0.998061	3.85994	0.972929	1	2.07538	0.874322	0.997888
RAD54B	1.08623	0.663746	0.998061	1.2861	0.74054	1	0.921367	0.584371	0.997888
RAG1	0.917481	0.555416	0.998061	1.43624	0.799967	1	0.980051	0.594557	0.997888
RAI14	0.263158	0.00566415	0.597375	0.393371	0.0415054	1	0.267503	0.0061981	0.995232
RALGAPA1	3.66651	0.969141	0.998061	4.08051	0.978112	1	2.96906	0.943857	0.997888
RANBP2	1.36262	0.774436	0.998061	1.45809	0.807578	1	1.07266	0.640001	0.997888
RAPGEF2	3.70315	0.970075	0.998061	4.66203	0.986303	1	3.36202	0.960053	0.997888
RAPGEF4	0.397725	0.104165	0.797525	0.580306	0.258176	1	0.415245	0.116973	0.997888
RASA1	1.16933	0.698067	0.998061	1.36187	0.764848	1	1.06523	0.654496	0.997888
RASGRF1	0.57557	0.196864	0.89178	1.11431	0.670535	1	0.780648	0.39351	0.997888
RASGRF2	0.638966	0.319914	0.998061	0.965612	0.580294	1	0.674632	0.351161	0.997888
RB1	1.10829	0.673211	0.998061	1.33421	0.756253	1	0.962781	0.605801	0.997888
RBM12B	1.10573	0.672126	0.998061	1.33259	0.755738	1	0.836473	0.537154	0.997888
RBM19	1.15051	0.690607	0.998061	2.03064	0.899856	1	1.35154	0.761674	0.997888
RBM44	2.3286	0.899847	0.998061	2.74322	0.930088	1	1.8954	0.852091	0.997888
RELN	1.01879	0.580018	0.998061	1.4002	0.859317	1	1.12844	0.683631	0.997888
REV1	0.286498	0.0208774	0.597375	0.329781	0.0367252	1	0.244793	0.0105687	0.995232
REV3L	1.26956	0.755203	0.998061	1.46239	0.840593	1	1.02881	0.599447	0.997888
RFC1	3.17064	0.952543	0.998061	4.15162	0.978984	1	2.6109	0.922633	0.997888
RGL1	0.559286	0.256781	0.932427	0.926223	0.557705	1	0.636313	0.32465	0.997888
RGS22	1.15057	0.688448	0.998061	1.46012	0.792331	1	0.939139	0.590315	0.997888
RGS3	1.38369	0.77044	0.998061	2.18561	0.918519	1	1.6537	0.838759	0.997888
RHO	0.127456	0.00204497	0.547031	0.249678	0.0346235	1	0.229776	0.0256108	0.997888
RICTOR	3.71245	0.970308	0.998061	4.44966	0.983775	1	3.09159	0.949555	0.997888
RIF1	0.968508	0.569276	0.998061	1.07247	0.639023	1	0.767925	0.410937	0.997888
RIMBP2	1.16138	0.690748	0.998061	1.8394	0.915611	1	1.49477	0.834398	0.997888
RIMS1	1.90945	0.913082	0.998061	2.32133	0.95836	1	1.76458	0.887614	0.997888
RIMS2	0.61654	0.203879	0.89178	0.694649	0.280634	1	0.495837	0.10269	0.997888
RLF	1.20414	0.70835	0.998061	1.52151	0.826715	1	1.03473	0.619414	0.997888
RNF150	1.19868	0.709351	0.998061	2.01696	0.898132	1	1.6356	0.834868	0.997888
RNF17	4.27583	0.98216	0.998061	4.99224	0.990114	1	3.75638	0.972266	0.997888
RNF213	1.73262	0.880649	0.998061	3.00661	0.987315	1	2.24243	0.951486	0.997888
RNF43	1.63158	0.834106	0.998061	2.2181	0.922817	1	1.6525	0.838627	0.997888
ROBO1	0.904383	0.470198	0.998061	1.04123	0.606311	1	0.821676	0.380394	0.997888
ROBO2	1.29437	0.757636	0.998061	1.49655	0.836025	1	1.22428	0.723583	0.997888
ROBO4	0.287254	0.0385765	0.7332	0.390789	0.102032	1	0.313922	0.0520175	0.997888
ROCK1	1.84817	0.877316	0.998061	2.40754	0.943159	1	1.41321	0.776616	0.997888
ROR1	1.31488	0.748753	0.998061	1.83902	0.873209	1	1.46418	0.793434	0.997888
RORB	0.322059	0.062468	0.735769	0.529992	0.224503	1	0.38503	0.103574	0.997888
ROS1	1.19409	0.71285	0.998061	1.50338	0.853858	1	1.10691	0.65714	0.997888
RP1	1.39006	0.799074	0.998061	1.70045	0.893293	1	1.21088	0.71569	0.997888
RP1L1	1.26728	0.737535	0.998061	1.69733	0.869592	1	1.20034	0.708082	0.997888
RPE65	0.838658	0.506148	0.998061	1.1732	0.699319	1	0.916773	0.558465	0.997888
RPGRIP1	3.63856	0.968407	0.998061	5.35284	0.991995	1	3.38534	0.960841	0.997888
RPS6KA2	0.993858	0.602811	0.998061	1.81626	0.89058	1	1.30967	0.755722	0.997888
RPTOR	0.680459	0.356236	0.998061	1.19736	0.714888	1	1.01057	0.609895	0.997888
RSPH4A	1.12108	0.676227	0.998061	1.32408	0.751768	1	1.00709	0.624602	0.997888
RTN4	2.939	0.941239	0.998061	3.47446	0.962384	1	2.7573	0.931348	0.997888
RUNX1T1	0.996954	0.604643	0.998061	1.37151	0.778401	1	1.06498	0.643151	0.997888
RXFP2	0.620049	0.303258	0.992667	0.939071	0.562016	1	0.634308	0.315816	0.997888
RYR1	0.449122	0.0102443	0.597375	0.800841	0.288783	1	0.603729	0.076081	0.997888
RYR2	0.944351	0.46257	0.998061	1.3745	0.903219	1	0.975554	0.509234	0.997888
RYR3	1.07827	0.64088	0.998061	1.74825	0.969581	1	1.23955	0.783609	0.997888
SACS	1.3276	0.826916	0.998061	1.62439	0.93825	1	1.17947	0.72657	0.997888
SALL1	0.535566	0.102663	0.797525	0.801746	0.367217	1	0.654615	0.208514	0.997888
SALL2	1.48519	0.799041	0.998061	1.92652	0.886712	1	1.51659	0.807136	0.997888
SAMD9	0.816138	0.428718	0.998061	1.08128	0.642705	1	0.69001	0.311486	0.997888
SAMD9L	1.21415	0.717839	0.998061	1.68697	0.889093	1	1.00049	0.585706	0.997888
SAP130	0.911875	0.559622	0.998061	0.998409	0.61193	1	0.856896	0.523523	0.997888
SARDH	0.647991	0.334901	0.998061	1.0823	0.65641	1	0.868257	0.515827	0.997888
SASH1	0.363619	0.0885682	0.797525	0.536925	0.230816	1	0.408816	0.121335	0.997888
SBNO1	1.13514	0.684378	0.998061	1.24062	0.724752	1	0.964246	0.606541	0.997888
SCG2	0.379901	0.124577	0.81672	0.543135	0.262217	1	0.378722	0.123682	0.997888
SCN10A	1.00137	0.570941	0.998061	1.66158	0.921274	1	1.23478	0.750877	0.997888
SCN11A	0.998527	0.57272	0.998061	1.57074	0.887012	1	1.145	0.686197	0.997888
SCN1A	0.670115	0.207434	0.89178	0.948998	0.515049	1	0.681118	0.218726	0.997888
SCN2A	0.857183	0.431757	0.998061	1.24195	0.754836	1	0.876155	0.451226	0.997888
SCN3A	1.36234	0.774331	0.998061	1.96145	0.91822	1	1.38231	0.781674	0.997888
SCN4A	0.609249	0.197049	0.89178	1.25576	0.760613	1	1.00349	0.582583	0.997888
SCN5A	0.478668	0.056442	0.7332	0.871866	0.438471	1	0.66433	0.207113	0.997888
SCN8A	0.415861	0.152808	0.852931	0.721203	0.417141	1	0.526951	0.247868	0.997888
SCN9A	0.570134	0.122008	0.812545	0.801673	0.35816	1	0.563964	0.117045	0.997888
SCUBE2	0.572143	0.226665	0.897535	0.86841	0.493942	1	0.678171	0.3242	0.997888
SCUBE3	3.13134	0.950511	0.998061	5.19903	0.990387	1	4.01868	0.97617	0.997888
SDK1	1.0529	0.615378	0.998061	1.65911	0.938657	1	1.39892	0.856458	0.997888
SDK2	0.882429	0.513015	0.998061	1.51312	0.837199	1	1.16498	0.696002	0.997888
SEC16A	1.16432	0.692187	0.998061	1.48784	0.815955	1	1.36058	0.774268	0.997888
SEC24D	2.65849	0.924838	0.998061	3.25627	0.954413	1	2.60225	0.921114	0.997888
SECISBP2L	3.04454	0.946713	0.998061	3.50824	0.963914	1	2.52578	0.916292	0.997888
SEL1L2	1.18837	0.70346	0.998061	1.68044	0.844277	1	1.15415	0.689899	0.997888
SEMA3A	0.801568	0.4798	0.998061	1.06524	0.645678	1	0.806158	0.483111	0.997888
SEMA3D	0.871061	0.498291	0.998061	1.21593	0.720768	1	0.833909	0.468632	0.997888
SEMA3E	0.821266	0.49391	0.998061	1.11501	0.671392	1	0.880368	0.534629	0.997888
SEMA4D	1.95242	0.8929	0.998061	3.34753	0.982838	1	2.72414	0.961777	0.997888
SEMA5A	0.4629	0.146318	0.845529	0.75272	0.4065	1	0.619258	0.284218	0.997888
SEMA5B	1.74605	0.857681	0.998061	2.80339	0.963967	1	2.40919	0.940473	0.997888
SEMA6D	2.57803	0.919447	0.998061	3.38741	0.959016	1	2.52225	0.915462	0.997888
SENP7	0.593637	0.240649	0.910948	0.730671	0.36736	1	0.488977	0.15057	0.997888
SERPINB4	0.211083	0.0122787	0.597375	0.336503	0.0650557	1	0.247002	0.0224619	0.997888
SETBP1	2.48054	0.949534	0.998061	3.75848	0.991049	1	2.71803	0.963667	0.997888
SETD2	1.4847	0.816176	0.998061	1.71531	0.876005	1	1.13325	0.671957	0.997888
SETX	1.2898	0.755492	0.998061	1.60835	0.869814	1	1.1025	0.653651	0.997888
SEZ6L	0.449218	0.0880753	0.797525	0.74745	0.359434	1	0.615369	0.227793	0.997888
SEZ6L2	0.807256	0.495444	0.998061	1.23151	0.728466	1	1.05725	0.648115	0.997888
SFMBT2	0.419541	0.0412059	0.7332	0.630334	0.197459	1	0.485448	0.0771187	0.997888
SGCZ	0.551855	0.214884	0.89178	0.733749	0.381862	1	0.522369	0.18902	0.997888
SGSM1	0.385012	0.0715012	0.765062	0.69897	0.341306	1	0.51759	0.170978	0.997888
SHANK1	1.99223	0.897358	0.998061	2.88428	0.967437	1	2.52555	0.948744	0.997888
SHPRH	3.8288	0.973387	0.998061	4.93336	0.989198	1	3.43616	0.962833	0.997888
SI	1.35261	0.770672	0.998061	1.47231	0.812109	1	1.18966	0.700872	0.997888
SIDT1	0.510922	0.223016	0.897535	0.880855	0.531684	1	0.707608	0.395039	0.997888
SIGLEC10	0.765866	0.465733	0.998061	1.19381	0.712732	1	0.90351	0.559714	0.997888
SIGLEC8	0.583333	0.286695	0.960639	0.878624	0.530071	1	0.63331	0.330806	0.997888
SIM1	0.438942	0.101396	0.797525	0.709346	0.342618	1	0.57544	0.214646	0.997888
SIN3A	0.471635	0.120014	0.805954	0.686345	0.313097	1	0.441947	0.098474	0.997888
SIPA1L1	0.476655	0.0819651	0.793812	0.679217	0.259201	1	0.468948	0.0770178	0.997888
SIPA1L2	0.590112	0.28392	0.959455	0.881821	0.525874	1	0.68316	0.365541	0.997888
SIX4	0.84794	0.517433	0.998061	1.20689	0.71615	1	0.979907	0.601209	0.997888
SLC12A1	1.06434	0.640805	0.998061	1.42378	0.795991	1	1.10319	0.661592	0.997888
SLC12A2	0.917584	0.558985	0.998061	1.10471	0.66621	1	0.972391	0.593014	0.997888
SLC12A5	0.69978	0.372979	0.998061	1.20044	0.716386	1	0.917996	0.547081	0.997888
SLC12A9	1.51776	0.807821	0.998061	2.33254	0.930924	1	1.89711	0.881606	0.997888
SLC13A1	1.22044	0.717445	0.998061	1.48775	0.800224	1	1.21268	0.714583	0.997888
SLC16A7	1.62669	0.8331	0.998061	1.94715	0.891053	1	1.57709	0.821658	0.997888
SLC24A3	0.700261	0.41627	0.998061	1.19762	0.714358	1	1.0071	0.621176	0.997888
SLC25A31	0.304587	0.0602982	0.7332	0.383151	0.11369	1	0.290951	0.0526182	0.997888
SLC26A7	0.43102	0.165198	0.868956	0.563414	0.280239	1	0.467431	0.195873	0.997888
SLC27A6	2.57943	0.919545	0.998061	3.41954	0.960063	1	2.5564	0.917927	0.997888
SLC2A7	1.3874	0.772506	0.998061	2.36467	0.933561	1	2.01809	0.898275	0.997888
SLC32A1	0.379316	0.0994736	0.797525	0.735467	0.412184	1	0.684836	0.36703	0.997888
SLC44A5	1.54435	0.813679	0.998061	2.12266	0.913558	1	1.72627	0.853877	0.997888
SLC4A3	0.396151	0.0849772	0.793812	0.638576	0.29407	1	0.485025	0.1526	0.997888
SLC4A4	0.633327	0.314953	0.998061	0.908236	0.540041	1	0.678212	0.35428	0.997888
SLC4A5	0.908166	0.552916	0.998061	1.54657	0.831571	1	1.19383	0.708685	0.997888
SLC4A7	3.19889	0.953263	0.998061	3.60015	0.966548	1	2.61948	0.922947	0.997888
SLC6A11	0.34562	0.0546479	0.7332	0.628189	0.284092	1	0.567402	0.226333	0.997888
SLC6A15	0.855948	0.489205	0.998061	1.08906	0.651823	1	0.792555	0.437747	0.997888
SLC6A5	0.919593	0.560271	0.998061	1.43709	0.800202	1	1.26648	0.739545	0.997888
SLC8A1	3.77765	0.971883	0.998061	5.2642	0.991434	1	3.99466	0.976513	0.997888
SLC8A3	0.412097	0.114629	0.797525	0.649786	0.322424	1	0.498768	0.184908	0.997888
SLCO1B1	1.70951	0.850809	0.998061	1.99694	0.898617	1	1.55702	0.816736	0.997888
SLCO1B3	0.754258	0.450357	0.998061	0.868143	0.531087	1	0.69099	0.401843	0.997888
SLCO4C1	3.30351	0.957204	0.998061	3.7491	0.970384	1	3.24012	0.954861	0.997888
SLCO5A1	1.20593	0.712071	0.998061	1.73301	0.854216	1	1.48579	0.799718	0.997888
SLCO6A1	0.588893	0.282845	0.959455	0.683191	0.365568	1	0.55423	0.252347	0.997888
SLFN11	0.372308	0.0640406	0.735769	0.545343	0.195592	1	0.380807	0.0689856	0.997888
SLFN13	0.48542	0.201061	0.89178	0.708739	0.395997	1	0.497596	0.211495	0.997888
SLIT1	0.609312	0.260442	0.93308	1.10804	0.667536	1	0.851045	0.479362	0.997888
SLIT2	1.95568	0.893833	0.998061	2.84069	0.967803	1	2.14811	0.91837	0.997888
SLIT3	0.450184	0.109483	0.797525	0.840919	0.465892	1	0.651805	0.286997	0.997888
SLITRK1	0.900311	0.505001	0.998061	1.63976	0.887886	1	1.19937	0.717111	0.997888
SLITRK3	0.903903	0.550148	0.998061	1.24879	0.73233	1	0.876471	0.53202	0.997888
SLITRK5	0.683497	0.358877	0.998061	1.21911	0.725316	1	1.02333	0.617989	0.997888
SLX4	0.466852	0.121964	0.812545	0.681055	0.315267	1	0.515956	0.161747	0.997888
SMAD2	4.3211	0.982584	0.998061	4.9349	0.989441	1	4.06729	0.97848	0.997888
SMARCA2	2.79335	0.933446	0.998061	4.22423	0.979266	1	3.04798	0.946418	0.997888
SMARCA4	0.520769	0.231586	0.900101	0.909048	0.551701	1	0.677018	0.368876	0.997888
SMARCA5	0.61271	0.346396	0.998061	0.752209	0.455669	1	0.523493	0.272269	0.997888
SMARCAD1	2.56619	0.918949	0.998061	3.17456	0.951816	1	2.18627	0.886389	0.997888
SMARCAL1	2.69741	0.927301	0.998061	4.05247	0.975706	1	2.80833	0.933848	0.997888
SMC4	1.65136	0.838762	0.998061	1.98351	0.897318	1	1.36103	0.76089	0.997888
SMCHD1	5.7996	0.995323	0.998433	6.38307	0.997088	1	4.6798	0.988038	0.998038
SMG1	0.865739	0.496908	0.998061	1.08962	0.652154	1	0.808793	0.451174	0.997888
SNRNP200	0.375119	0.0491137	0.7332	0.651825	0.271446	1	0.420226	0.0742897	0.997888
SNX13	2.39974	0.905924	0.998061	2.8699	0.937201	1	1.9337	0.857192	0.997888
SOHLH2	0.695103	0.394554	0.998061	1.74028	0.876573	1	1.62492	0.851751	0.997888
SON	1.87402	0.880447	0.998061	2.00136	0.899215	1	1.47758	0.796016	0.997888
SORBS1	3.38816	0.96013	0.998061	4.2621	0.980351	1	3.23938	0.954833	0.997888
SORCS1	0.643056	0.229277	0.897535	0.94521	0.53084	1	0.75368	0.341095	0.997888
SORCS3	0.518221	0.129724	0.824221	0.79912	0.399706	1	0.647491	0.246727	0.997888
SORL1	2.7895	0.933226	0.998061	4.54247	0.983745	1	3.52152	0.963799	0.997888
SOS2	1.51132	0.805264	0.998061	1.74267	0.857037	1	1.2376	0.719448	0.997888
SP140	0.258304	0.0219759	0.597375	0.370471	0.0764393	1	0.252698	0.0202187	0.997888
SPAG16	0.361808	0.0581956	0.7332	0.469954	0.13128	1	0.351036	0.0525085	0.997888
SPAG17	2.24371	0.954677	0.998061	2.87621	0.986188	1	1.89327	0.912953	0.997888
SPEF2	1.72567	0.854266	0.998061	2.14604	0.91756	1	1.32833	0.750103	0.997888
SPEN	1.24475	0.741752	0.998061	1.5455	0.866615	1	1.09531	0.649651	0.997888
SPG11	0.811912	0.453734	0.998061	1.22223	0.724436	1	0.83152	0.46969	0.997888
SPHKAP	0.60279	0.168867	0.868956	0.86233	0.438094	1	0.641922	0.205876	0.997888
SPINK5	2.97349	0.943746	0.998061	3.88593	0.973927	1	2.58018	0.920487	0.997888
SPRED2	0.336997	0.0713603	0.765062	0.541649	0.235132	1	0.460964	0.163614	0.997888
SPTA1	0.838961	0.412884	0.998061	1.35157	0.814284	1	0.765857	0.336287	0.997888
SPTAN1	0.542408	0.141611	0.845529	0.945123	0.533068	1	0.573528	0.16821	0.997888
SPTB	0.5732	0.194735	0.89178	1.09407	0.6569	1	0.693999	0.309145	0.997888
SPTBN1	1.33973	0.755868	0.998061	2.44715	0.942335	1	1.58817	0.824308	0.997888
SPTBN2	1.13892	0.679786	0.998061	1.93635	0.910783	1	1.22752	0.721206	0.997888
SRCAP	0.765256	0.353015	0.998061	0.895367	0.483856	1	0.648537	0.234624	0.997888
SRGAP1	1.23143	0.719711	0.998061	1.84912	0.874849	1	1.27253	0.734406	0.997888
SRRM1	3.68028	0.968674	0.998061	3.7175	0.969612	1	2.33205	0.900471	0.997888
SRRM2	1.09718	0.654323	0.998061	1.08689	0.647438	1	0.679353	0.304286	0.997888
SRRT	1.4094	0.777383	0.998061	2.36442	0.935967	1	1.63848	0.835611	0.997888
ST18	1.53594	0.811572	0.998061	2.06424	0.906658	1	1.43775	0.785137	0.997888
ST5	0.496622	0.174193	0.868956	0.789009	0.438454	1	0.549156	0.220134	0.997888
ST8SIA5	0.424924	0.160185	0.865647	0.905841	0.557258	1	0.69808	0.397799	0.997888
STAB2	0.825603	0.402488	0.998061	1.24827	0.758079	1	1.03025	0.599701	0.997888
STAG1	1.15342	0.684688	0.998061	1.4686	0.810565	1	0.948509	0.568107	0.997888
STAG3	2.6465	0.92406	0.998061	4.31968	0.980163	1	2.99508	0.943455	0.997888
STK31	2.59087	0.920679	0.998061	3.4732	0.962345	1	2.15759	0.883406	0.997888
STON1-GTF2A1L	0.676471	0.279997	0.959455	0.841309	0.441016	1	0.508577	0.129957	0.997888
STXBP5L	2.57282	0.919084	0.998061	2.84648	0.935948	1	2.26904	0.894427	0.997888
SULF1	1.05996	0.652136	0.998061	1.64119	0.836049	1	1.07913	0.660646	0.997888
SUPT5H	0.66236	0.340441	0.998061	1.10721	0.667766	1	0.810483	0.465366	0.997888
SUPT6H	1.75539	0.86004	0.998061	2.94673	0.971386	1	1.88465	0.882588	0.997888
SV2B	0.41101	0.1489	0.847462	0.704902	0.40354	1	0.548802	0.267251	0.997888
SVEP1	0.851136	0.443435	0.998061	1.10067	0.656287	1	0.975322	0.556959	0.997888
SVIL	0.384437	0.0224553	0.597375	0.568907	0.129911	1	0.417432	0.0340351	0.997888
SYCP1	1.43909	0.785159	0.998061	1.91396	0.88669	1	1.03903	0.633964	0.997888
SYCP2	2.99483	0.944778	0.998061	3.61456	0.967381	1	2.44007	0.909852	0.997888
SYNE1	0.89654	0.33172	0.998061	1.40713	0.962311	1	0.886327	0.31237	0.997888
SYNE2	0.617255	0.140437	0.845529	0.941763	0.501161	1	0.58357	0.111932	0.997888
SYNJ1	1.637	0.835382	0.998061	1.78271	0.864465	1	1.46225	0.792061	0.997888
SYNJ2	0.308058	0.0623353	0.735769	0.470799	0.186843	1	0.359254	0.0959537	0.997888
SYNPO2	0.893731	0.49941	0.998061	1.08547	0.646478	1	0.843116	0.455335	0.997888
SYT14	0.321472	0.0621306	0.735769	0.392441	0.108991	1	0.285103	0.0430204	0.997888
SYT16	1.24128	0.723303	0.998061	1.80706	0.867865	1	1.30465	0.745359	0.997888
SYT6	0.435712	0.169083	0.868956	0.793676	0.475371	1	0.544752	0.263652	0.997888
TACC2	0.793107	0.446215	0.998061	0.980554	0.586956	1	0.777014	0.432941	0.997888
TAF1L	0.961625	0.541487	0.998061	1.28717	0.772864	1	0.851178	0.438333	0.997888
TANC2	0.256153	0.0256816	0.597375	0.340043	0.0672316	1	0.249396	0.0232791	0.997888
TAP1	0.346588	0.0870473	0.793812	0.504636	0.217356	1	0.394852	0.122782	0.997888
TAS1R2	0.698636	0.415011	0.998061	1.39077	0.786062	1	1.14958	0.693144	0.997888
TASP1	0.366782	0.0907216	0.797525	0.429702	0.137769	1	0.346133	0.0770746	0.997888
TAX1BP1	0.586519	0.324838	0.998061	0.731883	0.440459	1	0.51764	0.267364	0.997888
TBC1D22A	0.664187	0.387952	0.998061	1.16195	0.698749	1	0.892778	0.552889	0.997888
TBC1D4	0.285856	0.0319498	0.702458	0.442683	0.129001	1	0.330823	0.0530504	0.997888
TCEB3B	0.542693	0.206764	0.89178	0.791156	0.433253	1	0.600499	0.258923	0.997888
TCERG1	2.17051	0.921348	0.998061	2.3475	0.9383	1	1.57259	0.820524	0.997888
TCF12	2.69039	0.926863	0.998061	2.89978	0.93876	1	2.20559	0.888294	0.997888
TCF20	0.410916	0.113754	0.797525	0.514663	0.198816	1	0.386648	0.0963826	0.997888
TCF7L2	1.71323	0.876532	0.998061	2.51873	0.970232	1	2.19505	0.947239	0.997888
TCHH	1.07321	0.642598	0.998061	2.10193	0.933895	1	1.15255	0.684254	0.997888
TDRD1	2.6971	0.927681	0.998061	3.29146	0.956278	1	2.62474	0.922989	0.997888
TDRD6	1.81522	0.870975	0.998061	2.42159	0.943005	1	1.77755	0.864195	0.997888
TECTA	0.542589	0.057625	0.7332	0.974491	0.530708	1	0.818414	0.333968	0.997888
TEK	3.17046	0.952126	0.998061	4.40173	0.982385	1	3.09505	0.94896	0.997888
TET1	1.09389	0.649224	0.998061	1.32413	0.781715	1	1.0038	0.583222	0.997888
TET2	0.273892	0.0437569	0.7332	0.346289	0.0868415	1	0.246664	0.0314001	0.997888
TEX14	0.560517	0.156874	0.856995	0.770932	0.362505	1	0.549625	0.147619	0.997888
TEX15	0.823076	0.364938	0.998061	1.0061	0.568796	1	0.696091	0.222642	0.997888
TF	1.55845	0.817158	0.998061	2.4623	0.94441	1	1.80347	0.86816	0.997888
TFAP2B	2.85429	0.936369	0.998061	4.57271	0.983565	1	3.94842	0.973682	0.997888
TFAP2D	0.433537	0.130951	0.824221	0.628794	0.303002	1	0.460203	0.152309	0.997888
TG	0.526187	0.0599348	0.7332	0.76602	0.285666	1	0.569639	0.0884082	0.997888
TGFB2	0.839807	0.506949	0.998061	1.33352	0.765251	1	1.02939	0.626083	0.997888
TGFBR1	2.65734	0.924763	0.998061	3.03841	0.945458	1	2.69584	0.927204	0.997888
TGFBR3	1.18579	0.704445	0.998061	1.71884	0.851558	1	1.33337	0.755988	0.997888
TGM2	0.446354	0.177974	0.871225	0.850938	0.518493	1	0.627708	0.337141	0.997888
TGM5	1.28342	0.738172	0.998061	2.28777	0.928323	1	1.73637	0.855193	0.997888
THAP9	2.41984	0.907567	0.998061	3.10465	0.94837	1	2.27456	0.894942	0.997888
THBS1	0.54719	0.204501	0.89178	0.896099	0.516682	1	0.713055	0.356507	0.997888
THBS2	0.515625	0.102806	0.797525	0.923817	0.505928	1	0.810017	0.388726	0.997888
TIAM1	0.437962	0.0245376	0.597375	0.702557	0.221847	1	0.505023	0.0533291	0.997888
TIAM2	1.09583	0.652442	0.998061	1.75511	0.900355	1	1.18426	0.703273	0.997888
TJP1	0.590825	0.284549	0.959455	0.65135	0.337843	1	0.472535	0.182359	0.997888
TLE4	0.695489	0.412567	0.998061	0.96386	0.596488	1	0.792453	0.484957	0.997888
TLL1	1.14186	0.678471	0.998061	1.45065	0.820591	1	1.15477	0.68591	0.997888
TLL2	0.560986	0.216694	0.89178	0.948593	0.557964	1	0.776955	0.414709	0.997888
TLN2	0.206916	0.000553378	0.343883	0.309333	0.00837786	1	0.230943	0.00123246	0.995232
TLR4	1.38406	0.769783	0.998061	2.21969	0.922975	1	1.45039	0.789149	0.997888
TM9SF1	3.1325	0.950091	0.998061	4.94476	0.98796	1	3.74991	0.969891	0.997888
TMEM132D	0.748334	0.289142	0.966817	1.32538	0.816267	1	1.02321	0.589598	0.997888
TMEM2	4.01115	0.977155	0.998061	5.22732	0.991427	1	3.92178	0.975385	0.997888
TMPRSS15	0.556035	0.2123	0.89178	0.670595	0.317163	1	0.557537	0.213631	0.997888
TMTC1	1.30284	0.751674	0.998061	2.03842	0.926536	1	1.50216	0.820758	0.997888
TNC	0.302359	0.000860093	0.343883	0.456901	0.0213418	1	0.371551	0.00482564	0.995232
TNIK	3.43181	0.961987	0.998061	4.87698	0.988128	1	3.23431	0.955057	0.997888
TNKS1BP1	0.562245	0.268044	0.94314	0.739917	0.422118	1	0.545677	0.253427	0.997888
TNKS2	2.68587	0.92658	0.998061	2.96802	0.942163	1	2.41825	0.907439	0.997888
TNN	0.717734	0.297689	0.985136	1.18556	0.718592	1	0.881042	0.465036	0.997888
TNNI3K	1.84211	0.875961	0.998061	1.27551	0.731074	1	1.20534	0.704445	0.997888
TNR	0.912668	0.489351	0.998061	1.43384	0.849558	1	1.11638	0.669058	0.997888
TNRC6A	1.56783	0.819437	0.998061	1.76677	0.861558	1	1.41924	0.779758	0.997888
TNS1	0.467774	0.0662046	0.748298	0.686082	0.254424	1	0.545474	0.120834	0.997888
TNXB	0.713413	0.27884	0.959455	1.06807	0.634391	1	0.894284	0.471357	0.997888
TOP2B	2.4037	0.906251	0.998061	2.76134	0.931158	1	1.87144	0.848799	0.997888
TOPORS	0.943619	0.572112	0.998061	1.0507	0.635344	1	0.693515	0.3933	0.997888
TOX	2.86412	0.937365	0.998061	3.85985	0.972416	1	3.24767	0.954662	0.997888
TP53	15.6607	1	1	22.9353	1	1	15.6593	1	1
TP53BP1	1.65201	0.862205	0.998061	1.97665	0.921728	1	1.34931	0.769223	0.997888
TP63	1.2614	0.730502	0.998061	1.95427	0.890672	1	1.51052	0.805599	0.997888
TPO	1.16892	0.694385	0.998061	1.84111	0.89598	1	1.58187	0.841853	0.997888
TPP2	1.43961	0.786116	0.998061	1.59606	0.826131	1	1.29985	0.742643	0.997888
TPR	1.73928	0.882479	0.998061	1.93345	0.916717	1	1.22232	0.714647	0.997888
TPTE	4.83454	0.988947	0.998061	6.04749	0.995823	1	4.46568	0.98498	0.997888
TRAK1	0.918221	0.559393	0.998061	1.52184	0.824947	1	1.08423	0.655696	0.997888
TRANK1	0.9701	0.570413	0.998061	1.62865	0.871437	1	1.0561	0.628645	0.997888
TRAPPC10	0.192717	0.011454	0.597375	0.316273	0.0653218	1	0.249525	0.0299477	0.997888
TRERF1	1.36559	0.764925	0.998061	2.13466	0.913107	1	1.75254	0.8582	0.997888
TRIM37	2.48253	0.912492	0.998061	2.84148	0.935677	1	1.97779	0.862824	0.997888
TRIM42	0.610896	0.344911	0.998061	1.18516	0.708996	1	0.833675	0.513765	0.997888
TRIO	0.620333	0.233685	0.901598	1.05625	0.628627	1	0.799104	0.407132	0.997888
TRIOBP	1.66266	0.840778	0.998061	2.30784	0.931187	1	1.56134	0.817959	0.997888
TRIP11	1.2579	0.727975	0.998061	1.63831	0.835575	1	1.02222	0.629492	0.997888
TRIP12	0.678882	0.28586	0.960639	0.787767	0.392555	1	0.547708	0.164661	0.997888
TRPA1	0.677913	0.254479	0.928383	0.935031	0.515614	1	0.667278	0.243878	0.997888
TRPC3	0.566259	0.262906	0.933548	0.936385	0.564758	1	0.734846	0.409652	0.997888
TRPC4	0.528286	0.0947348	0.797525	0.759039	0.316422	1	0.531017	0.0966984	0.997888
TRPC6	3.51431	0.964912	0.998061	4.99953	0.989491	1	3.54835	0.965909	0.997888
TRPC7	0.394653	0.101981	0.797525	0.729561	0.395124	1	0.548981	0.229543	0.997888
TRPM1	0.563786	0.219188	0.894457	0.911777	0.529268	1	0.669087	0.315762	0.997888
TRPM2	0.599827	0.251755	0.928383	1.18556	0.712147	1	0.958534	0.5655	0.997888
TRPM3	0.421443	0.0528067	0.7332	0.677828	0.263162	1	0.476981	0.0856854	0.997888
TRPM6	5.72237	0.995016	0.998433	8.5701	0.999463	1	6.04571	0.996175	0.999674
TRPM7	4.06139	0.978373	0.998061	4.56399	0.985739	1	3.241	0.95628	0.997888
TRPM8	0.701455	0.368754	0.998061	1.31173	0.765667	1	0.904556	0.53322	0.997888
TRPS1	0.871715	0.4613	0.998061	1.21312	0.730579	1	0.890432	0.479007	0.997888
TRPV5	1.14844	0.684486	0.998061	1.95043	0.912781	1	1.30766	0.754406	0.997888
TRPV6	3.36331	0.959294	0.998061	6.06824	0.994866	1	4.17982	0.979034	0.997888
TRRAP	0.769265	0.328385	0.998061	1.31156	0.800921	1	0.981739	0.55256	0.997888
TSHR	0.67233	0.394408	0.998061	1.14884	0.692805	1	0.847528	0.523169	0.997888
TSHZ2	0.412454	0.0834707	0.793812	0.693039	0.326861	1	0.496681	0.145637	0.997888
TSHZ3	0.389842	0.0175507	0.597375	0.706223	0.246702	1	0.52712	0.0810807	0.997888
TSKS	0.386819	0.104871	0.797525	0.657709	0.342304	1	0.44853	0.153172	0.997888
TTC37	3.04542	0.946753	0.998061	3.64039	0.967635	1	2.59979	0.921598	0.997888
TTN	1.10043	0.794679	0.998061	1.23908	0.964038	1	0.929719	0.298714	0.997888
TUBA3C	0.810365	0.491258	0.998061	1.43205	0.79869	1	1.08327	0.657947	0.997888
TULP4	3.77597	0.971463	0.998061	6.04921	0.995041	1	4.76585	0.987063	0.998038
TUSC3	1.17905	0.70185	0.998061	1.62946	0.833562	1	1.18844	0.705462	0.997888
UACA	2.73666	0.930475	0.998061	3.98853	0.975588	1	2.32885	0.900184	0.997888
UBE3A	1.44847	0.788196	0.998061	1.90491	0.884782	1	1.26372	0.729015	0.997888
UBE3C	0.862743	0.522744	0.998061	1.28578	0.747212	1	0.921137	0.561258	0.997888
UBE4B	1.1792	0.701907	0.998061	1.70846	0.849577	1	1.26803	0.734381	0.997888
UBN1	1.24048	0.724703	0.998061	1.75568	0.858368	1	1.22607	0.719505	0.997888
UBR1	0.799148	0.478048	0.998061	1.02086	0.621279	1	0.707931	0.409339	0.997888
UBR2	1.60992	0.829359	0.998061	1.98769	0.897355	1	1.40328	0.774551	0.997888
UBR4	0.848793	0.443256	0.998061	1.33703	0.796137	1	0.935662	0.523743	0.997888
UBR5	1.07602	0.647166	0.998061	1.14694	0.683748	1	0.827949	0.491088	0.997888
UGGT1	1.50965	0.804829	0.998061	2.12175	0.913454	1	1.47099	0.794475	0.997888
UGGT2	1.23278	0.721465	0.998061	1.49692	0.819465	1	1.0271	0.614936	0.997888
UHRF1BP1	0.792425	0.478412	0.998061	1.13425	0.683173	1	0.779979	0.46937	0.997888
ULK4	0.897726	0.546114	0.998061	1.23215	0.725366	1	0.873653	0.530127	0.997888
UNC13A	0.777154	0.398426	0.998061	1.48747	0.843474	1	1.1338	0.678703	0.997888
UNC13B	0.850578	0.48495	0.998061	1.3458	0.779562	1	0.90128	0.524275	0.997888
UNC13C	1.2222	0.729122	0.998061	1.60452	0.885348	1	1.0934	0.646947	0.997888
UNC45B	2.80748	0.933801	0.998061	5.08976	0.988692	1	3.10753	0.948493	0.997888
UNC5C	1.81976	0.871399	0.998061	2.70414	0.960019	1	2.20209	0.922871	0.997888
UNC5D	0.521935	0.188646	0.89178	0.765688	0.410676	1	0.606269	0.264224	0.997888
UPF2	3.03379	0.946609	0.998061	4.11246	0.97831	1	2.47114	0.912336	0.997888
URB2	1.53509	0.811524	0.998061	2.41564	0.939992	1	1.76378	0.860645	0.997888
USH2A	0.895142	0.390805	0.998061	1.1206	0.701292	1	0.929322	0.442345	0.997888
USP17L2	1.26555	0.731965	0.998061	1.89759	0.882423	1	1.52388	0.80897	0.997888
USP25	0.419731	0.113156	0.797525	0.526435	0.199956	1	0.361924	0.0744006	0.997888
USP29	0.65328	0.32669	0.998061	0.94228	0.560492	1	0.61553	0.293473	0.997888
USP31	3.45887	0.962408	0.998061	4.86367	0.987644	1	3.94499	0.974721	0.997888
USP32	2.49978	0.913795	0.998061	3.27077	0.954949	1	2.29209	0.896561	0.997888
USP34	0.750205	0.346742	0.998061	0.902123	0.49337	1	0.65092	0.249428	0.997888
USP44	0.90819	0.549361	0.998061	1.09232	0.657701	1	0.859339	0.516516	0.997888
USP48	0.310632	0.0560581	0.7332	0.428154	0.136527	1	0.307473	0.0543476	0.997888
USP7	0.563553	0.253596	0.928383	0.838982	0.487889	1	0.628407	0.310621	0.997888
UTP14C	0.437034	0.126066	0.820293	0.651195	0.313799	1	0.359642	0.0730241	0.997888
UTP20	0.925086	0.509706	0.998061	1.32394	0.791287	1	0.921765	0.506658	0.997888
UTRN	1.33787	0.789557	0.998061	1.93234	0.948946	1	1.23062	0.733899	0.997888
VAV1	1.22028	0.716428	0.998061	2.27338	0.950229	1	1.45243	0.805459	0.997888
VAV3	1.59093	0.824932	0.998061	2.21468	0.924149	1	1.47755	0.796007	0.997888
VCAM1	2.59009	0.920282	0.998061	3.45596	0.961216	1	2.60921	0.921585	0.997888
VCAN	0.662947	0.114747	0.797525	0.697615	0.148961	1	0.545849	0.035753	0.997888
VIT	1.23028	0.721034	0.998061	1.77686	0.862135	1	1.3617	0.764796	0.997888
VPS13A	3.40604	0.987513	0.998061	3.87679	0.993627	1	2.76936	0.968568	0.997888
VPS13B	1.14742	0.691334	0.998061	1.44848	0.859854	1	1.10617	0.659381	0.997888
VPS13C	3.2053	0.982941	0.998061	3.95798	0.994097	1	2.6897	0.964221	0.997888
VPS13D	0.622615	0.187293	0.89178	0.874858	0.451222	1	0.620377	0.185179	0.997888
VWA5A	0.441483	0.173891	0.868956	0.651293	0.357728	1	0.450698	0.181633	0.997888
VWF	0.399096	0.020033	0.597375	0.685686	0.224279	1	0.568872	0.112325	0.997888
WBSCR17	1.34285	0.779124	0.998061	2.3904	0.973768	1	1.71622	0.894871	0.997888
WDFY3	2.61802	0.978067	0.998061	3.39565	0.99499	1	2.44727	0.969633	0.997888
WDR11	0.166536	0.00410441	0.594139	0.216647	0.0131555	1	0.163777	0.00379556	0.995232
WDR17	1.97705	0.896893	0.998061	2.1056	0.913499	1	1.68958	0.847106	0.997888
WDR36	0.77689	0.46711	0.998061	0.888384	0.544469	1	0.695213	0.405153	0.997888
WDR64	2.44301	0.909422	0.998061	3.32306	0.956824	1	2.49177	0.913193	0.997888
WDR66	2.79508	0.933545	0.998061	4.05546	0.976357	1	3.01213	0.944771	0.997888
WDR7	0.759571	0.418379	0.998061	0.89004	0.522418	1	0.734391	0.39707	0.997888
WDR72	0.71964	0.348558	0.998061	0.892582	0.503364	1	0.682706	0.314096	0.997888
WDR91	0.895833	0.544872	0.998061	1.53122	0.827488	1	1.15321	0.68998	0.997888
WHSC1	0.650203	0.376786	0.998061	0.992216	0.612834	1	0.745257	0.450498	0.997888
WNK1	0.819288	0.467457	0.998061	0.881668	0.516113	1	0.731074	0.39424	0.997888
WSCD1	0.744529	0.449954	0.998061	1.26543	0.7419	1	0.869961	0.538094	0.997888
WSCD2	0.33436	0.0345022	0.728632	0.57291	0.204429	1	0.462598	0.109838	0.997888
WWP2	0.196797	0.0124328	0.597375	0.32579	0.0714916	1	0.240593	0.0263278	0.997888
XDH	0.425413	0.124671	0.81672	0.670298	0.341329	1	0.475169	0.164745	0.997888
XIRP1	4.17044	0.979664	0.998061	5.89676	0.994682	1	4.21622	0.980408	0.997888
XIRP2	0.610632	0.0641345	0.735769	0.740446	0.185968	1	0.510274	0.0184241	0.997888
XKR6	0.214193	0.0171969	0.597375	0.352176	0.0899004	1	0.338457	0.0800975	0.997888
XPR1	0.785714	0.43577	0.998061	1.1634	0.695161	1	0.777226	0.428699	0.997888
XRN1	0.717444	0.422415	0.998061	0.819701	0.497855	1	0.574535	0.307482	0.997888
XRN2	1.08405	0.662798	0.998061	1.22772	0.720106	1	0.92064	0.583985	0.997888
YLPM1	1.62643	0.833042	0.998061	1.70198	0.849064	1	1.29678	0.740673	0.997888
YTHDC1	1.08893	0.66492	0.998061	1.16618	0.696829	1	0.678071	0.436986	0.997888
ZBED4	0.778281	0.468128	0.998061	1.32509	0.762922	1	1.02862	0.628904	0.997888
ZBP1	0.817039	0.495981	0.998061	1.08762	0.660169	1	0.918817	0.564022	0.997888
ZBTB41	1.13704	0.682898	0.998061	1.34944	0.759889	1	0.962315	0.602314	0.997888
ZC3H12C	2.78278	0.932838	0.998061	3.73687	0.969575	1	2.80081	0.933872	0.997888
ZC3H13	6.6501	0.99779	1	7.31719	0.99871	1	3.7624	0.973767	0.997888
ZC3HC1	0.686084	0.405229	0.998061	0.870196	0.538248	1	0.65845	0.383383	0.997888
ZCCHC11	0.676319	0.34688	0.998061	0.81305	0.462437	1	0.528589	0.217803	0.997888
ZDBF2	1.19489	0.725596	0.998061	1.39791	0.840521	1	0.966531	0.533008	0.997888
ZEB1	1.48093	0.797188	0.998061	1.75373	0.859131	1	1.26547	0.729646	0.997888
ZEB2	2.64308	0.960854	0.998061	3.83129	0.992493	1	2.75633	0.966651	0.997888
ZFHX3	0.421912	0.0422704	0.7332	0.671012	0.238659	1	0.543677	0.119385	0.997888
ZFHX4	0.655217	0.0907084	0.797525	0.884017	0.377206	1	0.716888	0.150545	0.997888
ZFP28	0.681337	0.351262	0.998061	0.921473	0.545594	1	0.687618	0.356737	0.997888
ZFP3	2.44365	0.909724	0.998061	3.20105	0.952869	1	2.04875	0.871282	0.997888
ZFP64	0.200064	0.00663225	0.597375	0.365164	0.0715385	1	0.287611	0.0305241	0.997888
ZFPM2	0.41268	0.150242	0.849079	0.581583	0.296387	1	0.418638	0.155058	0.997888
ZFYVE9	1.37493	0.766982	0.998061	1.70058	0.848549	1	1.24929	0.724863	0.997888
ZIM3	0.802487	0.476204	0.998061	1.24889	0.731305	1	0.941903	0.571031	0.997888
ZMYND8	0.729646	0.431768	0.998061	1.15374	0.692357	1	0.888531	0.544566	0.997888
ZNF107	0.563218	0.305487	0.992667	0.730429	0.439361	1	0.472358	0.229505	0.997888
ZNF180	1.43719	0.78461	0.998061	1.83279	0.873633	1	1.3326	0.752096	0.997888
ZNF184	2.70797	0.928709	0.998061	3.46685	0.962656	1	2.42882	0.908745	0.997888
ZNF208	1.33108	0.762095	0.998061	1.79542	0.892571	1	1.25098	0.728381	0.997888
ZNF217	0.280657	0.0471694	0.7332	0.389147	0.118318	1	0.329021	0.0753169	0.997888
ZNF236	1.72624	0.854137	0.998061	2.73071	0.961364	1	2.14599	0.916903	0.997888
ZNF264	2.43101	0.908467	0.998061	3.669	0.967266	1	2.70913	0.928026	0.997888
ZNF266	0.686992	0.398701	0.998061	0.914388	0.561219	1	0.652432	0.371202	0.997888
ZNF267	1.43725	0.784626	0.998061	1.89063	0.883086	1	1.27091	0.730741	0.997888
ZNF28	0.569204	0.31047	0.996471	0.747597	0.452242	1	0.532971	0.280209	0.997888
ZNF283	1.19183	0.703212	0.998061	1.5691	0.81982	1	1.23857	0.720945	0.997888
ZNF292	1.12846	0.671622	0.998061	1.32525	0.782728	1	0.966563	0.551604	0.997888
ZNF318	3.03271	0.945723	0.998061	3.76269	0.970197	1	2.52122	0.915688	0.997888
ZNF326	1.17143	0.696819	0.998061	1.34372	0.75808	1	0.921716	0.581082	0.997888
ZNF335	0.317097	0.0677918	0.750385	0.470809	0.186852	1	0.35603	0.0936525	0.997888
ZNF345	2.8934	0.939684	0.998061	3.43276	0.962017	1	2.66666	0.926371	0.997888
ZNF354C	2.1634	0.883999	0.998061	3.19053	0.951894	1	2.18347	0.886065	0.997888
ZNF382	0.496241	0.202239	0.89178	0.727874	0.40378	1	0.474164	0.18371	0.997888
ZNF385D	1.44	0.786781	0.998061	1.70726	0.849615	1	1.47745	0.796995	0.997888
ZNF407	0.691262	0.294436	0.980435	0.962958	0.551101	1	0.738797	0.341204	0.997888
ZNF423	1.24526	0.727016	0.998061	2.5779	0.970623	1	1.99616	0.922111	0.997888
ZNF425	0.261541	0.0378751	0.7332	0.493082	0.206844	1	0.356722	0.0941442	0.997888
ZNF429	1.25386	0.726519	0.998061	1.6314	0.834066	1	1.01262	0.62485	0.997888
ZNF43	0.797915	0.472868	0.998061	1.07237	0.647138	1	0.700301	0.398652	0.997888
ZNF432	0.995325	0.621925	0.998061	1.31789	0.751032	1	0.941459	0.594897	0.997888
ZNF454	0.64783	0.367499	0.998061	0.94587	0.580829	1	0.636505	0.358346	0.997888
ZNF462	0.409237	0.0467703	0.7332	0.650333	0.235207	1	0.473493	0.0833659	0.997888
ZNF470	2.74894	0.931217	0.998061	3.58004	0.96599	1	2.41719	0.907791	0.997888
ZNF471	2.33443	0.90053	0.998061	2.93054	0.940814	1	2.21511	0.889305	0.997888
ZNF479	3.2543	0.956182	0.998061	4.40099	0.983128	1	2.93803	0.942307	0.997888
ZNF483	1.16633	0.694793	0.998061	1.52384	0.80896	1	1.06544	0.651921	0.997888
ZNF484	2.176	0.8853	0.998061	3.01132	0.944215	1	2.16148	0.883799	0.997888
ZNF491	0.436243	0.11949	0.805803	0.548293	0.211719	1	0.397812	0.0924737	0.997888
ZNF521	0.899872	0.518334	0.998061	1.49526	0.833955	1	1.12661	0.67171	0.997888
ZNF528	0.833149	0.498218	0.998061	1.13525	0.679499	1	0.877495	0.528921	0.997888
ZNF536	1.03085	0.612195	0.998061	1.80511	0.908649	1	1.40048	0.801285	0.997888
ZNF540	2.94098	0.942133	0.998061	3.79677	0.971948	1	2.71639	0.929541	0.997888
ZNF569	0.933573	0.56051	0.998061	1.22726	0.720272	1	0.857978	0.509509	0.997888
ZNF583	2.65682	0.925438	0.998061	3.35738	0.959092	1	2.48684	0.913346	0.997888
ZNF585A	4.05063	0.978429	0.998061	5.94185	0.99534	1	4.20219	0.981021	0.997888
ZNF592	0.99136	0.601328	0.998061	1.5149	0.823432	1	1.13497	0.679364	0.997888
ZNF599	2.35658	0.902288	0.998061	3.3783	0.958713	1	2.40182	0.906096	0.997888
ZNF607	2.38293	0.904733	0.998061	3.00086	0.944242	1	2.39965	0.906137	0.997888
ZNF611	2.20855	0.888588	0.998061	2.88625	0.938059	1	2.05567	0.872187	0.997888
ZNF616	1.40123	0.774395	0.998061	1.80099	0.867725	1	1.30014	0.741833	0.997888
ZNF638	0.751162	0.406742	0.998061	0.801501	0.448806	1	0.523786	0.209199	0.997888
ZNF648	1.35629	0.762038	0.998061	2.20244	0.920228	1	1.7715	0.861641	0.997888
ZNF665	0.672678	0.387382	0.998061	0.875525	0.536003	1	0.683688	0.396098	0.997888
ZNF667	2.25819	0.893404	0.998061	3.11153	0.948663	1	2.11278	0.878606	0.997888
ZNF677	1.16222	0.691428	0.998061	1.62205	0.832004	1	1.12162	0.674543	0.997888
ZNF678	2.17573	0.885273	0.998061	2.98348	0.942905	1	1.95526	0.859978	0.997888
ZNF721	1.0791	0.645842	0.998061	1.45713	0.806958	1	0.989211	0.593646	0.997888
ZNF790	0.532498	0.22664	0.897535	0.67199	0.348857	1	0.486439	0.18765	0.997888
ZNF804A	1.05982	0.628808	0.998061	1.29066	0.755963	1	0.912287	0.524162	0.997888
ZNF804B	0.783868	0.401708	0.998061	1.04224	0.616352	1	0.692585	0.316663	0.997888
ZNF808	1.00677	0.627448	0.998061	1.27225	0.735833	1	0.902594	0.574314	0.997888
ZNF827	0.977517	0.593027	0.998061	1.50672	0.821123	1	1.15849	0.690778	0.997888
ZNF829	2.56041	0.918538	0.998061	3.2892	0.956196	1	2.41742	0.907603	0.997888
ZNF831	0.763436	0.426966	0.998061	1.02556	0.619386	1	0.802155	0.458675	0.997888
ZNF836	2.27741	0.895208	0.998061	3.03661	0.945376	1	2.26228	0.893791	0.997888
ZNF91	2.73943	0.930644	0.998061	3.47371	0.962868	1	2.41084	0.907266	0.997888
ZNF98	0.734251	0.429675	0.998061	0.986398	0.601358	1	0.652551	0.365397	0.997888
ZNFX1	0.607878	0.253619	0.928383	0.997737	0.591458	1	0.659925	0.301691	0.997888
ZP2	0.412273	0.11476	0.797525	0.583994	0.26157	1	0.491436	0.178576	0.997888
ZZEF1	0.881856	0.509437	0.998061	1.35824	0.784516	1	0.997571	0.593369	0.997888

## Sheet: LUNG
	dNdS	p_dNdS	q_dNdS	dNdS6	p_dNdS6	q_dNdS6	dNdS96	p_dNdS96	q_dNdS96
A1CF	1.50364	0.803508	0.997462	1.45013	0.789076	0.999767	1.63374	0.834579	1
A2M	0.957487	0.540144	0.997462	1.05942	0.624727	0.999767	1.20655	0.726592	1
A2ML1	0.429986	0.0460225	0.762125	0.482651	0.0753299	0.999767	0.519958	0.101044	1
A4GNT	2.50875	0.914465	0.997462	3.04624	0.945811	0.999767	3.19189	0.951948	1
AARS2	3.43935	0.961288	0.997462	3.93569	0.974023	0.999767	4.22094	0.979213	1
AASDH	1.01093	0.610483	0.997462	0.948979	0.572736	0.999767	1.0324	0.622921	1
AASS	0.817964	0.413469	0.997462	0.793687	0.389705	0.999767	0.841929	0.436669	1
ABCA1	0.695637	0.254472	0.960108	0.852157	0.422634	0.999767	0.918961	0.492684	1
ABCA10	1.13875	0.678369	0.997462	1.106	0.656521	0.999767	1.17866	0.70354	1
ABCA12	1.06009	0.621814	0.997462	1.14572	0.690221	0.999767	1.22076	0.742338	1
ABCA13	1.24676	0.817007	0.997462	1.37777	0.898754	0.999767	1.46837	0.93504	1
ABCA2	1.84662	0.901748	0.997462	2.58758	0.973097	0.999767	2.75874	0.979996	1
ABCA3	0.39209	0.0445281	0.762125	0.546744	0.150156	0.999767	0.587053	0.186669	1
ABCA4	0.821841	0.383899	0.997462	1.00608	0.574953	0.999767	1.08381	0.644736	1
ABCA5	2.98478	0.943915	0.997462	2.68253	0.927102	0.999767	2.91335	0.940361	1
ABCA6	4.10856	0.979212	0.997462	4.21719	0.981014	0.999767	4.55457	0.985629	1
ABCA7	0.390603	0.036672	0.762125	0.487637	0.0918783	0.999767	0.518617	0.115218	1
ABCA8	1.32243	0.759179	0.997462	1.39707	0.786961	0.999767	1.50045	0.820524	1
ABCA9	0.946108	0.528771	0.997462	0.997694	0.573787	0.999767	1.06796	0.630647	1
ABCB1	5.00932	0.998936	0.999871	5.14446	0.999125	0.999924	5.80842	0.999662	1
ABCB10	1.41172	0.779565	0.997462	1.52035	0.808462	0.999767	1.66947	0.841885	1
ABCB11	0.639926	0.283132	0.983782	0.663298	0.304827	0.999767	0.735932	0.372207	1
ABCB4	1.4066	0.805087	0.997462	1.48038	0.831577	0.999767	1.66575	0.884176	1
ABCB5	1.45546	0.852953	0.997462	1.41539	0.836875	0.999767	1.58554	0.895893	1
ABCC1	0.607906	0.226521	0.930004	0.859375	0.467667	0.999767	0.94314	0.541459	1
ABCC10	0.509494	0.132858	0.851151	0.610416	0.223028	0.999767	0.649408	0.261082	1
ABCC11	0.467761	0.0423817	0.762125	0.59805	0.129926	0.999767	0.659783	0.188706	1
ABCC12	0.986343	0.557872	0.997462	1.19957	0.728097	0.999767	1.33622	0.8073	1
ABCC2	0.992756	0.602157	0.997462	1.19606	0.708256	0.999767	1.32842	0.762825	1
ABCC4	1.1815	0.702795	0.997462	1.27372	0.736336	0.999767	1.38433	0.771599	1
ABCC5	0.493718	0.0934971	0.808762	0.603624	0.184486	0.999767	0.660193	0.239792	1
ABCC8	0.545981	0.152635	0.885015	0.74639	0.346395	0.999767	0.833876	0.434224	1
ABCC9	0.929673	0.504804	0.997462	0.946329	0.52099	0.999767	1.05197	0.616847	1
ABCD2	4.60718	0.986457	0.997462	4.49974	0.985198	0.999767	5.15572	0.991335	1
ABCF2	1.28658	0.739254	0.997462	1.55954	0.817676	0.999767	1.68512	0.845223	1
ABCF3	1.1464	0.683481	0.997462	1.38801	0.783954	0.999767	1.41906	0.794441	1
ABCG4	0.201237	0.000869528	0.476791	0.276479	0.00657895	0.999767	0.307413	0.0119831	1
ABCG5	1.57553	0.821345	0.997462	1.91621	0.885889	0.999767	2.08422	0.908285	1
ABCG8	1.72083	0.877691	0.997462	2.33855	0.958474	0.999767	2.47049	0.967019	1
ABI3BP	4.40815	0.983527	0.997462	3.8217	0.973228	0.999767	4.30855	0.982131	1
ABL2	2.01269	0.901296	0.997462	1.98	0.896829	0.999767	2.18453	0.921724	1
ACACA	0.29199	0.0344767	0.762125	0.308104	0.0416461	0.999767	0.330396	0.0528225	1
ACACB	0.409179	0.0230044	0.762125	0.533314	0.0853728	0.999767	0.572741	0.115488	1
ACAD10	0.619448	0.309802	0.990525	0.681365	0.363988	0.999767	0.724576	0.400994	1
ACAD11	0.66685	0.390067	0.997462	0.626463	0.357615	0.999767	0.655933	0.381373	1
ACAN	1.46908	0.868737	0.997462	1.38239	0.832691	0.999767	1.49397	0.877733	1
ACE	0.472087	0.15376	0.885015	0.642914	0.306127	0.999767	0.6574	0.319544	1
ACIN1	1.53903	0.812503	0.997462	1.51784	0.807168	0.999767	1.54455	0.813868	1
ACOX3	0.815121	0.494627	0.997462	0.973574	0.597481	0.999767	1.03231	0.63093	1
ACSBG1	0.441334	0.103094	0.822111	0.591534	0.229595	0.999767	0.626685	0.262867	1
ACSL1	0.686901	0.405868	0.997462	0.74677	0.451626	0.999767	0.826604	0.508911	1
ACSM1	0.336402	0.0353395	0.762125	0.396381	0.0653169	0.999767	0.424035	0.0825427	1
ACSM2A	0.480707	0.0324799	0.762125	0.538799	0.0611976	0.999767	0.582183	0.090468	1
ACSM2B	1.70737	0.895839	0.997462	1.90013	0.930984	0.999767	2.04762	0.949835	1
ACSM4	1.30141	0.744274	0.997462	1.44005	0.786794	0.999767	1.53589	0.811947	1
ACSM5	0.438111	0.0257786	0.762125	0.505846	0.0558213	0.999767	0.558779	0.0900443	1
ACSS3	0.688688	0.363383	0.997462	0.646188	0.326261	0.999767	0.71549	0.386486	1
ACTA1	0.211076	0.00844581	0.702801	0.316326	0.0435215	0.999767	0.33718	0.0545981	1
ACTC1	3.28321	0.956468	0.997462	4.06929	0.977113	0.999767	4.46968	0.983292	1
ACTG2	1.47519	0.795963	0.997462	1.89907	0.883304	0.999767	2.03925	0.902781	1
ACTL9	0.808755	0.496497	0.997462	1.09112	0.665305	0.999767	1.14064	0.689033	1
ACTN2	0.788657	0.301137	0.984993	1.03425	0.59605	0.999767	1.07464	0.638323	1
ACTRT2	0.538048	0.246716	0.95467	0.759014	0.437818	0.999767	0.805227	0.474764	1
ACVR1C	0.596204	0.289296	0.983782	0.59244	0.285975	0.999767	0.658691	0.344264	1
ADAD1	0.702101	0.369314	0.997462	0.619116	0.29663	0.999767	0.67022	0.341546	1
ADAM12	0.388631	0.056059	0.762125	0.431259	0.0812929	0.999767	0.454482	0.0970576	1
ADAM18	0.782999	0.400909	0.997462	0.723544	0.345651	0.999767	0.778164	0.396455	1
ADAM19	0.559557	0.137284	0.858919	0.645849	0.216631	0.999767	0.663131	0.233915	1
ADAM2	1.62452	0.856225	0.997462	1.45678	0.807702	0.999767	1.50972	0.824457	1
ADAM20	3.20768	0.954023	0.997462	3.1953	0.953534	0.999767	3.25199	0.95573	1
ADAM22	1.3796	0.768419	0.997462	1.3592	0.76208	0.999767	1.34679	0.758139	1
ADAM23	1.21052	0.71198	0.997462	1.30732	0.75347	0.999767	1.33122	0.762837	1
ADAM29	0.888597	0.491084	0.997462	0.902002	0.502629	0.999767	0.933651	0.52932	1
ADAM33	1.18686	0.702834	0.997462	1.40541	0.789892	0.999767	1.40395	0.789401	1
ADAM7	1.55	0.814993	0.997462	1.58339	0.823141	0.999767	1.60771	0.82885	1
ADAM9	0.748221	0.445833	0.997462	0.692494	0.403023	0.999767	0.709008	0.415898	1
ADAMTS1	1.46195	0.792352	0.997462	1.66449	0.841163	0.999767	1.71576	0.85155	1
ADAMTS12	1.3373	0.890411	0.997462	1.45642	0.941995	0.999767	1.5213	0.959869	1
ADAMTS13	0.434896	0.10467	0.822111	0.501805	0.157428	0.999767	0.52505	0.177501	1
ADAMTS14	1.34751	0.769033	0.997462	1.62308	0.853282	0.999767	1.66793	0.863819	1
ADAMTS15	0.812819	0.462251	0.997462	1.05278	0.633526	0.999767	1.11096	0.667842	1
ADAMTS16	0.896267	0.424909	0.997462	1.00652	0.562558	0.999767	1.01317	0.570387	1
ADAMTS17	2.16364	0.920078	0.997462	2.67491	0.959882	0.999767	2.70201	0.961304	1
ADAMTS18	4.26544	0.99664	0.99909	4.57133	0.997839	0.999924	4.71779	0.998249	1
ADAMTS19	1.43339	0.815413	0.997462	1.42571	0.812571	0.999767	1.43132	0.814651	1
ADAMTS2	1.02338	0.595194	0.997462	1.33743	0.797814	0.999767	1.35216	0.804736	1
ADAMTS20	1.65395	0.93909	0.997462	1.48523	0.891307	0.999767	1.50543	0.898397	1
ADAMTS3	1.73214	0.880989	0.997462	1.6794	0.869411	0.999767	1.72962	0.880459	1
ADAMTS4	0.756644	0.421308	0.997462	0.861885	0.505552	0.999767	0.904364	0.537226	1
ADAMTS5	0.595313	0.131679	0.851151	0.704909	0.23982	0.999767	0.733707	0.27163	1
ADAMTS6	1.07669	0.645907	0.997462	1.03	0.61966	0.999767	1.06373	0.638779	1
ADAMTS7	0.868786	0.464469	0.997462	1.02921	0.603941	0.999767	1.05056	0.620551	1
ADAMTS9	0.789152	0.364502	0.997462	0.826601	0.403523	0.999767	0.865489	0.443515	1
ADAMTSL1	0.481179	0.0713198	0.790479	0.561809	0.130137	0.999767	0.602648	0.166209	1
ADAMTSL3	1.02077	0.584591	0.997462	1.04313	0.605786	0.999767	1.09094	0.648829	1
ADAR	1.16554	0.696576	0.997462	1.28706	0.740865	0.999767	1.40316	0.777107	1
ADARB2	0.689822	0.371296	0.997462	0.921654	0.554505	0.999767	0.964778	0.584003	1
ADCY1	0.99549	0.574074	0.997462	1.32041	0.7887	0.999767	1.4518	0.844804	1
ADCY10	1.82189	0.872475	0.997462	2.19051	0.922948	0.999767	2.35625	0.938462	1
ADCY2	0.623227	0.0916892	0.808762	0.826554	0.320699	0.999767	0.876348	0.388933	1
ADCY3	0.905382	0.55111	0.997462	1.29418	0.750478	0.999767	1.4232	0.795829	1
ADCY4	3.64955	0.967877	0.997462	4.74827	0.986513	0.999767	5.03851	0.989167	1
ADCY5	0.312309	0.0203259	0.762125	0.437831	0.0803615	0.999767	0.462642	0.0976116	1
ADCY7	2.86686	0.93704	0.997462	4.00429	0.974791	0.999767	4.36584	0.980837	1
ADCY8	0.564577	0.0391567	0.762125	0.734092	0.181799	0.999767	0.787936	0.250285	1
ADCYAP1R1	0.93379	0.54606	0.997462	1.23576	0.730586	0.999767	1.31743	0.767872	1
ADNP2	1.70509	0.84969	0.997462	1.73897	0.856332	0.999767	1.93515	0.889308	1
AEBP1	3.62892	0.967768	0.997462	4.63173	0.985639	0.999767	4.83787	0.987764	1
AFAP1L1	0.899155	0.54705	0.997462	1.14806	0.687529	0.999767	1.19369	0.708624	1
AFF1	0.88024	0.534543	0.997462	0.896015	0.544991	0.999767	0.935696	0.570474	1
AFF3	0.699152	0.333493	0.997462	0.811255	0.436176	0.999767	0.84541	0.466227	1
AFF4	3.07033	0.947873	0.997462	2.88877	0.939082	0.999767	3.01117	0.94517	1
AGAP2	1.05385	0.639551	0.997462	1.20577	0.71398	0.999767	1.30068	0.752979	1
AGAP3	0.461863	0.153674	0.885015	0.594321	0.271097	0.999767	0.633216	0.307097	1
AGBL1	3.0181	0.97721	0.997462	3.51696	0.988675	0.999767	3.88146	0.99315	1
AGL	1.37292	0.778248	0.997462	1.16267	0.687664	0.999767	1.18829	0.700213	1
AGRN	0.623249	0.279883	0.983782	0.760493	0.406025	0.999767	0.790967	0.433087	1
AHCTF1	2.46367	0.948337	0.997462	2.06988	0.910486	0.999767	2.18017	0.923289	1
AHI1	1.04942	0.647371	0.997462	0.931869	0.589904	0.999767	0.950283	0.599443	1
AHNAK	0.814762	0.259726	0.96011	0.872546	0.346728	0.999767	0.991184	0.531414	1
AHNAK2	0.704893	0.0499217	0.762125	0.848333	0.229805	0.999767	0.939647	0.409554	1
AIM1	0.721226	0.385806	0.997462	0.713969	0.379565	0.999767	0.755983	0.415363	1
AJAP1	0.515948	0.238145	0.942838	0.642637	0.350198	0.999767	0.696746	0.396672	1
AK5	1.8198	0.871776	0.997462	1.87592	0.881187	0.999767	1.93787	0.890766	1
AKAP12	0.372283	0.0477221	0.762125	0.360089	0.0419995	0.999767	0.398435	0.0614208	1
AKAP13	1.25057	0.753472	0.997462	1.24339	0.749255	0.999767	1.32608	0.794433	1
AKAP3	1.04368	0.629319	0.997462	1.12934	0.674991	0.999767	1.25702	0.733882	1
AKAP6	1.33287	0.809727	0.997462	1.31592	0.800701	0.999767	1.3634	0.825128	1
AKAP9	0.781639	0.334743	0.997462	0.723911	0.272032	0.999767	0.72622	0.274497	1
AKNA	1.65025	0.838147	0.997462	1.72346	0.853048	0.999767	1.79624	0.866467	1
AKNAD1	2.6925	0.927393	0.997462	2.67208	0.926095	0.999767	2.8185	0.934868	1
ALDH1L1	0.347522	0.0291059	0.762125	0.444697	0.0784602	0.999767	0.493609	0.113373	1
ALDH8A1	1.4932	0.800772	0.997462	1.79573	0.866377	0.999767	2.00291	0.898082	1
ALK	0.372698	0.00383322	0.548317	0.438801	0.0133231	0.999767	0.452041	0.0164295	1
ALLC	0.442731	0.174935	0.907933	0.445796	0.177505	0.999767	0.497868	0.222258	1
ALMS1	1.07672	0.640854	0.997462	0.930365	0.464726	0.999767	1.00455	0.557965	1
ALPK1	1.11119	0.664308	0.997462	1.18587	0.701341	0.999767	1.25205	0.731085	1
ALPK2	1.53864	0.895945	0.997462	1.5037	0.884444	0.999767	1.60965	0.9162	1
ALPK3	1.16594	0.693914	0.997462	1.25816	0.741051	0.999767	1.32013	0.769048	1
ALPP	0.586562	0.289553	0.983782	0.742837	0.424534	0.999767	0.798161	0.469216	1
ALS2	0.978115	0.593389	0.997462	0.946527	0.573939	0.999767	1.00599	0.609948	1
ALX1	1.00274	0.605652	0.997462	1.09131	0.655349	0.999767	1.15928	0.689759	1
ALX4	0.718519	0.430312	0.997462	0.877944	0.543315	0.999767	0.931271	0.576968	1
AMHR2	0.700176	0.416205	0.997462	0.733842	0.441936	0.999767	0.736642	0.444044	1
AMOTL1	2.66897	0.92551	0.997462	3.05979	0.946417	0.999767	3.23577	0.953643	1
AMPD1	2.42514	0.907995	0.997462	2.76507	0.931376	0.999767	2.94135	0.940858	1
AMPD3	0.760236	0.454815	0.997462	1.02331	0.625967	0.999767	1.04985	0.640437	1
AMPH	1.81372	0.896482	0.997462	1.80559	0.894991	0.999767	2.009	0.926653	1
AMY2B	1.07349	0.644159	0.997462	0.894905	0.53492	0.999767	0.915188	0.548475	1
ANAPC1	0.97612	0.592182	0.997462	0.914168	0.553264	0.999767	0.956902	0.580407	1
ANGPT1	0.501394	0.206617	0.919182	0.536819	0.237139	0.999767	0.551511	0.249965	1
ANK1	0.735036	0.27873	0.982968	0.930718	0.496962	0.999767	1.00626	0.57466	1
ANK2	1.00593	0.55067	0.997462	0.961472	0.480071	0.999767	1.05183	0.619366	1
ANK3	1.05881	0.620252	0.997462	1.01184	0.575947	0.999767	1.09106	0.648933	1
ANKFN1	0.695761	0.298844	0.983782	0.761009	0.363087	0.999767	0.829657	0.429892	1
ANKH	0.375266	0.0966089	0.808762	0.488056	0.186997	0.999767	0.567403	0.258812	1
ANKHD1-EIF4EBP3	4.43154	0.983191	0.997462	4.12051	0.978451	0.999767	4.23797	0.980392	1
ANKIB1	0.709459	0.339067	0.997462	0.629458	0.264662	0.999767	0.654847	0.288145	1
ANKLE2	1.825	0.872302	0.997462	2.00298	0.899433	0.999767	2.08328	0.909664	1
ANKMY1	0.596889	0.289901	0.983782	0.766636	0.436064	0.999767	0.792514	0.457086	1
ANKRD11	0.284612	0.02031	0.762125	0.360022	0.0510803	0.999767	0.368499	0.0555874	1
ANKRD12	1.00155	0.602906	0.997462	0.864744	0.514235	0.999767	0.895362	0.535229	1
ANKRD17	0.41895	0.0433815	0.762125	0.338989	0.0157162	0.999767	0.378863	0.0272526	1
ANKRD26	1.72902	0.881107	0.997462	1.63335	0.859057	0.999767	1.6549	0.864338	1
ANKRD27	0.350868	0.0801156	0.808762	0.411467	0.12338	0.999767	0.432058	0.139668	1
ANKRD30A	0.896279	0.406726	0.997462	0.800099	0.274266	0.999767	0.885212	0.391193	1
ANKRD34A	4.06983	0.977122	0.997462	4.24632	0.980106	0.999767	4.46768	0.983266	1
ANKRD35	0.889456	0.518364	0.997462	0.976863	0.581596	0.999767	0.997256	0.595438	1
ANKRD44	0.687346	0.406217	0.997462	0.698871	0.415193	0.999767	0.799482	0.489956	1
ANKRD50	2.03883	0.905244	0.997462	1.64683	0.837875	0.999767	1.78698	0.866221	1
ANKRD55	1.4631	0.792669	0.997462	1.60344	0.827819	0.999767	1.68192	0.844775	1
ANKS1A	1.39478	0.773755	0.997462	1.69207	0.846615	0.999767	1.79544	0.865864	1
ANKS1B	1.3214	0.781327	0.997462	1.30587	0.77376	0.999767	1.35368	0.796363	1
ANO1	1.83182	0.873852	0.997462	2.72235	0.961687	0.999767	2.93626	0.970996	1
ANO2	0.567028	0.16251	0.895066	0.709877	0.299969	0.999767	0.762684	0.354053	1
ANO3	0.461994	0.0556091	0.762125	0.489053	0.0710534	0.999767	0.522882	0.0934264	1
ANO4	2.95106	0.975206	0.997462	3.11885	0.980474	0.999767	3.25275	0.98385	1
ANO5	0.839312	0.449624	0.997462	0.859467	0.467541	0.999767	0.905009	0.506981	1
ANO6	0.814274	0.488932	0.997462	0.905344	0.551085	0.999767	0.959587	0.585261	1
ANO7	0.867094	0.50121	0.997462	1.13537	0.679947	0.999767	1.20426	0.716214	1
ANPEP	0.762708	0.388465	0.997462	1.09482	0.654828	0.999767	1.20481	0.720799	1
ANTXR1	1.2228	0.71831	0.997462	1.33397	0.756175	0.999767	1.44146	0.787895	1
AOAH	1.51575	0.806415	0.997462	1.76357	0.860966	0.999767	1.77312	0.862724	1
AOX1	1.15441	0.688716	0.997462	1.21288	0.723949	0.999767	1.30894	0.774708	1
AP3B2	1.55259	0.835844	0.997462	1.97837	0.920555	0.999767	2.13903	0.939654	1
AP3D1	0.253048	0.00885093	0.702801	0.359288	0.0422318	0.999767	0.380121	0.0527113	1
APAF1	0.696602	0.40624	0.997462	0.654038	0.372493	0.999767	0.682977	0.395537	1
APBA2	0.891621	0.480123	0.997462	1.19396	0.718829	0.999767	1.23977	0.746257	1
APBB1IP	1.18618	0.701485	0.997462	1.26006	0.734494	0.999767	1.29808	0.750157	1
APC	2.12862	0.916682	0.997462	1.72505	0.854566	0.999767	1.82508	0.873338	1
API5	0.655238	0.380818	0.997462	0.645104	0.372691	0.999767	0.712066	0.425373	1
APOB	0.64033	0.0221986	0.762125	0.717726	0.0686009	0.999767	0.778197	0.133717	1
APPBP2	1.36342	0.763404	0.997462	1.33034	0.752816	0.999767	1.36587	0.76417	1
AQR	1.79573	0.867511	0.997462	1.70519	0.850147	0.999767	1.81112	0.870253	1
ARAP2	0.962815	0.551832	0.997462	0.913285	0.51067	0.999767	0.964391	0.553107	1
ARAP3	1.32351	0.752842	0.997462	1.50526	0.804693	0.999767	1.59333	0.825652	1
ARFGEF1	0.81764	0.458421	0.997462	0.741541	0.394627	0.999767	0.783719	0.430377	1
ARFGEF2	1.0251	0.618729	0.997462	1.17645	0.69796	0.999767	1.25091	0.731299	1
ARHGAP11A	1.54313	0.813374	0.997462	1.29427	0.739805	0.999767	1.35097	0.758742	1
ARHGAP15	0.424335	0.116538	0.830873	0.459799	0.143835	0.999767	0.483777	0.163398	1
ARHGAP17	1.23183	0.721595	0.997462	1.25167	0.728677	0.999767	1.32892	0.754574	1
ARHGAP25	1.19258	0.703634	0.997462	1.41607	0.793496	0.999767	1.51363	0.824119	1
ARHGAP31	0.769888	0.427014	0.997462	0.797	0.449403	0.999767	0.838511	0.482755	1
ARHGAP32	1.04321	0.620315	0.997462	1.00427	0.594298	0.999767	1.06789	0.636142	1
ARHGAP33	1.46782	0.795009	0.997462	1.61436	0.830303	0.999767	1.67409	0.842818	1
ARHGAP9	0.674244	0.357812	0.997462	0.7756	0.443396	0.999767	0.793422	0.457816	1
ARHGEF11	2.11588	0.940385	0.997462	2.37352	0.96256	0.999767	2.48506	0.969387	1
ARHGEF12	1.56163	0.817936	0.997462	1.47784	0.796349	0.999767	1.56153	0.81791	1
ARHGEF15	0.629171	0.327169	0.997462	0.682416	0.373526	0.999767	0.707412	0.394873	1
ARHGEF17	1.85975	0.877665	0.997462	2.10177	0.911154	0.999767	2.18989	0.920847	1
ARID1A	1.93425	0.936831	0.997462	2.07485	0.953634	0.999767	2.09667	0.955816	1
ARID1B	1.11124	0.661775	0.997462	1.2254	0.724726	0.999767	1.20437	0.713928	1
ARID2	1.11949	0.668183	0.997462	0.877671	0.462557	0.999767	0.960127	0.539142	1
ARID4B	1.28898	0.738919	0.997462	1.13389	0.679736	0.999767	1.20487	0.708265	1
ARMC3	1.23237	0.721857	0.997462	1.1663	0.69103	0.999767	1.27782	0.741438	1
ARMC4	1.37085	0.765722	0.997462	1.36751	0.764683	0.999767	1.4945	0.801116	1
ARMC5	1.76013	0.859588	0.997462	1.88108	0.879899	0.999767	1.99904	0.896758	1
ARPP21	1.38285	0.809485	0.997462	1.38625	0.810938	0.999767	1.42897	0.828382	1
ARSI	0.841925	0.513311	0.997462	1.06803	0.650057	0.999767	1.13017	0.681218	1
ASAP1	0.88222	0.509717	0.997462	0.945525	0.556967	0.999767	0.985166	0.584898	1
ASB17	3.69817	0.96995	0.997462	3.53092	0.965402	0.999767	3.74892	0.9712	1
ASB5	5.77173	0.995035	0.999053	5.49895	0.993804	0.999767	5.91561	0.995578	1
ASCC3	0.831829	0.424774	0.997462	0.771296	0.365247	0.999767	0.838904	0.431636	1
ASH1L	1.98528	0.925043	0.997462	1.87001	0.907684	0.999767	1.95576	0.920928	1
ASNS	0.552804	0.251098	0.959806	0.563873	0.260808	0.999767	0.606142	0.298066	1
ASPM	0.873642	0.370152	0.997462	0.78112	0.242527	0.999767	0.840178	0.322652	1
ASTL	3.99451	0.976137	0.997462	4.54334	0.984609	0.999767	4.93179	0.988618	1
ASTN1	0.749819	0.169393	0.904714	0.932888	0.440494	0.999767	0.98389	0.520379	1
ASTN2	1.35112	0.838064	0.997462	1.7303	0.956733	0.999767	1.81439	0.968355	1
ASXL1	0.725862	0.331904	0.997462	0.716907	0.3231	0.999767	0.756911	0.362412	1
ASXL3	0.709126	0.119181	0.833294	0.638178	0.0592384	0.999767	0.691397	0.101778	1
ATAD2	4.15978	0.980084	0.997462	3.68798	0.97032	0.999767	3.73417	0.971469	1
ATAD5	1.31129	0.746506	0.997462	1.14086	0.682653	0.999767	1.21756	0.713104	1
ATF7IP	2.27186	0.931566	0.997462	1.86764	0.880573	0.999767	2.10323	0.913717	1
ATG2A	1.02437	0.623261	0.997462	1.27128	0.741472	0.999767	1.32547	0.762301	1
ATG2B	3.03628	0.977788	0.997462	2.77895	0.968006	0.999767	2.93621	0.97441	1
ATM	3.58096	0.990538	0.998577	3.37056	0.987151	0.999767	3.54136	0.989979	1
ATP10A	0.695301	0.221606	0.930004	0.890545	0.445801	0.999767	0.937111	0.498551	1
ATP10B	0.798544	0.358385	0.997462	0.97398	0.543912	0.999767	1.0472	0.612864	1
ATP10D	2.49631	0.972079	0.997462	2.62098	0.97795	0.999767	2.8851	0.986623	1
ATP11A	0.517368	0.184716	0.907933	0.670315	0.323504	0.999767	0.714172	0.363977	1
ATP11B	2.52391	0.915584	0.997462	2.31947	0.899037	0.999767	2.48101	0.912375	1
ATP12A	0.535457	0.200403	0.91255	0.698214	0.349302	0.999767	0.789734	0.432003	1
ATP13A4	1.09476	0.651787	0.997462	1.17446	0.697961	0.999767	1.27875	0.75055	1
ATP13A5	4.00915	0.977117	0.997462	4.5059	0.984785	0.999767	4.93017	0.989171	1
ATP1A2	0.392066	0.0445169	0.762125	0.511546	0.12082	0.999767	0.561568	0.163257	1
ATP1A3	0.460732	0.117315	0.830873	0.647004	0.28237	0.999767	0.719626	0.352528	1
ATP1A4	1.08708	0.645155	0.997462	1.36747	0.800807	0.999767	1.52383	0.858534	1
ATP2B2	1.10072	0.654448	0.997462	1.52417	0.872868	0.999767	1.69868	0.918698	1
ATP2B4	0.543478	0.207457	0.919182	0.654461	0.308801	0.999767	0.740388	0.387892	1
ATP2C1	1.32114	0.750808	0.997462	1.15878	0.691769	0.999767	1.26879	0.733102	1
ATP4A	0.418887	0.0933836	0.808762	0.571522	0.219571	0.999767	0.617163	0.262606	1
ATP6V1A	0.685508	0.404778	0.997462	0.62359	0.355278	0.999767	0.690851	0.408955	1
ATP7B	0.311511	0.0138309	0.736816	0.368744	0.0311194	0.999767	0.41524	0.0522898	1
ATP8A1	1.14265	0.680371	0.997462	1.14829	0.683176	0.999767	1.27448	0.740537	1
ATP8A2	1.29753	0.769454	0.997462	1.51033	0.856698	0.999767	1.6496	0.896293	1
ATP8B2	1.91663	0.887574	0.997462	2.59463	0.954684	0.999767	2.80602	0.965654	1
ATP8B4	0.518066	0.0875757	0.808762	0.556201	0.115781	0.999767	0.626014	0.176992	1
ATP9A	0.35138	0.0418522	0.762125	0.468288	0.114163	0.999767	0.507688	0.145972	1
ATR	1.44396	0.819552	0.997462	1.33866	0.777655	0.999767	1.4461	0.820326	1
ATRNL1	0.48668	0.0271058	0.762125	0.442828	0.0145589	0.999767	0.46427	0.0199969	1
ATXN1	1.61383	0.83017	0.997462	1.9767	0.894547	0.999767	2.12413	0.912896	1
AUTS2	0.945109	0.57635	0.997462	1.0633	0.644642	0.999767	1.07813	0.652507	1
AVPR1A	2.69101	0.926902	0.997462	3.64613	0.966669	0.999767	3.99354	0.974581	1
B4GALNT4	0.401597	0.115831	0.830873	0.508311	0.204947	0.999767	0.511017	0.20737	1
BACH2	0.965509	0.585714	0.997462	1.1576	0.690352	0.999767	1.19774	0.709015	1
BAIAP3	1.18889	0.703775	0.997462	1.52586	0.826891	0.999767	1.62769	0.853138	1
BANK1	1.44644	0.787619	0.997462	1.35887	0.76127	0.999767	1.42299	0.780858	1
BAZ1A	2.30465	0.935533	0.997462	2.02922	0.905241	0.999767	2.09014	0.91299	1
BAZ1B	0.468605	0.186823	0.910584	0.496608	0.210646	0.999767	0.516723	0.228059	1
BAZ2B	1.15811	0.690779	0.997462	0.965773	0.550957	0.999767	1.01154	0.587493	1
BBOX1	0.619911	0.352279	0.997462	0.621937	0.353931	0.999767	0.679103	0.399749	1
BBS9	0.401718	0.0459363	0.762125	0.377617	0.035348	0.999767	0.410797	0.0503647	1
BBX	0.454023	0.20762	0.919182	0.403216	0.166923	0.999767	0.4	0.164408	1
BCAN	0.999367	0.577317	0.997462	1.10329	0.658184	0.999767	1.14881	0.689816	1
BCAR1	0.474719	0.164366	0.895066	0.563732	0.242973	0.999767	0.58371	0.261309	1
BCAS1	0.823235	0.466497	0.997462	0.819038	0.463105	0.999767	0.911558	0.534937	1
BCAS3	0.713044	0.426123	0.997462	0.695605	0.412657	0.999767	0.752863	0.456154	1
BCHE	1.39763	0.802071	0.997462	1.25784	0.739968	0.999767	1.3677	0.789991	1
BCL11A	0.744886	0.344183	0.997462	0.912023	0.504369	0.999767	0.92179	0.51317	1
BCL11B	0.557248	0.26363	0.968726	0.749288	0.429852	0.999767	0.752746	0.432692	1
BCL6	0.770238	0.462221	0.997462	0.939091	0.576668	0.999767	1.00506	0.615722	1
BCL9	0.740836	0.447192	0.997462	0.689623	0.407996	0.999767	0.721089	0.432272	1
BCL9L	2.27289	0.931106	0.997462	2.63273	0.95756	0.999767	2.66891	0.95956	1
BCLAF1	0.849035	0.354285	0.997462	0.699463	0.17003	0.999767	0.670062	0.140126	1
BDP1	1.44282	0.819137	0.997462	1.19925	0.709398	0.999767	1.27931	0.750477	1
BEND4	0.679142	0.355089	0.997462	0.785259	0.444957	0.999767	0.794026	0.452099	1
BEST3	0.947285	0.574414	0.997462	1.01533	0.615371	0.999767	1.07681	0.64951	1
BICC1	1.12283	0.66866	0.997462	1.08454	0.645473	0.999767	1.19438	0.708678	1
BICD1	0.73467	0.435593	0.997462	0.877988	0.537634	0.999767	0.951498	0.584258	1
BIRC6	1.36619	0.846481	0.997462	1.17357	0.721569	0.999767	1.26118	0.785658	1
BIRC8	2.37263	0.903658	0.997462	2.13564	0.881075	0.999767	2.19058	0.886786	1
BMP2K	0.646362	0.373702	0.997462	0.606192	0.341054	0.999767	0.631788	0.361937	1
BMP5	3.07656	0.94815	0.997462	3.12274	0.950148	0.999767	3.39894	0.960486	1
BMPER	0.443525	0.0392746	0.762125	0.513804	0.0774934	0.999767	0.530829	0.0890769	1
BMS1	0.851579	0.46056	0.997462	0.906317	0.508091	0.999767	0.950635	0.544842	1
BNC1	0.826624	0.465729	0.997462	0.9377	0.551299	0.999767	0.993724	0.590756	1
BNC2	1.05956	0.62968	0.997462	1.16069	0.690363	0.999767	1.23896	0.731498	1
BOC	0.375251	0.0716227	0.790479	0.442146	0.117995	0.999767	0.48326	0.151114	1
BPTF	1.79859	0.894176	0.997462	1.74473	0.883605	0.999767	1.88178	0.908698	1
BRAF	4.06323	0.995277	0.999053	3.83863	0.993481	0.999767	4.02976	0.995046	1
BRCA1	1.46163	0.809023	0.997462	1.34448	0.767353	0.999767	1.42904	0.798179	1
BRCA2	0.962513	0.54127	0.997462	0.831091	0.417189	0.999767	0.886638	0.471142	1
BRD1	0.214156	0.00900775	0.702801	0.27011	0.0238972	0.999767	0.277437	0.0265528	1
BRDT	0.578496	0.266683	0.969989	0.508323	0.205991	0.999767	0.549254	0.241135	1
BRIP1	0.747343	0.403496	0.997462	0.672284	0.338524	0.999767	0.712049	0.373188	1
BRPF1	0.240148	0.0202195	0.762125	0.290952	0.0403105	0.999767	0.29897	0.0442142	1
BRSK1	0.497815	0.146568	0.881552	0.620529	0.256991	0.999767	0.640797	0.276397	1
BSN	0.634586	0.205573	0.919182	0.653902	0.22464	0.999767	0.690267	0.261703	1
BTAF1	0.850898	0.485205	0.997462	0.736771	0.390532	0.999767	0.801786	0.445399	1
BTBD11	0.263085	0.0282938	0.762125	0.337938	0.0659332	0.999767	0.353359	0.0757246	1
BTN1A1	0.939369	0.572774	0.997462	1.03449	0.628926	0.999767	1.10123	0.664444	1
BTN2A2	0.919543	0.560239	0.997462	1.09976	0.663698	0.999767	1.2143	0.71771	1
BTN3A3	0.709315	0.423259	0.997462	0.757936	0.459905	0.999767	0.83906	0.517437	1
BTNL2	0.420375	0.120834	0.835177	0.480792	0.169491	0.999767	0.511322	0.195873	1
BUB1	1.07033	0.656766	0.997462	0.991633	0.620127	0.999767	1.03878	0.642496	1
BUB1B	1.64158	0.836494	0.997462	1.55207	0.815508	0.999767	1.6272	0.833291	1
BZRAP1	0.997449	0.593287	0.997462	1.10217	0.659618	0.999767	1.14673	0.685043	1
C10orf12	0.929447	0.563121	0.997462	0.886157	0.534757	0.999767	0.942138	0.571179	1
C10orf71	1.35975	0.763115	0.997462	1.44788	0.788974	0.999767	1.51747	0.80736	1
C10orf90	0.772452	0.397412	0.997462	0.82823	0.447747	0.999767	0.853674	0.470093	1
C11orf30	2.22299	0.926277	0.997462	1.99415	0.899277	0.999767	2.27595	0.931392	1
C14orf37	0.594866	0.247228	0.95467	0.55138	0.208187	0.999767	0.618663	0.269042	1
C1orf94	1.22764	0.720436	0.997462	1.37547	0.779426	0.999767	1.46265	0.808523	1
C2CD2L	0.811036	0.498096	0.997462	0.945841	0.585792	0.999767	1.03103	0.634254	1
C2CD3	1.26949	0.75499	0.997462	1.25351	0.746517	0.999767	1.34422	0.791533	1
C2orf16	1.81881	0.918766	0.997462	1.63585	0.879724	0.999767	1.67989	0.890476	1
C2orf71	0.606381	0.257753	0.96011	0.654077	0.301821	0.999767	0.686131	0.331588	1
C2orf78	1.16643	0.696503	0.997462	1.12087	0.667419	0.999767	1.2511	0.745149	1
C3	1.19865	0.707302	0.997462	1.60903	0.849259	0.999767	1.75623	0.881616	1
C3orf20	0.805973	0.488134	0.997462	1.0115	0.619363	0.999767	1.07818	0.655332	1
C3orf30	0.505146	0.141301	0.867312	0.44715	0.0978705	0.999767	0.450794	0.100392	1
C5orf42	4.12425	0.979483	0.997462	3.57529	0.967304	0.999767	3.69093	0.970395	1
C6	0.630944	0.138687	0.860906	0.639744	0.146808	0.999767	0.661459	0.167754	1
C6orf118	0.412698	0.0382277	0.762125	0.500918	0.0874245	0.999767	0.527465	0.106688	1
C6orf15	0.794122	0.486147	0.997462	0.736777	0.444146	0.999767	0.759618	0.461145	1
C7	1.29098	0.776583	0.997462	1.22561	0.738699	0.999767	1.2648	0.761985	1
C7orf60	0.730823	0.432666	0.997462	0.712082	0.418277	0.999767	0.733028	0.434345	1
C8A	0.425572	0.0690707	0.790479	0.458371	0.089809	0.999767	0.466323	0.0952529	1
C8B	1.64657	0.837591	0.997462	1.79957	0.867855	0.999767	1.86004	0.87818	1
C9	1.35561	0.760947	0.997462	1.3381	0.755341	0.999767	1.41678	0.779549	1
C9orf131	1.41262	0.778987	0.997462	1.34728	0.759208	0.999767	1.41027	0.778304	1
C9orf171	0.955728	0.582901	0.997462	1.234	0.726151	0.999767	1.27198	0.741752	1
CA10	1.78519	0.865598	0.997462	2.03668	0.904448	0.999767	2.18583	0.92186	1
CA3	2.57143	0.918987	0.997462	2.97975	0.942727	0.999767	3.02078	0.944652	1
CACHD1	2.85714	0.93699	0.997462	3.19471	0.952619	0.999767	3.53729	0.96426	1
CACNA1A	5.16771	0.991584	0.998614	6.76064	0.997587	0.999924	7.13029	0.998172	1
CACNA1B	1.38011	0.808008	0.997462	1.84948	0.936168	0.999767	1.97711	0.953228	1
CACNA1C	0.789016	0.282148	0.983782	1.05829	0.623102	0.999767	1.15413	0.720409	1
CACNA1D	0.919882	0.535733	0.997462	1.10806	0.661846	0.999767	1.19921	0.712255	1
CACNA1E	0.876655	0.357946	0.997462	1.12093	0.704355	0.999767	1.201	0.787063	1
CACNA1G	0.74279	0.348547	0.997462	0.97794	0.565621	0.999767	1.01721	0.597325	1
CACNA1H	0.592547	0.251638	0.959806	0.785605	0.428366	0.999767	0.822368	0.460348	1
CACNA1I	0.494362	0.0557955	0.762125	0.683323	0.21334	0.999767	0.718115	0.251456	1
CACNA1S	0.395183	0.0148402	0.736879	0.551484	0.087722	0.999767	0.603815	0.130032	1
CACNA2D1	3.67134	0.9917	0.998614	3.56287	0.990287	0.999767	3.84939	0.993581	1
CACNA2D3	1.4001	0.774624	0.997462	1.67199	0.842727	0.999767	1.8814	0.880576	1
CACNA2D4	0.396013	0.0335728	0.762125	0.532333	0.114893	0.999767	0.580542	0.155785	1
CACNB2	1.45948	0.791672	0.997462	1.52289	0.808453	0.999767	1.54557	0.814119	1
CACNG3	1.19927	0.70759	0.997462	1.52762	0.827773	0.999767	1.67424	0.864551	1
CAD	1.40068	0.802285	0.997462	1.62873	0.87383	0.999767	1.7863	0.908089	1
CADM2	2.72762	0.929152	0.997462	2.59191	0.920407	0.999767	2.98001	0.94274	1
CADM3	0.396906	0.0605666	0.77782	0.476557	0.113259	0.999767	0.51418	0.143323	1
CADPS	0.737204	0.293693	0.983782	0.868151	0.435898	0.999767	0.916136	0.486575	1
CADPS2	2.61599	0.958974	0.997462	2.69674	0.963376	0.999767	2.87658	0.97153	1
CALCOCO1	0.69125	0.409266	0.997462	0.800109	0.4904	0.999767	0.843823	0.520667	1
CALCR	0.81538	0.408728	0.997462	0.945539	0.530946	0.999767	1.00449	0.581577	1
CALCRL	1.05071	0.647958	0.997462	1.09351	0.666898	0.999767	1.17379	0.69981	1
CALN1	1.17205	0.693831	0.997462	1.56415	0.838218	0.999767	1.60976	0.850001	1
CAMK4	0.59568	0.288833	0.983782	0.629542	0.318694	0.999767	0.712824	0.391017	1
CAMSAP1	2.63363	0.923216	0.997462	3.20364	0.952408	0.999767	3.39196	0.959166	1
CAMTA1	0.616583	0.181613	0.907933	0.771357	0.340759	0.999767	0.832569	0.406546	1
CAND1	3.19227	0.953001	0.997462	2.74802	0.931162	0.999767	2.92889	0.941154	1
CAPN10	0.394997	0.110884	0.824372	0.496556	0.194487	0.999767	0.508583	0.20519	1
CAPN13	0.283515	0.0486518	0.762125	0.341533	0.0835957	0.999767	0.366772	0.101406	1
CAPN3	1.07494	0.644954	0.997462	1.36276	0.774852	0.999767	1.43341	0.799197	1
CAPRIN2	0.656059	0.381474	0.997462	0.595987	0.332658	0.999767	0.607909	0.342462	1
CARD11	1.11062	0.660591	0.997462	1.58505	0.877385	0.999767	1.60868	0.883783	1
CARD6	0.44588	0.132869	0.851151	0.423641	0.116025	0.999767	0.436515	0.125671	1
CARS	2.44207	0.909348	0.997462	3.05267	0.946099	0.999767	3.21429	0.952822	1
CASC5	1.02131	0.634357	0.997462	0.955249	0.601981	0.999767	1.00595	0.627055	1
CASP9	0.469734	0.19785	0.91255	0.566283	0.28279	0.999767	0.591316	0.305024	1
CASR	1.28575	0.763504	0.997462	1.71717	0.911574	0.999767	1.87683	0.939623	1
CASS4	0.492497	0.0926457	0.808762	0.562399	0.147326	0.999767	0.608952	0.189506	1
CASZ1	0.539317	0.247832	0.95588	0.715332	0.401568	0.999767	0.75005	0.430479	1
CATSPERB	0.411701	0.149455	0.882778	0.382948	0.126898	0.999767	0.404393	0.143616	1
CBL	0.362297	0.087674	0.808762	0.369667	0.092706	0.999767	0.38094	0.100632	1
CBLB	3.8539	0.973612	0.997462	3.4071	0.961562	0.999767	3.49897	0.964452	1
CBLN4	1.48464	0.798897	0.997462	1.98457	0.894831	0.999767	2.12531	0.912073	1
CC2D1B	0.970724	0.592012	0.997462	1.08014	0.653556	0.999767	1.16136	0.693817	1
CCDC102B	0.493801	0.200172	0.91255	0.511918	0.215612	0.999767	0.510514	0.214408	1
CCDC108	0.454775	0.0366637	0.762125	0.592913	0.125478	0.999767	0.620173	0.149906	1
CCDC129	0.85219	0.444447	0.997462	0.844394	0.436941	0.999767	0.873602	0.464868	1
CCDC132	1.16086	0.688364	0.997462	1.08299	0.64797	0.999767	1.17341	0.694489	1
CCDC136	2.30764	0.897975	0.997462	2.97964	0.942722	0.999767	2.88561	0.938026	1
CCDC14	0.767278	0.460036	0.997462	0.683581	0.396013	0.999767	0.729677	0.431792	1
CCDC141	1.09957	0.652558	0.997462	1.14308	0.684298	0.999767	1.20961	0.728586	1
CCDC15	3.36796	0.960255	0.997462	3.27063	0.956794	0.999767	3.26393	0.956544	1
CCDC150	0.40724	0.104187	0.822111	0.436674	0.125791	0.999767	0.451329	0.137125	1
CCDC158	0.742274	0.399176	0.997462	0.724373	0.383829	0.999767	0.749984	0.405742	1
CCDC18	1.0626	0.650635	0.997462	0.967548	0.60498	0.999767	0.97021	0.60633	1
CCDC27	0.198327	0.0063731	0.686252	0.2653	0.022246	0.999767	0.270566	0.0240575	1
CCDC33	0.370717	0.0934325	0.808762	0.463931	0.166135	0.999767	0.476079	0.176561	1
CCDC39	1.63046	0.858033	0.997462	1.60232	0.850835	0.999767	1.61025	0.852897	1
CCDC40	0.460014	0.144006	0.875041	0.604905	0.270958	0.999767	0.645565	0.308583	1
CCDC54	0.316517	0.0593162	0.774406	0.326761	0.065205	0.999767	0.359105	0.0855331	1
CCDC57	2.76967	0.931643	0.997462	3.10248	0.948277	0.999767	3.14469	0.950047	1
CCDC63	2.37833	0.90414	0.997462	3.36331	0.958209	0.999767	3.56447	0.964438	1
CCDC73	1.65869	0.840491	0.997462	1.55232	0.815473	0.999767	1.58765	0.824185	1
CCDC74A	0.751416	0.44823	0.997462	0.870702	0.532796	0.999767	0.877537	0.537335	1
CCDC80	2.17921	0.922283	0.997462	2.46874	0.947709	0.999767	2.59108	0.955715	1
CCDC85A	3.26424	0.955769	0.997462	3.7621	0.970695	0.999767	3.78558	0.971249	1
CCDC87	1.87172	0.880077	0.997462	2.28116	0.930538	0.999767	2.3825	0.939223	1
CCDC88A	4.08503	0.979049	0.997462	4.02293	0.977916	0.999767	4.07723	0.97891	1
CCKAR	0.602629	0.294966	0.983782	0.816568	0.476209	0.999767	0.919382	0.552908	1
CCKBR	0.795693	0.403849	0.997462	0.93679	0.53323	0.999767	1.02749	0.607026	1
CCT8L2	0.802125	0.338534	0.997462	0.858953	0.405612	0.999767	0.975174	0.537976	1
CD101	0.681991	0.402019	0.997462	0.760476	0.461776	0.999767	0.821713	0.505532	1
CD109	0.748594	0.375444	0.997462	0.717973	0.347005	0.999767	0.810232	0.43169	1
CD163	1.62949	0.877288	0.997462	1.51668	0.844913	0.999767	1.58886	0.866428	1
CD163L1	1.42627	0.812781	0.997462	1.38407	0.796484	0.999767	1.42495	0.812291	1
CD1A	0.952381	0.577598	0.997462	1.07484	0.648457	0.999767	1.11723	0.670502	1
CD1B	1.00621	0.610077	0.997462	1.08584	0.654299	0.999767	1.12883	0.676321	1
CD1C	1.35393	0.771289	0.997462	1.50224	0.821059	0.999767	1.52849	0.828723	1
CD1D	0.686556	0.361534	0.997462	0.857485	0.50219	0.999767	0.884946	0.522927	1
CD1E	0.719407	0.319006	0.997282	0.823867	0.421634	0.999767	0.842908	0.439941	1
CD22	0.397891	0.0570845	0.765941	0.500869	0.125954	0.999767	0.546968	0.164511	1
CD244	1.12375	0.679688	0.997462	1.32661	0.753836	0.999767	1.42237	0.782587	1
CD248	0.59226	0.294594	0.983782	0.660765	0.354801	0.999767	0.696666	0.385735	1
CD5L	3.1005	0.979713	0.997462	3.38329	0.986358	0.999767	3.37659	0.98623	1
CD6	0.316066	0.0671581	0.790479	0.37401	0.106768	0.999767	0.396889	0.124389	1
CD93	3.22755	0.953897	0.997462	3.93893	0.974089	0.999767	4.0322	0.975922	1
CDC42BPA	0.875461	0.501738	0.997462	0.837331	0.471403	0.999767	0.881003	0.50606	1
CDC42BPB	0.523787	0.190245	0.91255	0.651343	0.30591	0.999767	0.682538	0.334823	1
CDC73	1.17482	0.700208	0.997462	1.02641	0.63675	0.999767	1.14109	0.686806	1
CDH10	1.33883	0.884739	0.997462	1.3027	0.863025	0.999767	1.44759	0.933433	1
CDH11	0.759719	0.385713	0.997462	0.890405	0.501533	0.999767	0.99072	0.581645	1
CDH12	0.974053	0.512597	0.997462	0.958412	0.49077	0.999767	1.05207	0.615704	1
CDH13	0.798137	0.482526	0.997462	0.913659	0.560756	0.999767	1.04714	0.638981	1
CDH16	0.49233	0.217419	0.929429	0.575043	0.290577	0.999767	0.633865	0.342536	1
CDH17	1.02639	0.609238	0.997462	1.09273	0.651546	0.999767	1.19749	0.710803	1
CDH18	1.59566	0.933754	0.997462	1.55907	0.924093	0.999767	1.71796	0.958481	1
CDH19	0.770232	0.36657	0.997462	0.739296	0.335932	0.999767	0.788997	0.38509	1
CDH2	2.46257	0.96995	0.997462	2.47248	0.970505	0.999767	2.6941	0.980556	1
CDH20	0.746514	0.324665	0.997462	0.894989	0.476773	0.999767	0.982262	0.559463	1
CDH22	0.428495	0.0795081	0.808762	0.569759	0.192382	0.999767	0.603882	0.224556	1
CDH23	0.930714	0.483405	0.997462	1.26399	0.78989	0.999767	1.42789	0.875865	1
CDH26	1.66167	0.840718	0.997462	1.73455	0.855482	0.999767	1.83248	0.873151	1
CDH4	0.808164	0.429833	0.997462	1.09659	0.65598	0.999767	1.22283	0.730524	1
CDH5	0.703697	0.418928	0.997462	0.943982	0.584675	0.999767	1.03971	0.638896	1
CDH6	0.710887	0.290671	0.983782	0.776578	0.358529	0.999767	0.87276	0.456802	1
CDH7	1.02219	0.586427	0.997462	1.10197	0.658475	0.999767	1.21633	0.745951	1
CDH8	1.46088	0.855015	0.997462	1.46103	0.855075	0.999767	1.5643	0.889764	1
CDH9	0.856141	0.33898	0.997462	0.835274	0.308979	0.999767	0.934118	0.453326	1
CDHR1	1.25721	0.733287	0.997462	1.56357	0.837608	0.999767	1.77084	0.884423	1
CDHR2	1.44641	0.819471	0.997462	1.93611	0.932985	0.999767	2.17975	0.959472	1
CDHR3	0.9133	0.556232	0.997462	1.0054	0.612448	0.999767	1.16162	0.693939	1
CDK12	0.427918	0.126595	0.849973	0.408717	0.112132	0.999767	0.428936	0.12738	1
CDK13	1.24155	0.725087	0.997462	1.22864	0.720437	0.999767	1.23951	0.724358	1
CDK5RAP2	1.22923	0.718901	0.997462	1.40782	0.777591	0.999767	1.45253	0.790255	1
CEACAM18	0.516069	0.22749	0.930004	0.65816	0.352535	0.999767	0.731855	0.415419	1
CEACAM5	0.468167	0.196505	0.91255	0.557192	0.274707	0.999767	0.644912	0.35218	1
CECR2	0.657755	0.299674	0.983782	0.652193	0.294508	0.999767	0.660147	0.301897	1
CELF4	0.680872	0.401141	0.997462	0.867737	0.53663	0.999767	0.936315	0.580041	1
CELSR1	1.95631	0.919493	0.997462	2.65053	0.976393	0.999767	2.83041	0.98277	1
CELSR2	1.16006	0.690672	0.997462	1.42517	0.810328	0.999767	1.52183	0.842165	1
CELSR3	1.27328	0.774529	0.997462	1.47521	0.868798	0.999767	1.57427	0.900699	1
CENPE	1.44293	0.802975	0.997462	1.39709	0.787024	0.999767	1.40282	0.789079	1
CENPF	0.823444	0.395143	0.997462	0.860801	0.434049	0.999767	0.867337	0.44079	1
CEP135	0.847011	0.4792	0.997462	0.769128	0.414826	0.999767	0.782249	0.425914	1
CEP152	1.32911	0.761449	0.997462	1.26619	0.735381	0.999767	1.29189	0.74632	1
CEP164	1.36302	0.774677	0.997462	1.56521	0.83892	0.999767	1.59179	0.845936	1
CEP170	0.76529	0.458565	0.997462	0.62714	0.350739	0.999767	0.674172	0.388569	1
CEP192	2.89125	0.97243	0.997462	2.57168	0.956682	0.999767	2.77384	0.967466	1
CEP290	1.33405	0.753235	0.997462	1.24299	0.72145	0.999767	1.22983	0.716542	1
CEP350	0.955296	0.53585	0.997462	0.835017	0.422542	0.999767	0.874415	0.460783	1
CERKL	2.03	0.904094	0.997462	1.95518	0.89376	0.999767	2.0359	0.904864	1
CFB	0.429652	0.16407	0.895066	0.5079	0.231059	0.999767	0.54483	0.263722	1
CFH	0.968726	0.546787	0.997462	0.775517	0.361914	0.999767	0.782086	0.368482	1
CFHR2	2.45668	0.910497	0.997462	2.08232	0.875228	0.999767	2.017	0.867629	1
CFHR4	2.08232	0.911636	0.997462	1.79789	0.868744	0.999767	1.82926	0.874351	1
CFHR5	0.703939	0.333916	0.997462	0.593122	0.231573	0.999767	0.611308	0.24804	1
CFTR	1.06168	0.631042	0.997462	1.09191	0.650033	0.999767	1.18724	0.704873	1
CHAT	0.932874	0.54778	0.997462	1.11376	0.666386	0.999767	1.20025	0.713435	1
CHD2	0.263679	0.0388604	0.762125	0.281796	0.0477573	0.999767	0.285211	0.0495426	1
CHD4	1.01208	0.61116	0.997462	1.138	0.679326	0.999767	1.18983	0.704214	1
CHD5	0.71524	0.29237	0.983782	1.01443	0.587956	0.999767	1.03697	0.607205	1
CHD6	0.621013	0.164064	0.895066	0.680829	0.223083	0.999767	0.720442	0.265218	1
CHD7	0.563489	0.0691059	0.790479	0.568907	0.0726481	0.999767	0.579142	0.079634	1
CHD8	1.84661	0.902811	0.997462	1.86011	0.905114	0.999767	1.94225	0.918012	1
CHD9	1.18278	0.70157	0.997462	0.987032	0.578192	0.999767	1.02487	0.604581	1
CHGB	0.682999	0.347905	0.997462	0.732144	0.390508	0.999767	0.723733	0.383278	1
CHIA	0.667565	0.390635	0.997462	0.800804	0.490892	0.999767	0.895445	0.554593	1
CHIT1	0.777778	0.46776	0.997462	0.955214	0.586509	0.999767	1.01734	0.62264	1
CHL1	0.729776	0.285733	0.983782	0.670655	0.224115	0.999767	0.703315	0.25772	1
CHPF	0.361934	0.0978837	0.811906	0.436171	0.156694	0.999767	0.449544	0.168181	1
CHRD	3.90255	0.973843	0.997462	4.4051	0.982431	0.999767	4.50386	0.983728	1
CHRM2	0.546599	0.0930006	0.808762	0.640713	0.173424	0.999767	0.757242	0.298247	1
CHRM3	2.02618	0.903593	0.997462	2.64057	0.958002	0.999767	2.89729	0.970119	1
CHRM4	0.328822	0.0751882	0.808762	0.457319	0.174953	0.999767	0.523041	0.234247	1
CHRNA1	1.75327	0.859354	0.997462	2.33835	0.935588	0.999767	2.57955	0.953023	1
CHRNA4	0.984959	0.573639	0.997462	1.40058	0.812925	0.999767	1.50252	0.849302	1
CHRNA6	0.282014	0.0195447	0.762125	0.32804	0.0359814	0.999767	0.343657	0.0429757	1
CHRNB2	1.04185	0.630428	0.997462	1.45809	0.806773	0.999767	1.56614	0.837234	1
CHRNB4	2.71508	0.928798	0.997462	3.65126	0.967409	0.999767	4.07667	0.976746	1
CHRND	1.04167	0.630327	0.997462	1.46268	0.808174	0.999767	1.59121	0.843593	1
CHRNG	0.392485	0.109023	0.824372	0.535512	0.229528	0.999767	0.590721	0.280393	1
CHST1	0.879962	0.538938	0.997462	1.30105	0.75406	0.999767	1.41538	0.793491	1
CHST5	3.8374	0.972431	0.997462	5.07842	0.989485	0.999767	5.13805	0.989942	1
CILP	0.895179	0.519646	0.997462	1.05879	0.633266	0.999767	1.16995	0.697646	1
CILP2	1.27394	0.740909	0.997462	1.55187	0.834005	0.999767	1.6395	0.855916	1
CIT	0.738249	0.365862	0.997462	0.898693	0.508482	0.999767	0.92704	0.531817	1
CKAP5	1.85538	0.877827	0.997462	1.86175	0.87888	0.999767	2.07358	0.909095	1
CLCA2	1.72715	0.854314	0.997462	1.6323	0.834435	0.999767	1.82047	0.871521	1
CLCA4	0.857742	0.468257	0.997462	0.761072	0.380643	0.999767	0.827886	0.441735	1
CLCN1	0.903234	0.481474	0.997462	1.05489	0.620567	0.999767	1.15077	0.694598	1
CLEC14A	0.24395	0.0157841	0.736879	0.273199	0.0249958	0.999767	0.287409	0.030442	1
CLEC16A	0.451306	0.110305	0.824372	0.584835	0.223347	0.999767	0.62518	0.261429	1
CLEC3A	1.37577	0.767243	0.997462	1.64706	0.837464	0.999767	1.8182	0.870262	1
CLEC4F	0.808272	0.484631	0.997462	0.90765	0.552582	0.999767	0.992811	0.605131	1
CLIP2	1.28565	0.74039	0.997462	1.7437	0.856191	0.999767	1.79137	0.864656	1
CLMN	2.78793	0.933135	0.997462	3.06021	0.946967	0.999767	3.17591	0.95187	1
CLSTN2	1.16622	0.705145	0.997462	1.48116	0.872663	0.999767	1.60621	0.911236	1
CLTC	1.10263	0.659823	0.997462	1.06889	0.641629	0.999767	1.14046	0.679274	1
CLTCL1	1.12575	0.680515	0.997462	1.37636	0.769226	0.999767	1.45924	0.792721	1
CLUL1	0.433293	0.157742	0.885015	0.487836	0.203124	0.999767	0.505956	0.218712	1
CLVS1	0.313447	0.0126689	0.718634	0.367768	0.0278166	0.999767	0.378401	0.0317472	1
CLVS2	1.96875	0.895715	0.997462	2.37339	0.939871	0.999767	2.43034	0.944319	1
CMKLR1	2.91139	0.939842	0.997462	4.06786	0.976585	0.999767	4.78558	0.986455	1
CMYA5	1.71212	0.914617	0.997462	1.47156	0.846453	0.999767	1.60246	0.888013	1
CNBD1	2.3198	0.899066	0.997462	2.25616	0.893212	0.999767	2.40608	0.906446	1
CNGA3	0.95798	0.563653	0.997462	1.33415	0.774907	0.999767	1.42205	0.808781	1
CNGA4	0.677094	0.317661	0.996813	0.859411	0.482054	0.999767	0.916478	0.529232	1
CNGB3	0.908038	0.471823	0.997462	0.891219	0.453757	0.999767	0.951153	0.517089	1
CNOT1	1.52728	0.828972	0.997462	1.50533	0.822486	0.999767	1.62133	0.854309	1
CNOT4	2.91395	0.939972	0.997462	2.81296	0.934558	0.999767	3.00649	0.944507	1
CNR1	1.19425	0.705262	0.997462	1.66382	0.862216	0.999767	1.82891	0.894938	1
CNST	0.495131	0.165923	0.897188	0.45834	0.136272	0.999767	0.466539	0.142706	1
CNTLN	1.28254	0.736687	0.997462	1.30345	0.743864	0.999767	1.35661	0.761262	1
CNTN1	1.10041	0.653842	0.997462	1.01837	0.58878	0.999767	1.11221	0.662579	1
CNTN2	0.21691	0.0036704	0.548317	0.265844	0.0107134	0.999767	0.295825	0.0179748	1
CNTN3	0.593028	0.127313	0.850569	0.559953	0.100769	0.999767	0.623656	0.154563	1
CNTN4	0.532697	0.0853734	0.808762	0.517187	0.0750494	0.999767	0.581814	0.122849	1
CNTN5	1.25172	0.762382	0.997462	1.1339	0.681008	0.999767	1.27325	0.775311	1
CNTN6	0.725481	0.328075	0.997462	0.688153	0.291394	0.999767	0.753703	0.355896	1
CNTNAP2	0.954449	0.471474	0.997462	1.11032	0.695706	0.999767	1.1876	0.781359	1
CNTNAP4	1.60476	0.902826	0.997462	1.62704	0.90865	0.999767	1.73609	0.932788	1
CNTNAP5	0.769251	0.177736	0.907933	0.885519	0.353114	0.999767	0.934199	0.434251	1
COBL	1.0337	0.61558	0.997462	1.07501	0.641861	0.999767	1.13756	0.678912	1
COL11A1	2.28832	0.998948	0.999871	1.50578	0.9343	0.999767	1.60832	0.959564	1
COL11A2	0.932952	0.525132	0.997462	0.79311	0.394545	0.999767	0.838763	0.438593	1
COL12A1	1.24829	0.783304	0.997462	1.10966	0.669756	0.999767	1.24148	0.778534	1
COL13A1	1.22003	0.718932	0.997462	1.06244	0.641772	0.999767	1.06717	0.644333	1
COL14A1	2.10958	0.957841	0.997462	1.91181	0.934483	0.999767	2.11224	0.958092	1
COL15A1	1.11908	0.670582	0.997462	1.04387	0.609357	0.999767	1.14464	0.689745	1
COL16A1	0.355447	0.0932388	0.808762	0.315235	0.06665	0.999767	0.321882	0.0707675	1
COL17A1	0.352121	0.0251411	0.762125	0.321447	0.0161873	0.999767	0.342658	0.0220981	1
COL18A1	0.366766	0.0546486	0.762125	0.388753	0.0671925	0.999767	0.398055	0.0729081	1
COL19A1	1.36416	0.84398	0.997462	0.975162	0.532133	0.999767	1.00657	0.565875	1
COL1A1	1.62195	0.853006	0.997462	1.20035	0.707273	0.999767	1.3247	0.760315	1
COL1A2	0.943903	0.502426	0.997462	0.582096	0.109258	0.999767	0.65571	0.174828	1
COL20A1	1.14774	0.686109	0.997462	1.32872	0.78297	0.999767	1.44507	0.830419	1
COL21A1	1.15475	0.687563	0.997462	0.879523	0.527134	0.999767	0.910356	0.547802	1
COL22A1	1.87852	0.981688	0.997462	1.61899	0.94582	0.999767	1.68461	0.958512	1
COL24A1	1.6853	0.906947	0.997462	1.17721	0.701905	0.999767	1.21317	0.723757	1
COL25A1	1.21298	0.718805	0.997462	0.944407	0.551817	0.999767	0.965335	0.567005	1
COL27A1	2.34534	0.936905	0.997462	2.27664	0.93083	0.999767	2.33468	0.935999	1
COL28A1	0.573897	0.200336	0.91255	0.480199	0.121788	0.999767	0.501321	0.138234	1
COL2A1	1.11134	0.663944	0.997462	0.820167	0.413411	0.999767	0.882765	0.473512	1
COL3A1	2.43101	0.99224	0.998614	1.40761	0.836264	0.999767	1.56284	0.89284	1
COL4A1	0.666854	0.237684	0.942145	0.52455	0.109427	0.999767	0.520296	0.106246	1
COL4A2	1.31895	0.789574	0.997462	1.16643	0.700754	0.999767	1.19454	0.719057	1
COL4A3	1.68235	0.867682	0.997462	1.15086	0.682513	0.999767	1.18744	0.700457	1
COL4A4	0.812354	0.382194	0.997462	0.57533	0.141997	0.999767	0.586878	0.151946	1
COL5A1	0.813342	0.366612	0.997462	0.779392	0.328219	0.999767	0.792101	0.342568	1
COL5A2	1.28218	0.796344	0.997462	0.791263	0.324745	0.999767	0.823116	0.361689	1
COL5A3	2.34869	0.960348	0.997462	2.14437	0.942852	0.999767	2.20284	0.948528	1
COL6A2	1.28851	0.754977	0.997462	1.605	0.867026	0.999767	1.66398	0.881663	1
COL6A3	1.59771	0.932255	0.997462	1.78741	0.966794	0.999767	1.99715	0.985435	1
COL6A6	0.857146	0.376024	0.997462	0.896229	0.426497	0.999767	0.954345	0.500199	1
COL7A1	2.75996	0.990686	0.998577	2.45782	0.981308	0.999767	2.60105	0.986562	1
COL9A1	1.15328	0.696041	0.997462	0.862393	0.435693	0.999767	0.885559	0.459453	1
COL9A3	0.795285	0.431037	0.997462	0.715313	0.358589	0.999767	0.714664	0.357991	1
COLEC12	0.804852	0.423697	0.997462	0.898265	0.505545	0.999767	0.940365	0.540271	1
CORIN	0.708333	0.308088	0.989028	0.782103	0.380894	0.999767	0.80302	0.401384	1
CP	0.395798	0.136837	0.858919	0.393164	0.13478	0.999767	0.421428	0.157328	1
CPA3	0.798721	0.477739	0.997462	0.876828	0.53226	0.999767	0.931948	0.568116	1
CPAMD8	1.62238	0.832078	0.997462	1.99891	0.897551	0.999767	2.1748	0.918402	1
CPB1	2.62706	0.922781	0.997462	2.80173	0.933477	0.999767	3.09903	0.94813	1
CPD	2.66625	0.925336	0.997462	2.69155	0.926936	0.999767	2.82337	0.934685	1
CPNE4	1.24298	0.723921	0.997462	1.44618	0.788503	0.999767	1.55628	0.816897	1
CPS1	1.2266	0.787688	0.997462	1.26739	0.818359	0.999767	1.42257	0.904136	1
CPSF1	3.18454	0.952216	0.997462	4.39532	0.981821	0.999767	4.64127	0.984912	1
CPT1A	0.963314	0.584365	0.997462	1.19425	0.707434	0.999767	1.25236	0.732759	1
CPT1C	1.5895	0.824617	0.997462	2.04566	0.903587	0.999767	2.08516	0.908397	1
CPXM1	0.635167	0.323643	0.997462	0.775987	0.443712	0.999767	0.828257	0.485347	1
CPXM2	0.44361	0.175671	0.907933	0.564307	0.281033	0.999767	0.589226	0.30317	1
CPZ	1.45931	0.807813	0.997462	1.95633	0.916688	0.999767	2.02653	0.926006	1
CR1	0.864459	0.456185	0.997462	0.869541	0.461018	0.999767	0.893848	0.483886	1
CR1L	0.679503	0.400064	0.997462	0.681901	0.401949	0.999767	0.697663	0.414256	1
CR2	0.937539	0.534156	0.997462	0.861261	0.469123	0.999767	0.917907	0.517861	1
CRB1	1.66088	0.930104	0.997462	1.72881	0.943804	0.999767	1.78942	0.953879	1
CRB2	1.15741	0.690264	0.997462	1.3364	0.765784	0.999767	1.37562	0.779835	1
CREB5	0.745799	0.444011	0.997462	0.806388	0.48843	0.999767	0.856681	0.523377	1
CREBBP	1.99505	0.945538	0.997462	2.23141	0.967948	0.999767	2.33152	0.974436	1
CRHR1	0.727941	0.397113	0.997462	0.853153	0.498865	0.999767	0.877653	0.517477	1
CRISP2	1.05409	0.649487	0.997462	0.99125	0.61994	0.999767	1.03816	0.642209	1
CRISP3	0.787245	0.433323	0.997462	0.756761	0.407628	0.999767	0.823698	0.463355	1
CRISPLD1	3.53987	0.965996	0.997462	3.2308	0.955604	0.999767	3.35539	0.960152	1
CRMP1	0.464893	0.1937	0.91255	0.602268	0.314723	0.999767	0.651292	0.357726	1
CRNN	1.87403	0.880882	0.997462	1.8925	0.883832	0.999767	2.04249	0.905195	1
CROCC	1.37337	0.791364	0.997462	1.74438	0.899141	0.999767	1.72921	0.896047	1
CRP	2.59351	0.920517	0.997462	3.18972	0.951862	0.999767	3.46381	0.961459	1
CRX	0.579882	0.283641	0.983782	0.697644	0.386568	0.999767	0.712923	0.399535	1
CSF1R	0.801109	0.484658	0.997462	1.0447	0.637666	0.999767	1.12176	0.677158	1
CSF2RB	0.416635	0.0720802	0.790479	0.487362	0.121592	0.999767	0.512886	0.142242	1
CSMD1	0.883442	0.310531	0.991592	0.984471	0.50544	0.999767	1.02554	0.582321	1
CSMD2	0.96646	0.489426	0.997462	1.18837	0.785024	0.999767	1.25473	0.843354	1
CSMD3	1.37566	0.983863	0.997462	1.16727	0.853816	0.999767	1.20578	0.897074	1
CSNK1A1L	2.35545	0.902191	0.997462	2.85187	0.936239	0.999767	2.95709	0.941633	1
CSPG4	0.490692	0.0684429	0.790479	0.58259	0.137185	0.999767	0.641866	0.193009	1
CSPP1	1.8714	0.880842	0.997462	1.6426	0.836933	0.999767	1.66032	0.840847	1
CSRNP3	3.86499	0.974185	0.997462	4.02884	0.977489	0.999767	4.08279	0.978475	1
CTAGE1	0.432236	0.122432	0.84092	0.359626	0.0730142	0.999767	0.373913	0.0818362	1
CTAGE5	2.47453	0.91188	0.997462	2.02187	0.868214	0.999767	2.07827	0.874771	1
CTCFL	1.67386	0.843462	0.997462	1.86325	0.878704	0.999767	2.01215	0.900659	1
CTDP1	0.583321	0.27793	0.982968	0.698774	0.378999	0.999767	0.701007	0.380916	1
CTNNA2	0.842274	0.321918	0.997462	0.935513	0.457348	0.999767	1.05573	0.621601	1
CTNNA3	1.08156	0.639566	0.997462	1.09721	0.651447	0.999767	1.24372	0.749075	1
CTNNB1	1.84761	0.876127	0.997462	1.6062	0.8285	0.999767	1.76262	0.861114	1
CTNND1	0.800955	0.484548	0.997462	0.829195	0.504501	0.999767	0.875052	0.535689	1
CTNND2	0.619501	0.0635113	0.790479	0.742973	0.181058	0.999767	0.773834	0.220192	1
CTSG	0.736175	0.404098	0.997462	0.878973	0.518467	0.999767	0.909937	0.541274	1
CTTNBP2	1.12973	0.673239	0.997462	1.11682	0.664736	0.999767	1.23092	0.734183	1
CTTNBP2NL	2.69675	0.92726	0.997462	2.80737	0.933794	0.999767	3.07036	0.946884	1
CUBN	1.1527	0.735094	0.997462	1.17864	0.761318	0.999767	1.23372	0.810694	1
CUL1	1.31023	0.746152	0.997462	1.47142	0.794942	0.999767	1.51927	0.807534	1
CUL3	3.18596	0.953161	0.997462	2.99372	0.944724	0.999767	3.18866	0.953269	1
CUL9	0.2846	0.00288078	0.537681	0.341636	0.00946223	0.999767	0.353382	0.0116203	1
CUX1	2.58902	0.956581	0.997462	3.25878	0.982609	0.999767	3.41541	0.985903	1
CUX2	0.223021	0.000124835	0.155896	0.281276	0.0010233	0.850655	0.289901	0.00131894	1
CWF19L2	1.4664	0.792919	0.997462	1.38014	0.767427	0.999767	1.39622	0.772402	1
CWH43	0.769677	0.394868	0.997462	0.753173	0.379676	0.999767	0.806097	0.427975	1
CX3CR1	1.43331	0.784323	0.997462	1.94394	0.889946	0.999767	2.19943	0.920946	1
CYFIP1	1.4248	0.781879	0.997462	1.93407	0.888521	0.999767	1.99936	0.897612	1
CYFIP2	0.675058	0.311041	0.991592	0.932543	0.538934	0.999767	0.993128	0.585606	1
CYLC2	0.718627	0.417649	0.997462	0.662689	0.373546	0.999767	0.702142	0.404815	1
CYLD	1.01377	0.612145	0.997462	0.974594	0.58868	0.999767	0.995683	0.601451	1
CYP11B1	1.13888	0.681944	0.997462	1.50839	0.86772	0.999767	1.5524	0.881627	1
CYP11B2	0.701417	0.263231	0.968726	0.925219	0.500835	0.999767	0.945151	0.520764	1
CYP26B1	0.579216	0.23949	0.945886	0.85722	0.489756	0.999767	0.887393	0.514423	1
CYP2A13	0.295058	0.0548766	0.762125	0.42326	0.145824	0.999767	0.446598	0.165632	1
CYP2B6	1.35542	0.761767	0.997462	1.71647	0.851403	0.999767	1.90677	0.883801	1
CYP2C19	1.13389	0.675969	0.997462	1.3241	0.76038	0.999767	1.43815	0.800737	1
CYP2F1	0.315117	0.0665781	0.790479	0.432051	0.153201	0.999767	0.449206	0.167888	1
CYP4F2	0.445643	0.106184	0.822111	0.582752	0.221411	0.999767	0.621813	0.258214	1
CYP4F3	0.450266	0.109543	0.824372	0.594625	0.232489	0.999767	0.637557	0.273285	1
CYP7A1	0.608091	0.292722	0.983782	0.663441	0.341388	0.999767	0.725498	0.395033	1
CYP7B1	0.649855	0.376507	0.997462	0.695769	0.412785	0.999767	0.689392	0.407816	1
DAAM2	1.30359	0.745004	0.997462	1.70518	0.849208	0.999767	1.78608	0.86423	1
DAB1	0.77517	0.374074	0.997462	0.785709	0.384436	0.999767	0.869184	0.464843	1
DAB2	1.96696	0.89499	0.997462	1.80262	0.868745	0.999767	1.95574	0.893381	1
DACH1	1.70534	0.873861	0.997462	1.79485	0.891888	0.999767	1.93844	0.915659	1
DACT1	0.586261	0.183644	0.907933	0.704738	0.299092	0.999767	0.736995	0.331975	1
DAGLA	0.991637	0.604443	0.997462	1.35792	0.773987	0.999767	1.48499	0.814586	1
DAPK1	0.296848	0.0558759	0.762125	0.37803	0.109792	0.999767	0.403503	0.12966	1
DCAF4L2	1.0045	0.567151	0.997462	1.18107	0.726034	0.999767	1.25288	0.776713	1
DCAF5	2.70386	0.927701	0.997462	3.02273	0.944742	0.999767	3.09994	0.948169	1
DCAF8	2.87252	0.937813	0.997462	3.18459	0.952218	0.999767	3.24138	0.954424	1
DCC	0.841661	0.380541	0.997462	0.813523	0.347006	0.999767	0.92081	0.473918	1
DCDC1	3.11446	0.949796	0.997462	2.91518	0.940455	0.999767	3.08544	0.94854	1
DCHS1	0.85549	0.373565	0.997462	0.874861	0.398922	0.999767	0.964644	0.514193	1
DCHS2	0.682267	0.133235	0.851151	0.730936	0.186038	0.999767	0.793866	0.265193	1
DCLK1	1.63457	0.834847	0.997462	1.89478	0.883224	0.999767	1.99346	0.897525	1
DCLK3	1.80232	0.868692	0.997462	2.11444	0.913973	0.999767	2.24807	0.928129	1
DCT	0.517279	0.18464	0.907933	0.565081	0.226716	0.999767	0.574895	0.235573	1
DCTN1	1.35038	0.77011	0.997462	1.53453	0.830089	0.999767	1.64879	0.859418	1
DDB1	0.245252	0.0218758	0.762125	0.310457	0.0501492	0.999767	0.333729	0.0633749	1
DDC	0.991916	0.601659	0.997462	1.20047	0.710249	0.999767	1.2999	0.751944	1
DDHD1	3.22567	0.954308	0.997462	3.42185	0.961233	0.999767	3.3493	0.958814	1
DDI1	0.402186	0.0360582	0.762125	0.477902	0.0758804	0.999767	0.492759	0.0857056	1
DDR2	0.427928	0.0937446	0.808762	0.502842	0.150721	0.999767	0.542121	0.184489	1
DDX1	1.24254	0.723759	0.997462	1.11279	0.67271	0.999767	1.178	0.699413	1
DDX11	1.34122	0.756348	0.997462	1.65005	0.838105	0.999767	1.74457	0.857078	1
DDX27	1.31385	0.748414	0.997462	1.58426	0.823471	0.999767	1.74718	0.857211	1
DDX60	0.26514	0.0150248	0.736879	0.264255	0.0148089	0.999767	0.27807	0.0184186	1
DDX60L	0.723435	0.383021	0.997462	0.747795	0.40388	0.999767	0.782538	0.433129	1
DENND1A	0.516296	0.191093	0.91255	0.602457	0.268701	0.999767	0.66286	0.324596	1
DENND1B	3.36415	0.959752	0.997462	3.19904	0.953682	0.999767	3.38092	0.960319	1
DENND2A	0.797154	0.419906	0.997462	0.954173	0.553499	0.999767	0.992402	0.58291	1
DENND3	0.678149	0.398998	0.997462	0.921257	0.57081	0.999767	0.984965	0.60871	1
DENND4A	0.644803	0.372448	0.997462	0.555506	0.299054	0.999767	0.588328	0.326334	1
DENND4C	0.49446	0.208799	0.919182	0.423846	0.150188	0.999767	0.447509	0.1693	1
DEPDC5	0.577382	0.198496	0.91255	0.679524	0.295036	0.999767	0.717496	0.332103	1
DGKB	1.04919	0.617476	0.997462	1.07832	0.638389	0.999767	1.11709	0.664918	1
DGKD	0.742837	0.404253	0.997462	0.94408	0.561764	0.999767	0.989212	0.592771	1
DGKG	1.38366	0.769663	0.997462	1.71482	0.851364	0.999767	1.8413	0.874134	1
DGKI	1.11953	0.670304	0.997462	1.1938	0.724457	0.999767	1.26819	0.771562	1
DHTKD1	1.18716	0.70497	0.997462	1.35701	0.763359	0.999767	1.41302	0.779938	1
DHX37	0.639483	0.288284	0.983782	0.823058	0.455379	0.999767	0.88648	0.508855	1
DHX57	0.52026	0.187202	0.910584	0.501273	0.171055	0.999767	0.527018	0.193044	1
DIAPH3	1.05574	0.634322	0.997462	1.07381	0.644335	0.999767	1.09256	0.654475	1
DICER1	1.88124	0.909534	0.997462	1.83932	0.902439	0.999767	1.90217	0.912885	1
DIDO1	0.976264	0.533757	0.997462	1.02808	0.589906	0.999767	1.06423	0.626762	1
DIP2A	0.845471	0.44497	0.997462	0.983765	0.568589	0.999767	1.08636	0.648155	1
DIP2B	3.20525	0.953034	0.997462	3.18442	0.952211	0.999767	3.56163	0.96496	1
DIP2C	1.44051	0.786924	0.997462	1.76338	0.860179	0.999767	1.89225	0.881612	1
DISC1	0.62993	0.36043	0.997462	0.66426	0.38801	0.999767	0.693522	0.411037	1
DISP1	0.814266	0.429456	0.997462	0.899441	0.504264	0.999767	0.979616	0.569496	1
DISP2	0.345633	0.0863907	0.808762	0.419716	0.142881	0.999767	0.441356	0.161122	1
DKK2	2.86421	0.93737	0.997462	3.41047	0.960362	0.999767	3.33319	0.95776	1
DLC1	0.806626	0.402399	0.997462	0.934215	0.522452	0.999767	0.992859	0.573128	1
DLG2	1.88701	0.910026	0.997462	1.9368	0.917711	0.999767	2.05348	0.933288	1
DLG5	1.06867	0.63663	0.997462	1.39037	0.797469	0.999767	1.44176	0.816187	1
DLGAP1	0.988042	0.573175	0.997462	1.25683	0.748112	0.999767	1.29699	0.768322	1
DLGAP2	0.77607	0.335797	0.997462	1.03036	0.598338	0.999767	1.03849	0.605706	1
DLGAP3	0.655027	0.244832	0.952126	0.790135	0.382134	0.999767	0.799056	0.391219	1
DLGAP4	0.432016	0.129767	0.850569	0.538198	0.219801	0.999767	0.56098	0.24046	1
DLK1	0.897744	0.546126	0.997462	1.24744	0.73177	0.999767	1.30986	0.756471	1
DMBT1	0.734382	0.233095	0.940263	0.804898	0.318414	0.999767	0.830366	0.350439	1
DMRT1	3.3456	0.958687	0.997462	3.87908	0.973344	0.999767	3.97725	0.975366	1
DMRT3	0.650685	0.298672	0.983782	0.781876	0.419112	0.999767	0.810408	0.444355	1
DMXL1	2.95104	0.974942	0.997462	2.4941	0.951955	0.999767	2.65167	0.961643	1
DMXL2	2.40106	0.943637	0.997462	2.00706	0.902253	0.999767	2.12531	0.91717	1
DNAH1	0.576865	0.148816	0.882778	0.810921	0.386358	0.999767	0.858322	0.436561	1
DNAH10	0.747845	0.219541	0.930004	0.94587	0.482556	0.999767	1.00042	0.553541	1
DNAH11	0.887355	0.366096	0.997462	0.957886	0.478087	0.999767	1.02857	0.585508	1
DNAH17	0.397531	0.0439755	0.762125	0.574248	0.168143	0.999767	0.622567	0.213788	1
DNAH2	0.562592	0.0698545	0.790479	0.733937	0.229864	0.999767	0.770747	0.274101	1
DNAH3	0.832408	0.323623	0.997462	1.04405	0.606049	0.999767	1.12981	0.701524	1
DNAH5	1.02463	0.579186	0.997462	1.14971	0.735066	0.999767	1.21799	0.801287	1
DNAH6	0.832264	0.501673	0.997462	0.817867	0.491494	0.999767	0.877719	0.532857	1
DNAH7	0.664217	0.0718554	0.790479	0.638092	0.0536382	0.999767	0.668756	0.0753857	1
DNAH8	1.20789	0.778828	0.997462	1.20257	0.774194	0.999767	1.27723	0.832867	1
DNAH9	1.35815	0.883099	0.997462	1.68233	0.9763	0.999767	1.81616	0.988507	1
DNAI2	1.78739	0.865999	0.997462	2.43859	0.944279	0.999767	2.59562	0.954743	1
DNAJC10	0.525088	0.22696	0.930004	0.476979	0.186051	0.999767	0.510054	0.214014	1
DNAJC13	0.717094	0.346186	0.997462	0.657444	0.290558	0.999767	0.70813	0.337828	1
DNAJC6	0.989837	0.600421	0.997462	0.973345	0.590498	0.999767	1.04137	0.630162	1
DNER	3.24211	0.954937	0.997462	3.80136	0.971615	0.999767	4.00565	0.97592	1
DNM3	1.18127	0.70271	0.997462	1.26483	0.733274	0.999767	1.31084	0.748743	1
DNMBP	1.3305	0.753849	0.997462	1.47724	0.796938	0.999767	1.51941	0.807848	1
DNMT3A	1.07817	0.648329	0.997462	1.3281	0.762264	0.999767	1.38172	0.781768	1
DOCK1	0.479856	0.196326	0.91255	0.599218	0.300748	0.999767	0.631325	0.329063	1
DOCK10	1.22826	0.740253	0.997462	1.35365	0.808227	0.999767	1.46903	0.856782	1
DOCK2	0.625802	0.0682401	0.790479	0.829478	0.296512	0.999767	0.89721	0.397056	1
DOCK3	0.473331	0.1213	0.836641	0.576701	0.208766	0.999767	0.588884	0.219985	1
DOCK4	1.55197	0.855417	0.997462	1.78388	0.910942	0.999767	1.85336	0.923157	1
DOCK5	3.89072	0.974736	0.997462	4.83331	0.988304	0.999767	5.19049	0.991177	1
DOCK7	0.519432	0.15298	0.885015	0.470824	0.114769	0.999767	0.492121	0.130966	1
DOCK8	0.45578	0.140636	0.866468	0.5443	0.215788	0.999767	0.591182	0.258326	1
DOPEY2	0.341107	0.0268244	0.762125	0.41807	0.0621841	0.999767	0.441099	0.0761439	1
DOT1L	1.30497	0.746822	0.997462	1.68779	0.845549	0.999767	1.74331	0.856119	1
DPP10	1.17697	0.707444	0.997462	1.21356	0.731102	0.999767	1.31446	0.788526	1
DPP4	0.425083	0.11709	0.830873	0.428691	0.119773	0.999767	0.459306	0.14344	1
DPP6	0.751382	0.308977	0.989028	0.931073	0.501975	0.999767	1.00917	0.578748	1
DPPA2	0.550711	0.249265	0.957481	0.513962	0.217368	0.999767	0.571409	0.267436	1
DPPA4	4.46809	0.984573	0.997462	4.43094	0.984094	0.999767	4.86505	0.988831	1
DPY19L1	0.423288	0.158846	0.886363	0.387196	0.130157	0.999767	0.427962	0.162678	1
DPY19L2	0.425672	0.0549992	0.762125	0.433782	0.0593495	0.999767	0.453462	0.0706934	1
DPY19L3	0.383689	0.070705	0.790479	0.424876	0.0975386	0.999767	0.446746	0.113385	1
DPYD	2.06527	0.935166	0.997462	1.93342	0.917667	0.999767	2.1707	0.946476	1
DPYS	0.916318	0.535561	0.997462	1.00259	0.596761	0.999767	1.1202	0.670105	1
DPYSL4	0.497941	0.175312	0.907933	0.646951	0.309868	0.999767	0.721656	0.378548	1
DRD2	2.39272	0.942514	0.997462	3.4879	0.986874	0.999767	3.9673	0.992945	1
DRD3	0.589334	0.214429	0.929208	0.754923	0.373613	0.999767	0.892246	0.501146	1
DRD5	0.65404	0.240023	0.946185	0.90822	0.49619	0.999767	0.981377	0.563387	1
DSC1	1.21913	0.715909	0.997462	1.13635	0.6761	0.999767	1.21793	0.715364	1
DSC2	0.80628	0.452723	0.997462	0.76794	0.420918	0.999767	0.815626	0.460338	1
DSC3	0.533888	0.165138	0.895066	0.492821	0.131513	0.999767	0.533955	0.165196	1
DSCAM	0.831859	0.356778	0.997462	0.986304	0.543711	0.999767	1.08517	0.649133	1
DSCAML1	0.572977	0.0622624	0.784841	0.752742	0.233712	0.999767	0.828924	0.332229	1
DSEL	3.98413	0.976921	0.997462	3.71156	0.970913	0.999767	3.94762	0.976199	1
DSG1	1.37338	0.77848	0.997462	1.22496	0.71794	0.999767	1.34315	0.767207	1
DSG2	1.64325	0.836753	0.997462	1.54872	0.814764	0.999767	1.72857	0.854325	1
DSG3	1.15981	0.689869	0.997462	1.0864	0.646632	0.999767	1.2165	0.7202	1
DSG4	1.04556	0.615639	0.997462	1.00014	0.581413	0.999767	1.09437	0.650165	1
DSP	0.404161	0.0257858	0.762125	0.498319	0.0702825	0.999767	0.513346	0.0799449	1
DSPP	0.791621	0.50628	0.997462	0.856299	0.544772	0.999767	0.766347	0.490536	1
DST	1.49789	0.904824	0.997462	1.52636	0.91414	0.999767	1.60539	0.935874	1
DTNA	2.12339	0.942104	0.997462	2.27903	0.956486	0.999767	2.40812	0.965675	1
DTX2	0.180861	0.00599734	0.686252	0.22281	0.0147787	0.999767	0.237939	0.0192885	1
DUOX2	0.627403	0.277106	0.982968	0.825583	0.457566	0.999767	0.864236	0.49046	1
DUSP10	1.49582	0.801462	0.997462	1.863	0.877664	0.999767	2.00124	0.897862	1
DUSP22	1.14286	0.680474	0.997462	1.44748	0.803736	0.999767	1.53998	0.831219	1
DUSP27	0.702051	0.193615	0.91255	0.865458	0.392249	0.999767	0.895399	0.430351	1
DYNC1H1	0.593123	0.063398	0.790479	0.721769	0.179584	0.999767	0.76674	0.234071	1
DYNC1I1	0.713155	0.315933	0.996175	0.755608	0.357771	0.999767	0.794632	0.396028	1
DYNC2H1	0.71451	0.269499	0.973273	0.627433	0.181915	0.999767	0.650216	0.203791	1
DYSF	0.870176	0.39287	0.997462	1.12464	0.689785	0.999767	1.17505	0.735497	1
DYTN	1.59418	0.825688	0.997462	1.61434	0.830323	0.999767	1.66795	0.842049	1
DZIP3	4.157	0.980285	0.997462	3.91844	0.975862	0.999767	4.13136	0.979854	1
E2F7	3.09509	0.9485	0.997462	2.95967	0.942261	0.999767	3.22347	0.95374	1
EBF1	0.970717	0.572723	0.997462	1.2016	0.713485	0.999767	1.33499	0.775254	1
EBF2	0.524254	0.234629	0.940997	0.590328	0.292885	0.999767	0.640907	0.337469	1
EBF3	0.891384	0.516751	0.997462	1.15067	0.687213	0.999767	1.20673	0.716717	1
ECE2	0.838711	0.478901	0.997462	1.05206	0.630895	0.999767	1.08184	0.649096	1
ECT2L	0.728675	0.431027	0.997462	0.769234	0.46148	0.999767	0.816459	0.495571	1
EDIL3	2.73985	0.930306	0.997462	2.62414	0.922949	0.999767	2.64317	0.924215	1
EEF2K	1.11768	0.67716	0.997462	1.40752	0.778364	0.999767	1.4338	0.785781	1
EFCAB5	0.472583	0.147516	0.882413	0.476067	0.150313	0.999767	0.495623	0.166333	1
EFCAB6	1.29123	0.756157	0.997462	1.45475	0.822772	0.999767	1.52043	0.844538	1
EFEMP2	0.771862	0.463417	0.997462	0.999202	0.612384	0.999767	0.995326	0.610161	1
EFHB	1.40225	0.775265	0.997462	1.23007	0.717798	0.999767	1.30128	0.743128	1
EFR3A	0.285938	0.0319829	0.762125	0.269609	0.0257978	0.999767	0.286722	0.0322999	1
EFTUD1	0.652209	0.378394	0.997462	0.630621	0.360991	0.999767	0.676158	0.39743	1
EGF	3.08456	0.948502	0.997462	2.9044	0.939898	0.999767	2.96312	0.942862	1
EGFLAM	1.01923	0.597093	0.997462	1.18146	0.706157	0.999767	1.25113	0.745125	1
EGFR	3.51449	0.99666	0.99909	4.37641	0.999399	0.999924	4.63087	0.999635	1
EGR2	1.37218	0.767971	0.997462	1.48742	0.800141	0.999767	1.5742	0.821307	1
EHBP1	0.601286	0.286727	0.983782	0.543436	0.236088	0.999767	0.568002	0.257487	1
EHD3	0.289495	0.051829	0.762125	0.416814	0.140484	0.999767	0.451165	0.169587	1
EHMT1	0.883319	0.536596	0.997462	1.05822	0.641912	0.999767	1.09413	0.660816	1
EIF2AK3	2.83908	0.936008	0.997462	2.78012	0.932685	0.999767	2.84442	0.9363	1
EIF2AK4	1.1353	0.684445	0.997462	1.27777	0.737719	0.999767	1.33524	0.756577	1
EIF3A	0.490859	0.162382	0.895066	0.43757	0.120473	0.999767	0.415675	0.104665	1
EIF4B	2.67516	0.925904	0.997462	2.39279	0.905349	0.999767	2.36363	0.902892	1
EIF4G1	0.791617	0.354902	0.997462	0.841006	0.408555	0.999767	0.887415	0.458145	1
EIF4G2	0.274088	0.0274157	0.762125	0.267082	0.0249108	0.999767	0.276569	0.0283375	1
EIF4G3	0.876645	0.532137	0.997462	0.822324	0.49466	0.999767	0.880172	0.534497	1
ELMO1	0.666602	0.338378	0.997462	0.89087	0.52304	0.999767	0.928595	0.550733	1
EMILIN2	1.30845	0.753918	0.997462	1.50624	0.821959	0.999767	1.60038	0.847647	1
EMILIN3	0.61173	0.311803	0.993061	0.70454	0.392437	0.999767	0.740681	0.42275	1
EML4	0.853779	0.516615	0.997462	0.772909	0.45881	0.999767	0.813917	0.488677	1
EML5	0.706632	0.373233	0.997462	0.621601	0.298817	0.999767	0.657149	0.330088	1
ENAM	2.3244	0.937284	0.997462	1.96416	0.896199	0.999767	1.97432	0.897666	1
ENGASE	0.562155	0.267963	0.970741	0.710978	0.397892	0.999767	0.733635	0.416902	1
ENOX1	1.09315	0.666742	0.997462	1.21757	0.716389	0.999767	1.24222	0.725325	1
ENPEP	2.07716	0.910563	0.997462	2.20163	0.924642	0.999767	2.32983	0.93679	1
ENPP1	1.6098	0.829332	0.997462	1.66325	0.841205	0.999767	1.70063	0.849011	1
ENPP2	0.702745	0.332802	0.997462	0.718394	0.347398	0.999767	0.755236	0.381581	1
ENPP3	0.667792	0.33942	0.997462	0.666578	0.338357	0.999767	0.711083	0.377077	1
ENPP7	3.11012	0.949146	0.997462	4.24646	0.979619	0.999767	4.60289	0.98447	1
EP300	0.860797	0.521419	0.997462	0.809876	0.485783	0.999767	0.835694	0.504077	1
EP400	0.454827	0.0318147	0.762125	0.511897	0.05925	0.999767	0.54928	0.0832041	1
EPB41L2	0.281223	0.030116	0.762125	0.289526	0.0334483	0.999767	0.314379	0.0446455	1
EPB41L3	1.2716	0.774579	0.997462	1.41554	0.847382	0.999767	1.48772	0.875527	1
EPHA1	0.862002	0.526968	0.997462	1.02316	0.625882	0.999767	1.05263	0.641924	1
EPHA10	0.763885	0.427339	0.997462	0.950853	0.570202	0.999767	0.977495	0.588285	1
EPHA3	0.632415	0.117433	0.830873	0.668555	0.151242	0.999767	0.738772	0.227893	1
EPHA5	0.870981	0.402082	0.997462	0.896228	0.433514	0.999767	0.984399	0.539768	1
EPHA6	1.1482	0.696093	0.997462	1.14908	0.696796	0.999767	1.23766	0.761131	1
EPHA7	1.85406	0.904559	0.997462	1.75668	0.886454	0.999767	1.9174	0.914796	1
EPHA8	0.567908	0.147968	0.882778	0.744031	0.322411	0.999767	0.795165	0.376741	1
EPHB1	0.638877	0.124633	0.848952	0.804689	0.310871	0.999767	0.900081	0.434302	1
EPHB2	0.889408	0.540637	0.997462	1.23792	0.727801	0.999767	1.32024	0.76036	1
EPHB3	0.953826	0.581733	0.997462	1.2291	0.724071	0.999767	1.32456	0.761964	1
EPHB4	0.274787	0.0330446	0.762125	0.342462	0.0687386	0.999767	0.375711	0.0910236	1
EPHB6	1.66618	0.902016	0.997462	1.90749	0.945699	0.999767	2.04108	0.961071	1
EPPK1	0.498082	0.0600802	0.77782	0.639314	0.171973	0.999767	0.67742	0.211022	1
EPRS	5.20007	0.99208	0.998614	4.70759	0.988051	0.999767	5.08692	0.991301	1
EPX	0.330031	0.0526278	0.762125	0.417683	0.109513	0.999767	0.440851	0.127532	1
ERBB4	1.12775	0.679569	0.997462	1.16475	0.709018	0.999767	1.23128	0.756882	1
ERC1	1.06117	0.65268	0.997462	1.16142	0.694952	0.999767	1.19584	0.708276	1
ERCC4	1.16135	0.694925	0.997462	1.2095	0.713404	0.999767	1.28151	0.73899	1
ERCC5	1.58714	0.84473	0.997462	2.17649	0.942543	0.999767	2.29715	0.953089	1
ERCC6	1.26835	0.732948	0.997462	1.27785	0.736252	0.999767	1.34038	0.757019	1
ERN2	0.507397	0.15452	0.885015	0.591672	0.229723	0.999767	0.623712	0.260027	1
ESPL1	0.577278	0.281337	0.983782	0.655437	0.350164	0.999767	0.699845	0.388444	1
ESR1	0.474734	0.155926	0.885015	0.600433	0.266835	0.999767	0.61206	0.277563	1
ESRRB	0.918734	0.559722	0.997462	1.20987	0.715781	0.999767	1.25029	0.732949	1
ESRRG	0.527293	0.111503	0.824372	0.583956	0.158328	0.999767	0.603097	0.175668	1
ETV1	0.456565	0.176771	0.907933	0.466324	0.184909	0.999767	0.457929	0.177904	1
EVC2	1.07037	0.633479	0.997462	1.27746	0.75879	0.999767	1.32431	0.781534	1
EVI5	0.715513	0.376184	0.997462	0.662611	0.330037	0.999767	0.699736	0.362502	1
EVPL	1.24753	0.727212	0.997462	1.71217	0.850287	0.999767	1.74169	0.855822	1
EXO1	0.897226	0.500352	0.997462	0.850328	0.459449	0.999767	0.875611	0.481696	1
EXOC1	0.613515	0.347055	0.997462	0.604217	0.339431	0.999767	0.638684	0.367516	1
EXOC2	0.491001	0.205832	0.919182	0.525048	0.235322	0.999767	0.568082	0.273202	1
EXOC4	1.56282	0.818224	0.997462	1.84184	0.87472	0.999767	1.98569	0.896468	1
EXPH5	0.548741	0.0798726	0.808762	0.490577	0.0461323	0.999767	0.509648	0.055957	1
EXTL1	1.33538	0.756621	0.997462	1.52947	0.810704	0.999767	1.59005	0.824916	1
EYA1	1.33626	0.755702	0.997462	1.25628	0.728689	0.999767	1.30997	0.747129	1
EYA2	1.22034	0.717409	0.997462	1.45716	0.792163	0.999767	1.56865	0.820025	1
EYA4	1.56444	0.839449	0.997462	1.42443	0.796523	0.999767	1.5021	0.82151	1
EYS	0.949003	0.513223	0.997462	0.877244	0.436424	0.999767	0.911756	0.47385	1
EZH2	0.521366	0.223743	0.930004	0.532372	0.233273	0.999767	0.557359	0.25509	1
F13A1	0.808104	0.403845	0.997462	0.961813	0.546719	0.999767	1.04827	0.617765	1
F13B	0.744111	0.297149	0.983782	0.619838	0.171102	0.999767	0.646238	0.196037	1
F5	1.53119	0.893923	0.997462	1.52708	0.8926	0.999767	1.62613	0.920709	1
FAM129A	0.279614	0.0188543	0.762125	0.312405	0.0297042	0.999767	0.33328	0.0382474	1
FAM129C	0.484144	0.172338	0.907933	0.559768	0.239354	0.999767	0.566042	0.245086	1
FAM131B	0.535543	0.200478	0.91255	0.577221	0.23768	0.999767	0.597911	0.25655	1
FAM135A	0.726249	0.429173	0.997462	0.632024	0.35471	0.999767	0.655814	0.373918	1
FAM135B	0.924316	0.403468	0.997462	1.02313	0.577367	0.999767	1.09898	0.694707	1
FAM13A	0.481088	0.197373	0.91255	0.524515	0.234856	0.999767	0.539641	0.248116	1
FAM13C	0.464561	0.114713	0.830873	0.470116	0.118867	0.999767	0.500796	0.142893	1
FAM155A	0.766178	0.459223	0.997462	0.958981	0.58878	0.999767	0.978704	0.600503	1
FAM160A2	0.618824	0.31806	0.996813	0.65426	0.349138	0.999767	0.693345	0.382898	1
FAM169A	1.12431	0.67992	0.997462	0.954202	0.601447	0.999767	0.967253	0.608054	1
FAM171A1	0.44947	0.0360542	0.762125	0.536202	0.084327	0.999767	0.544542	0.0902584	1
FAM171B	1.86618	0.906131	0.997462	1.81058	0.896399	0.999767	1.93186	0.916482	1
FAM179B	1.95611	0.893435	0.997462	1.74756	0.858541	0.999767	1.84451	0.876009	1
FAM188B	1.96887	0.895261	0.997462	2.25687	0.928972	0.999767	2.40112	0.941429	1
FAM65C	0.512355	0.187675	0.910695	0.658038	0.320134	0.999767	0.678031	0.338608	1
FAM71A	2.76923	0.931618	0.997462	2.92122	0.939852	0.999767	3.36416	0.958238	1
FAM71B	1.38483	0.810022	0.997462	1.40865	0.819922	0.999767	1.58044	0.878687	1
FAM83B	0.917577	0.502802	0.997462	0.833112	0.422297	0.999767	0.861035	0.449421	1
FAM83C	0.687425	0.332788	0.997462	0.793278	0.42926	0.999767	0.810902	0.444788	1
FAM83D	0.563305	0.26898	0.972465	0.658441	0.35278	0.999767	0.672531	0.365001	1
FAM90A1	0.391759	0.108488	0.824372	0.404181	0.11779	0.999767	0.430122	0.138108	1
FANCA	1.35344	0.761146	0.997462	1.52362	0.808903	0.999767	1.63169	0.834067	1
FANCM	1.49178	0.818569	0.997462	1.35016	0.769549	0.999767	1.36571	0.775471	1
FAP	0.998336	0.588719	0.997462	0.924085	0.534849	0.999767	0.972233	0.570294	1
FAR2	0.0693948	0.000145587	0.155896	0.0793665	0.000316162	0.520086	0.0911928	0.000682049	1
FARP1	1.16209	0.695219	0.997462	1.4552	0.791636	0.999767	1.48642	0.79988	1
FARP2	0.592346	0.285891	0.983782	0.701382	0.381237	0.999767	0.738641	0.412836	1
FASN	0.392383	0.0824887	0.808762	0.528211	0.190322	0.999767	0.557197	0.216829	1
FAT1	1.2996	0.82624	0.997462	1.36305	0.862353	0.999767	1.50016	0.919222	1
FAT2	0.580144	0.0462569	0.762125	0.673278	0.115149	0.999767	0.755345	0.206211	1
FAT3	0.649919	0.01732	0.762125	0.738476	0.0699656	0.999767	0.819354	0.171325	1
FAT4	0.803208	0.205878	0.919182	0.796286	0.195868	0.999767	0.881252	0.331624	1
FBN1	0.830368	0.403937	0.997462	0.876978	0.452065	0.999767	0.877405	0.4525	1
FBN2	0.938901	0.461948	0.997462	0.987393	0.530146	0.999767	0.978203	0.51744	1
FBN3	0.910973	0.466843	0.997462	1.13439	0.688741	0.999767	1.13888	0.692465	1
FBXL13	0.409038	0.14732	0.882413	0.415959	0.152888	0.999767	0.443311	0.175421	1
FBXL7	2.00873	0.946358	0.997462	2.91239	0.992813	0.999767	3.1352	0.995612	1
FBXO18	0.769997	0.462043	0.997462	0.930779	0.57152	0.999767	0.986851	0.605262	1
FBXO40	0.479366	0.195911	0.91255	0.550233	0.257441	0.999767	0.589146	0.29184	1
FBXW7	0.906057	0.525315	0.997462	0.867895	0.495801	0.999767	0.935499	0.547319	1
FCAR	2.80324	0.934395	0.997462	3.1775	0.95241	0.999767	3.44985	0.962125	1
FCER1A	0.444626	0.10034	0.817705	0.513406	0.153257	0.999767	0.564282	0.197482	1
FCGBP	0.703591	0.176598	0.907933	0.853825	0.364467	0.999767	0.905637	0.434024	1
FCRL1	1.19897	0.710689	0.997462	1.30159	0.760929	0.999767	1.43666	0.815252	1
FCRL2	1.03308	0.613671	0.997462	1.13763	0.678062	0.999767	1.26795	0.745666	1
FCRL3	0.623959	0.21465	0.929208	0.672727	0.262419	0.999767	0.735653	0.326328	1
FCRL4	0.686102	0.326042	0.997462	0.703465	0.34218	0.999767	0.752579	0.387481	1
FCRL5	0.576278	0.115757	0.830873	0.620248	0.153987	0.999767	0.689305	0.223034	1
FER	2.53299	0.916556	0.997462	2.50787	0.914693	0.999767	2.66795	0.92583	1
FER1L6	1.04892	0.610818	0.997462	1.24991	0.768618	0.999767	1.33453	0.817862	1
FERD3L	1.11719	0.668824	0.997462	1.46723	0.809749	0.999767	1.53123	0.828386	1
FEZF1	0.45032	0.181314	0.907933	0.569854	0.285965	0.999767	0.591111	0.304842	1
FGA	0.783422	0.433865	0.997462	0.736833	0.394526	0.999767	0.78387	0.434238	1
FGB	1.55087	0.81521	0.997462	1.49343	0.800329	0.999767	1.55573	0.816417	1
FGD5	0.843764	0.458504	0.997462	0.992203	0.580875	0.999767	1.03081	0.609479	1
FGD6	2.36717	0.903194	0.997462	2.37277	0.90367	0.999767	2.48619	0.91277	1
FHL5	0.269963	0.022478	0.762125	0.316053	0.0401309	0.999767	0.315855	0.0400423	1
FHOD3	2.5738	0.955657	0.997462	2.98539	0.974813	0.999767	3.10193	0.978504	1
FIGN	1.04071	0.613023	0.997462	1.01066	0.590613	0.999767	1.10789	0.659917	1
FILIP1	0.498763	0.168952	0.904518	0.523218	0.189754	0.999767	0.553973	0.21677	1
FKBP6	0.489436	0.168129	0.902357	0.586928	0.254423	0.999767	0.600463	0.266863	1
FLG	1.78044	0.996604	0.99909	1.51445	0.973722	0.999767	1.39334	0.939807	1
FLG2	1.32361	0.862482	0.997462	1.01456	0.565982	0.999767	0.919882	0.435558	1
FLI1	2.74588	0.930668	0.997462	3.52943	0.964031	0.999767	3.68072	0.968173	1
FLNB	0.464631	0.120268	0.833294	0.547121	0.188936	0.999767	0.622265	0.258646	1
FLNC	0.646459	0.0965891	0.808762	0.828946	0.310468	0.999767	0.920275	0.441462	1
FLRT2	0.605211	0.196967	0.91255	0.764735	0.356155	0.999767	0.842001	0.434476	1
FLT1	1.088	0.644491	0.997462	1.19212	0.717486	0.999767	1.27523	0.766917	1
FLT3	0.812757	0.42809	0.997462	0.875391	0.483654	0.999767	0.89936	0.504195	1
FLT4	1.07191	0.638672	0.997462	1.46371	0.823682	0.999767	1.52798	0.844011	1
FMN1	3.25715	0.955504	0.997462	3.35496	0.959009	0.999767	3.53893	0.964818	1
FMN2	1.28594	0.836249	0.997462	1.26276	0.820101	0.999767	1.2675	0.823505	1
FMO1	1.13735	0.685282	0.997462	1.28453	0.740012	0.999767	1.42086	0.782162	1
FN1	1.37769	0.819377	0.997462	1.41099	0.833901	0.999767	1.56038	0.887134	1
FNDC1	1.01452	0.596072	0.997462	1.08541	0.646437	0.999767	1.14922	0.687564	1
FNDC3B	1.89896	0.884847	0.997462	1.84743	0.876499	0.999767	1.92807	0.889306	1
FOLH1	1.42187	0.811136	0.997462	1.32679	0.772355	0.999767	1.41977	0.810349	1
FOXG1	0.453149	0.0907339	0.808762	0.623963	0.236114	0.999767	0.61856	0.230875	1
FOXI1	0.598245	0.291097	0.983782	0.786756	0.452447	0.999767	0.821838	0.480341	1
FOXP2	0.452009	0.105562	0.822111	0.429641	0.0901152	0.999767	0.443518	0.0995656	1
FPGT	0.344178	0.0985192	0.811906	0.323551	0.0845586	0.999767	0.331058	0.0895395	1
FPR2	0.85921	0.525086	0.997462	1.06749	0.649776	0.999767	1.26528	0.74027	1
FPR3	0.447433	0.178881	0.907933	0.544687	0.263595	0.999767	0.650456	0.357001	1
FRAS1	1.11674	0.670512	0.997462	1.23774	0.760964	0.999767	1.32422	0.812772	1
FREM1	0.534441	0.0542737	0.762125	0.591085	0.0914436	0.999767	0.641788	0.134374	1
FREM2	7.96273	0.999263	0.999871	8.80565	0.99962	0.999924	9.60341	0.999794	1
FRG1	1.01021	0.629093	0.997462	1.01132	0.629624	0.999767	1.04248	0.644197	1
FRG2B	0.9811	0.595189	0.997462	1.05202	0.636072	0.999767	1.10357	0.663536	1
FRMD6	0.805027	0.482297	0.997462	0.993531	0.605553	0.999767	0.997635	0.607949	1
FRMPD1	0.636393	0.164155	0.895066	0.69832	0.227237	0.999767	0.736858	0.269708	1
FRMPD2	0.605237	0.174189	0.907933	0.640663	0.20789	0.999767	0.688836	0.256497	1
FRY	0.907766	0.472621	0.997462	1.00397	0.570648	0.999767	1.07145	0.632938	1
FRYL	0.884026	0.459238	0.997462	0.851046	0.425419	0.999767	0.903279	0.478656	1
FSCB	2.71167	0.990339	0.998577	1.84472	0.92624	0.999767	2.06911	0.955947	1
FSCN3	0.247689	0.0226946	0.762125	0.290911	0.0402909	0.999767	0.291348	0.0404982	1
FSHR	0.997804	0.559157	0.997462	1.25243	0.777119	0.999767	1.38694	0.852161	1
FSTL5	1.47191	0.860241	0.997462	1.48219	0.864009	0.999767	1.58111	0.8959	1
FTMT	0.484023	0.107923	0.824372	0.650958	0.255895	0.999767	0.649708	0.254658	1
FUT8	0.420949	0.156938	0.885015	0.417427	0.154076	0.999767	0.435038	0.168523	1
FUT9	2.32867	0.899854	0.997462	2.57032	0.918909	0.999767	2.70711	0.927901	1
FYB	5.63146	0.994538	0.999053	5.24292	0.992472	0.999767	5.54178	0.99412	1
FYN	2.60233	0.921119	0.997462	2.8143	0.934182	0.999767	2.99979	0.943677	1
FZD10	1.08377	0.651333	0.997462	1.64267	0.856652	0.999767	1.80025	0.888886	1
FZD7	0.387829	0.105607	0.822111	0.548547	0.24145	0.999767	0.556208	0.24849	1
GAB4	0.301559	0.0386413	0.762125	0.357863	0.0685388	0.999767	0.368052	0.0748912	1
GABBR1	0.50591	0.182119	0.907933	0.637895	0.301477	0.999767	0.679906	0.340337	1
GABBR2	0.527633	0.237583	0.942145	0.716083	0.402202	0.999767	0.775928	0.451519	1
GABRA1	0.759661	0.38566	0.997462	0.756481	0.382729	0.999767	0.841635	0.459575	1
GABRA2	1.07351	0.632498	0.997462	1.04235	0.607507	0.999767	1.16916	0.702273	1
GABRA4	1.24592	0.734508	0.997462	1.15496	0.686019	0.999767	1.2742	0.74823	1
GABRA5	0.935028	0.546972	0.997462	1.25147	0.738146	0.999767	1.38387	0.794693	1
GABRA6	1.31315	0.766162	0.997462	1.39638	0.80089	0.999767	1.58811	0.863798	1
GABRB1	0.639674	0.282898	0.983782	0.777295	0.409944	0.999767	0.872513	0.49312	1
GABRB3	0.570241	0.0970699	0.810558	0.709867	0.22954	0.999767	0.761139	0.28809	1
GABRG1	0.704359	0.209135	0.919182	0.688436	0.192087	0.999767	0.710506	0.215859	1
GABRG2	1.13433	0.675837	0.997462	1.30118	0.770928	0.999767	1.46639	0.840565	1
GABRG3	0.665781	0.205243	0.919182	0.833181	0.389065	0.999767	0.872542	0.433294	1
GABRR1	1.37168	0.765979	0.997462	1.78363	0.864235	0.999767	1.92087	0.886582	1
GAD2	0.330174	0.0106809	0.702801	0.358647	0.0168111	0.999767	0.382571	0.0235705	1
GAK	0.707071	0.379261	0.997462	0.887126	0.524547	0.999767	0.910438	0.541636	1
GALNT13	1.74687	0.905524	0.997462	1.70255	0.896045	0.999767	1.75001	0.906162	1
GALNT14	0.551661	0.17571	0.907933	0.716971	0.331589	0.999767	0.754272	0.367979	1
GALNT5	1.1149	0.66624	0.997462	1.15296	0.685487	0.999767	1.26728	0.737535	1
GALNT8	1.0529	0.634485	0.997462	1.25111	0.731383	0.999767	1.36828	0.777025	1
GALNTL6	0.54068	0.198806	0.91255	0.599063	0.251057	0.999767	0.629678	0.279208	1
GALR1	0.317992	0.0464247	0.762125	0.468378	0.150225	0.999767	0.502285	0.179759	1
GANAB	0.823783	0.50072	0.997462	0.908987	0.557781	0.999767	0.917591	0.563248	1
GAP43	1.45121	0.789376	0.997462	1.30062	0.742904	0.999767	1.53863	0.812403	1
GAS2L2	0.885753	0.542747	0.997462	0.972259	0.596704	0.999767	1.02243	0.625477	1
GAS7	0.631477	0.313324	0.995014	0.810386	0.465288	0.999767	0.812107	0.466665	1
GATA3	0.699736	0.338717	0.997462	0.931699	0.541346	0.999767	0.936821	0.545377	1
GBF1	1.13518	0.677921	0.997462	1.30672	0.754038	0.999767	1.40777	0.790685	1
GBP4	2.21062	0.92605	0.997462	2.5441	0.953324	0.999767	2.68826	0.961683	1
GBP5	1.22028	0.71559	0.997462	1.3741	0.767533	0.999767	1.48605	0.799268	1
GBP6	1.21998	0.715477	0.997462	1.41644	0.780093	0.999767	1.52717	0.809789	1
GC	0.664933	0.388545	0.997462	0.680093	0.400528	0.999767	0.730881	0.439702	1
GCC2	1.46799	0.793363	0.997462	1.42217	0.78021	0.999767	1.45232	0.788954	1
GCK	0.438061	0.171036	0.907933	0.615463	0.326373	0.999767	0.641469	0.349179	1
GCKR	1.24093	0.724865	0.997462	1.48128	0.798546	0.999767	1.67374	0.842746	1
GCM1	1.47565	0.795753	0.997462	1.61738	0.831011	0.999767	1.69359	0.847365	1
GCN1L1	0.893436	0.521376	0.997462	1.12676	0.675144	0.999767	1.24099	0.734034	1
GDA	1.25273	0.730787	0.997462	1.39215	0.785249	0.999767	1.53174	0.829304	1
GDF10	0.833591	0.478864	0.997462	1.07312	0.645843	0.999767	1.10117	0.662264	1
GDF2	0.654174	0.296347	0.983782	0.871451	0.492228	0.999767	0.913636	0.526947	1
GFRA1	1.15709	0.693233	0.997462	1.49175	0.801256	0.999767	1.59142	0.825224	1
GFRAL	1.05185	0.618026	0.997462	1.05931	0.623503	0.999767	1.16542	0.695369	1
GGNBP2	1.0387	0.64246	0.997462	0.978533	0.613684	0.999767	0.978754	0.613793	1
GH1	0.419535	0.120198	0.833294	0.5807	0.258538	0.999767	0.574648	0.252975	1
GHR	0.405146	0.144214	0.875041	0.391354	0.133373	0.999767	0.430269	0.164578	1
GHSR	0.327424	0.0742877	0.806622	0.459112	0.176524	0.999767	0.523316	0.234501	1
GIMAP1	0.47675	0.166075	0.897188	0.64492	0.317926	0.999767	0.653933	0.326253	1
GIMAP4	0.634547	0.364172	0.997462	0.702852	0.418275	0.999767	0.737181	0.444449	1
GIMAP6	1.01143	0.629675	0.997462	1.19583	0.708273	0.999767	1.22223	0.718102	1
GIMAP8	0.665985	0.30259	0.985665	0.81339	0.438076	0.999767	0.876776	0.493101	1
GJA10	1.01321	0.611818	0.997462	1.02753	0.620125	0.999767	1.02678	0.619698	1
GJA8	3.3555	0.959027	0.997462	4.53305	0.984091	0.999767	4.82965	0.987322	1
GK2	0.980189	0.59464	0.997462	0.82944	0.495588	0.999767	0.920693	0.557494	1
GLB1L2	1.20472	0.71162	0.997462	1.59425	0.825859	0.999767	1.64719	0.837305	1
GLDC	1.47204	0.795109	0.997462	1.64365	0.836731	0.999767	1.71227	0.850864	1
GLG1	0.613204	0.297227	0.983782	0.732599	0.401069	0.999767	0.747631	0.413758	1
GLI1	0.550138	0.184841	0.907933	0.563723	0.196978	0.999767	0.586616	0.217886	1
GLI2	0.653107	0.242939	0.948127	0.81316	0.405522	0.999767	0.847123	0.439569	1
GLI3	0.453102	0.019701	0.762125	0.523071	0.0472243	0.999767	0.545759	0.0598159	1
GLRA3	1.09434	0.667256	0.997462	1.11429	0.675738	0.999767	1.19575	0.708243	1
GNAS	0.410346	0.0603488	0.77782	0.48644	0.107222	0.999767	0.500732	0.117516	1
GOLGA3	2.15433	0.945296	0.997462	2.70967	0.980267	0.999767	2.73563	0.981184	1
GOLGA4	2.64123	0.924409	0.997462	2.65751	0.925483	0.999767	2.67043	0.926324	1
GOLGB1	2.08174	0.938646	0.997462	2.12084	0.942963	0.999767	2.14969	0.945956	1
GOLIM4	0.733929	0.388087	0.997462	0.756091	0.407058	0.999767	0.754178	0.405429	1
GON4L	0.862387	0.522502	0.997462	0.868766	0.526831	0.999767	0.935827	0.570556	1
GP2	0.650942	0.192778	0.91255	0.784824	0.336685	0.999767	0.839478	0.398288	1
GPATCH1	1.43943	0.786064	0.997462	1.43938	0.786049	0.999767	1.50158	0.802973	1
GPATCH8	0.875931	0.484122	0.997462	0.869224	0.478299	0.999767	0.898354	0.503342	1
GPC5	1.64091	0.859538	0.997462	1.71727	0.876933	0.999767	1.83599	0.899908	1
GPI	0.904716	0.550677	0.997462	1.19318	0.708393	0.999767	1.27049	0.741159	1
GPM6A	0.638043	0.319102	0.997282	0.75234	0.417709	0.999767	0.85152	0.497608	1
GPNMB	0.587792	0.281873	0.983782	0.662338	0.347448	0.999767	0.753841	0.425507	1
GPR139	0.962783	0.584039	0.997462	1.38218	0.782104	0.999767	1.56171	0.836086	1
GPR141	2.54448	0.917076	0.997462	3.55947	0.964296	0.999767	4.29912	0.979854	1
GPR142	0.290212	0.0258609	0.762125	0.359316	0.0577391	0.999767	0.415327	0.0938136	1
GPR148	1.03608	0.618839	0.997462	1.32959	0.772952	0.999767	1.47731	0.826927	1
GPR149	0.400237	0.0809877	0.808762	0.45737	0.121446	0.999767	0.481851	0.140846	1
GPR15	0.797548	0.482103	0.997462	0.972578	0.596892	0.999767	1.09948	0.666158	1
GPR156	0.926951	0.564957	0.997462	1.02769	0.625131	0.999767	1.09422	0.660862	1
GPR158	1.22042	0.763468	0.997462	1.35037	0.845919	0.999767	1.41944	0.878967	1
GPR17	0.398713	0.113659	0.830873	0.569418	0.260673	0.999767	0.646272	0.331797	1
GPR32	0.586876	0.24646	0.95467	0.792532	0.434461	0.999767	0.859417	0.491577	1
GPR37	0.966978	0.589751	0.997462	1.11338	0.670578	0.999767	1.20219	0.712401	1
GPR45	0.904691	0.52983	0.997462	1.37043	0.789026	0.999767	1.52498	0.84069	1
GPR63	0.476923	0.157725	0.885015	0.524656	0.198394	0.999767	0.608104	0.273909	1
GPRC5B	0.768693	0.467801	0.997462	1.0373	0.637613	0.999767	1.15179	0.694153	1
GPRC6A	1.29499	0.757909	0.997462	1.42515	0.812079	0.999767	1.62653	0.874534	1
GPRIN3	1.5453	0.814054	0.997462	1.49029	0.800003	0.999767	1.69602	0.847635	1
GRAMD1B	0.734549	0.435501	0.997462	0.983213	0.603143	0.999767	1.04894	0.639948	1
GRAMD1C	0.476967	0.193877	0.91255	0.473834	0.191228	0.999767	0.497161	0.211121	1
GRB14	0.279858	0.0467597	0.762125	0.285747	0.0498259	0.999767	0.284785	0.0493181	1
GREB1	1.76813	0.908438	0.997462	2.28171	0.969889	0.999767	2.39294	0.976394	1
GRIA1	1.69378	0.872262	0.997462	2.06381	0.933434	0.999767	2.28015	0.95462	1
GRIA2	0.307817	0.00793877	0.702801	0.326487	0.0110725	0.999767	0.351159	0.0164503	1
GRIA4	1.20457	0.713302	0.997462	1.18922	0.70508	0.999767	1.30892	0.764231	1
GRID1	1.15194	0.699043	0.997462	1.5482	0.904899	0.999767	1.69816	0.941175	1
GRID2	1.12334	0.670664	0.997462	1.16428	0.699192	0.999767	1.23433	0.743546	1
GRIK1	0.71334	0.316115	0.996175	0.849461	0.44875	0.999767	0.923691	0.516946	1
GRIK2	1.29	0.755601	0.997462	1.34537	0.780195	0.999767	1.45415	0.8222	1
GRIK3	0.461189	0.0394209	0.762125	0.643608	0.172427	0.999767	0.697115	0.228232	1
GRIK4	0.656556	0.268208	0.970741	0.891718	0.493579	0.999767	0.96318	0.555563	1
GRIK5	0.775628	0.472849	0.997462	1.02965	0.633515	0.999767	1.08997	0.664736	1
GRIN2A	0.786129	0.253944	0.959806	1.01908	0.574967	0.999767	1.09414	0.665869	1
GRIN2B	0.563045	0.0412166	0.762125	0.744475	0.198582	0.999767	0.797614	0.26718	1
GRIN2C	0.334722	0.0790413	0.808762	0.438379	0.158576	0.999767	0.465274	0.181948	1
GRIN2D	0.704349	0.383779	0.997462	0.895024	0.535509	0.999767	0.916333	0.550757	1
GRIN3A	0.822222	0.369424	0.997462	0.976161	0.540494	0.999767	1.05328	0.617279	1
GRIP1	1.68774	0.846169	0.997462	1.75461	0.859295	0.999767	1.93841	0.889785	1
GRK5	0.640786	0.369212	0.997462	0.87884	0.543898	0.999767	0.918026	0.568808	1
GRM1	1.39556	0.839842	0.997462	1.76377	0.946437	0.999767	1.89984	0.965068	1
GRM3	0.496033	0.053039	0.762125	0.634251	0.156877	0.999767	0.704351	0.229236	1
GRM4	0.509985	0.185627	0.908797	0.672851	0.333829	0.999767	0.712348	0.370084	1
GRM5	0.533525	0.0473073	0.762125	0.652742	0.135099	0.999767	0.704742	0.188858	1
GRM6	0.388056	0.0605413	0.77782	0.524987	0.160858	0.999767	0.568836	0.200612	1
GRM7	0.698038	0.256972	0.96011	0.82852	0.397219	0.999767	0.923559	0.497376	1
GRM8	0.642359	0.115812	0.830873	0.69665	0.169093	0.999767	0.788607	0.278439	1
GRXCR1	0.431416	0.0961378	0.808762	0.446516	0.106814	0.999767	0.460978	0.117501	1
GSTA1	1.21614	0.714042	0.997462	1.47164	0.795443	0.999767	1.58536	0.823724	1
GTDC1	0.947305	0.597914	0.997462	0.993105	0.620845	0.999767	1.06236	0.653212	1
GTF2IRD1	0.964429	0.588207	0.997462	1.26036	0.737072	0.999767	1.34663	0.769986	1
GTF3C1	0.690697	0.230952	0.935755	0.867399	0.427554	0.999767	0.894462	0.457585	1
GUCY1A2	0.671308	0.253713	0.959806	0.733376	0.316824	0.999767	0.76659	0.351115	1
GUCY1A3	1.04861	0.622589	0.997462	1.15678	0.688179	0.999767	1.22374	0.723887	1
GUCY2C	0.331854	0.0682345	0.790479	0.38763	0.105462	0.999767	0.422074	0.131683	1
GYS2	0.63583	0.317155	0.9966	0.64082	0.321544	0.999767	0.691475	0.365799	1
HACE1	1.10837	0.673245	0.997462	1.03065	0.638728	0.999767	1.06881	0.656089	1
HAO1	1.39235	0.773033	0.997462	1.48597	0.799247	0.999767	1.66666	0.841458	1
HAPLN1	4.05085	0.977897	0.997462	4.56513	0.985497	0.999767	4.78171	0.987813	1
HAS2	0.724238	0.427633	0.997462	0.78968	0.476427	0.999767	0.865339	0.52921	1
HCK	0.858189	0.519638	0.997462	1.13737	0.682388	0.999767	1.20485	0.713576	1
HCLS1	2.87225	0.937798	0.997462	2.89068	0.93877	0.999767	3.00672	0.944518	1
HCN1	0.787074	0.209412	0.919182	0.904504	0.38982	0.999767	0.973471	0.501734	1
HCRTR2	1.1895	0.703047	0.997462	1.38306	0.782117	0.999767	1.52558	0.8272	1
HDAC4	0.822621	0.442764	0.997462	1.05108	0.62536	0.999767	1.11259	0.666271	1
HDAC9	1.05597	0.618714	0.997462	1.03018	0.596259	0.999767	1.07661	0.636091	1
HDC	0.963068	0.567292	0.997462	1.15892	0.690816	0.999767	1.25904	0.741722	1
HEATR1	0.99043	0.584741	0.997462	1.07377	0.639837	0.999767	1.15199	0.686187	1
HEATR5A	0.93738	0.57153	0.997462	0.785253	0.467917	0.999767	0.865936	0.524914	1
HEATR5B	0.807376	0.387875	0.997462	0.67241	0.248981	0.999767	0.765787	0.344686	1
HECTD1	1.88881	0.883249	0.997462	1.53836	0.811978	0.999767	1.63052	0.834124	1
HECW1	0.708651	0.16783	0.902357	0.854807	0.354363	0.999767	0.881226	0.391165	1
HECW2	0.713672	0.293522	0.983782	0.740081	0.320718	0.999767	0.77482	0.356707	1
HEG1	1.32164	0.769803	0.997462	1.31952	0.768881	0.999767	1.39992	0.801707	1
HELB	2.45114	0.910063	0.997462	2.36669	0.903153	0.999767	2.49841	0.913692	1
HELQ	1.08634	0.651137	0.997462	1.05178	0.632101	0.999767	1.10966	0.663509	1
HELZ	4.58202	0.986173	0.997462	4.22951	0.981452	0.999767	4.38438	0.983708	1
HEMGN	2.3148	0.898619	0.997462	1.84427	0.844968	0.999767	1.84694	0.845349	1
HEPACAM2	0.965851	0.607349	0.997462	1.01776	0.632681	0.999767	1.1251	0.680245	1
HEPHL1	1.04486	0.620133	0.997462	1.14124	0.679363	0.999767	1.23514	0.729604	1
HERC1	1.90685	0.91268	0.997462	1.7357	0.881734	0.999767	1.8042	0.895223	1
HERC2	0.911269	0.421486	0.997462	1.01678	0.570887	0.999767	1.08086	0.652387	1
HERC3	0.425431	0.1606	0.889519	0.459852	0.189396	0.999767	0.497738	0.222144	1
HFM1	0.464964	0.0716934	0.790479	0.390979	0.0347638	0.999767	0.420658	0.0476844	1
HGF	1.71626	0.916245	0.997462	1.61198	0.891301	0.999767	1.65633	0.902645	1
HHIPL2	1.0158	0.594511	0.997462	1.19015	0.711273	0.999767	1.22213	0.729463	1
HIF3A	3.02843	0.945526	0.997462	3.52822	0.963996	0.999767	3.74949	0.969881	1
HIP1	2.03482	0.904724	0.997462	2.47335	0.947453	0.999767	2.61646	0.956628	1
HIPK1	0.829234	0.504528	0.997462	0.815632	0.494988	0.999767	0.910613	0.558818	1
HIRA	0.727225	0.436935	0.997462	0.850049	0.524864	0.999767	0.93062	0.57657	1
HIST2H2AC	0.517241	0.239287	0.945886	0.692712	0.393261	0.999767	0.733449	0.427245	1
HIVEP1	1.77886	0.910987	0.997462	1.63556	0.879258	0.999767	1.76078	0.90747	1
HIVEP2	0.721998	0.324642	0.997462	0.696333	0.299405	0.999767	0.709046	0.31189	1
HIVEP3	1.62172	0.890988	0.997462	1.75977	0.921904	0.999767	1.8378	0.935499	1
HK1	0.786775	0.47432	0.997462	1.00863	0.617746	0.999767	1.0866	0.659647	1
HK3	0.74277	0.378493	0.997462	0.911392	0.525138	0.999767	1.00015	0.593214	1
HKR1	0.83061	0.500511	0.997462	0.870794	0.528201	0.999767	0.878944	0.533677	1
HLA-A	1.40558	0.776936	0.997462	1.78758	0.864493	0.999767	1.85502	0.875798	1
HLTF	2.44997	0.909971	0.997462	2.05065	0.871605	0.999767	2.14544	0.882117	1
HMCN1	0.934733	0.442216	0.997462	0.864195	0.33082	0.999767	0.96204	0.48522	1
HNF4A	0.689818	0.364363	0.997462	0.895837	0.530984	0.999767	0.915429	0.545237	1
HNRNPM	1.18004	0.702234	0.997462	1.23803	0.723826	0.999767	1.23852	0.724001	1
HOXA1	1.52247	0.808146	0.997462	1.81644	0.870416	0.999767	1.82282	0.871511	1
HOXA3	0.331113	0.0532056	0.762125	0.389364	0.0890401	0.999767	0.393197	0.0917029	1
HOXB1	1.28023	0.738556	0.997462	1.45421	0.791369	0.999767	1.51375	0.806824	1
HOXB3	3.25797	0.955047	0.997462	3.99432	0.975195	0.999767	4.03816	0.976035	1
HOXD3	0.842958	0.514021	0.997462	0.967885	0.594108	0.999767	0.992752	0.608679	1
HPSE2	0.414558	0.0904326	0.808762	0.504494	0.159711	0.999767	0.552234	0.201841	1
HR	0.399303	0.114102	0.830873	0.437378	0.143986	0.999767	0.44992	0.15433	1
HRH2	0.725673	0.395182	0.997462	1.01475	0.612562	0.999767	1.13166	0.681183	1
HRNR	1.53485	0.937241	0.997462	1.30073	0.835026	0.999767	1.08711	0.651717	1
HS3ST5	0.515239	0.182893	0.907933	0.622165	0.278882	0.999767	0.654168	0.30853	1
HS6ST3	0.847826	0.512514	0.997462	1.14966	0.688294	0.999767	1.16915	0.697447	1
HSD3B1	2.93123	0.940849	0.997462	3.69563	0.968552	0.999767	4.05232	0.976299	1
HSD3B2	1.62601	0.832948	0.997462	2.01017	0.899762	0.999767	2.18027	0.919845	1
HSPA12A	0.365352	0.0897451	0.808762	0.477116	0.177459	0.999767	0.522799	0.217981	1
HSPA1L	0.80048	0.484207	0.997462	0.957471	0.587871	0.999767	1.0534	0.642333	1
HSPG2	0.73363	0.263674	0.968726	0.892879	0.448486	0.999767	0.949343	0.512072	1
HTR1A	0.586003	0.126365	0.849973	0.789101	0.337809	0.999767	0.843737	0.400744	1
HTR1E	0.838343	0.453711	0.997462	1.13544	0.679724	0.999767	1.30601	0.771952	1
HTR1F	0.580469	0.275416	0.982968	0.61019	0.301638	0.999767	0.685308	0.367399	1
HTR2A	0.41935	0.155637	0.885015	0.516386	0.238532	0.999767	0.567951	0.284273	1
HTR3A	0.416806	0.0919599	0.808762	0.56268	0.211401	0.999767	0.58454	0.231712	1
HTR3B	0.583117	0.27775	0.982968	0.731166	0.406556	0.999767	0.797942	0.461437	1
HTR5A	0.967105	0.572334	0.997462	1.38517	0.794882	0.999767	1.51738	0.839324	1
HTT	0.424927	0.0577366	0.765941	0.483428	0.0943197	0.999767	0.522329	0.123674	1
HUNK	0.212396	0.00174358	0.537681	0.276612	0.00822509	0.999767	0.287443	0.0101259	1
HYAL4	0.33196	0.0682982	0.790479	0.313519	0.0576449	0.999767	0.348177	0.0783807	1
HYDIN	1.15319	0.704574	0.997462	1.40234	0.861728	0.999767	1.51032	0.903543	1
IBTK	2.49659	0.913556	0.997462	2.17298	0.88499	0.999767	2.36326	0.902861	1
IFI16	0.979223	0.59151	0.997462	1.00244	0.605475	0.999767	1.12772	0.674174	1
IFI44	0.755313	0.451146	0.997462	0.755834	0.451534	0.999767	0.775499	0.46609	1
IFIH1	1.17974	0.700097	0.997462	1.21464	0.713482	0.999767	1.32365	0.751629	1
IFT122	0.654894	0.380543	0.997462	0.838838	0.517286	0.999767	0.856935	0.529473	1
IFT140	0.294181	0.0354062	0.762125	0.392674	0.0913379	0.999767	0.408643	0.102782	1
IFT172	1.74486	0.85775	0.997462	1.94968	0.891992	0.999767	2.1284	0.914936	1
IFT88	2.37464	0.903828	0.997462	2.08523	0.875555	0.999767	2.30848	0.898051	1
IGDCC4	2.56226	0.953951	0.997462	3.02214	0.97516	0.999767	3.22121	0.980899	1
IGF2BP1	1.1787	0.701713	0.997462	1.45916	0.7927	0.999767	1.63207	0.834119	1
IGF2R	1.37893	0.79422	0.997462	1.63502	0.876684	0.999767	1.7528	0.903116	1
IGFN1	0.625944	0.275758	0.982968	0.583246	0.236673	0.999767	0.619819	0.270107	1
IGSF10	0.559305	0.137073	0.858919	0.535113	0.117524	0.999767	0.604058	0.176557	1
IGSF11	0.642436	0.259195	0.96011	0.662927	0.278928	0.999767	0.741207	0.355258	1
IGSF21	0.390861	0.0814936	0.808762	0.493892	0.160138	0.999767	0.553662	0.213556	1
IGSF22	1.03417	0.61439	0.997462	1.31516	0.766907	0.999767	1.48279	0.829965	1
IGSF3	0.700555	0.307045	0.989028	0.911181	0.508188	0.999767	0.991307	0.576593	1
IGSF8	0.559891	0.200426	0.91255	0.592669	0.230657	0.999767	0.632193	0.268138	1
IGSF9	0.358505	0.0954168	0.808762	0.399072	0.126121	0.999767	0.431297	0.152564	1
IGSF9B	0.829046	0.429306	0.997462	0.999487	0.581512	0.999767	1.07316	0.638559	1
IKBKAP	0.423418	0.158953	0.886363	0.447755	0.179153	0.999767	0.486711	0.212526	1
IL12RB2	0.562521	0.25962	0.96011	0.582253	0.276989	0.999767	0.619251	0.309629	1
IL16	0.857636	0.453954	0.997462	0.925492	0.516484	0.999767	0.992212	0.573994	1
IL18RAP	1.54292	0.813323	0.997462	1.64285	0.836664	0.999767	1.78232	0.864396	1
IL21R	0.347976	0.029272	0.762125	0.418012	0.0621504	0.999767	0.428524	0.068333	1
IL4R	0.73796	0.400109	0.997462	0.862791	0.501695	0.999767	0.897973	0.528342	1
IL7R	1	0.581307	0.997462	1.10508	0.657419	0.999767	1.18254	0.706532	1
IMPG1	0.684959	0.264327	0.968726	0.6822	0.26155	0.999767	0.75391	0.335032	1
IMPG2	1.40867	0.791033	0.997462	1.38221	0.781641	0.999767	1.47527	0.813037	1
INADL	2.08281	0.937199	0.997462	1.94354	0.91916	0.999767	2.07609	0.936427	1
INHBA	1.49867	0.82047	0.997462	1.93417	0.915033	0.999767	1.98806	0.922606	1
INO80	1.28465	0.738594	0.997462	1.38034	0.769429	0.999767	1.43442	0.785216	1
INO80D	0.903797	0.55008	0.997462	0.936365	0.570893	0.999767	1.00009	0.609376	1
INPP4B	1.03448	0.613287	0.997462	1.08621	0.646512	0.999767	1.15509	0.687226	1
INPP5B	2.80258	0.933972	0.997462	3.32597	0.957507	0.999767	3.47554	0.962417	1
INSC	0.44671	0.0544215	0.762125	0.548395	0.123207	0.999767	0.590642	0.159772	1
INSR	0.550759	0.152357	0.885015	0.73165	0.326515	0.999767	0.762016	0.35753	1
INSRR	2.47922	0.970238	0.997462	3.04758	0.989578	0.999767	3.16328	0.991568	1
INTS1	0.658801	0.248562	0.956453	0.919629	0.509563	0.999767	0.95765	0.544377	1
INTS5	2.01116	0.899892	0.997462	2.07545	0.908025	0.999767	2.20288	0.92218	1
INTU	0.759828	0.454511	0.997462	0.715485	0.420905	0.999767	0.744624	0.443126	1
IPO8	0.62944	0.360032	0.997462	0.630552	0.360935	0.999767	0.667042	0.390219	1
IQGAP1	1.52362	0.808442	0.997462	1.74835	0.858116	0.999767	1.87351	0.879881	1
IQGAP2	0.652641	0.290183	0.983782	0.69525	0.329858	0.999767	0.748702	0.379436	1
IQGAP3	1.15297	0.686036	0.997462	1.41893	0.808465	0.999767	1.57955	0.859477	1
IQSEC3	1.64257	0.85904	0.997462	2.13253	0.93898	0.999767	2.19654	0.945303	1
IQUB	0.591098	0.277758	0.982968	0.545594	0.237958	0.999767	0.573106	0.261956	1
IRGC	0.512207	0.158568	0.886363	0.668614	0.303232	0.999767	0.694652	0.328422	1
IRS1	2.72	0.963765	0.997462	3.10471	0.978585	0.999767	3.27897	0.983075	1
IRX1	1.47621	0.812922	0.997462	1.79565	0.889914	0.999767	1.9187	0.910331	1
ISLR2	0.453263	0.0961973	0.808762	0.546186	0.17099	0.999767	0.558263	0.181854	1
ISX	1.41627	0.780043	0.997462	1.50527	0.804257	0.999767	1.59026	0.82485	1
ITFG2	0.463636	0.192626	0.91255	0.551791	0.269907	0.999767	0.585394	0.29977	1
ITGA1	0.669939	0.392516	0.997462	0.651031	0.37745	0.999767	0.70239	0.417918	1
ITGA10	0.69464	0.305225	0.988034	0.74861	0.358098	0.999767	0.822602	0.429587	1
ITGA11	0.520735	0.231556	0.935895	0.704606	0.392492	0.999767	0.762699	0.44082	1
ITGA2	1.72175	0.853251	0.997462	1.69119	0.847077	0.999767	1.82952	0.873076	1
ITGA4	1.04622	0.621029	0.997462	1.03901	0.616286	0.999767	1.08501	0.645769	1
ITGA6	0.518985	0.186105	0.909263	0.530245	0.19585	0.999767	0.550703	0.213859	1
ITGA7	0.72415	0.393885	0.997462	0.876656	0.516729	0.999767	0.946907	0.567473	1
ITGA8	1.41217	0.84753	0.997462	1.47451	0.872527	0.999767	1.56814	0.903271	1
ITGAD	1.40922	0.805817	0.997462	1.80266	0.911865	0.999767	1.97588	0.938257	1
ITGAE	3.63681	0.967979	0.997462	4.48829	0.983928	0.999767	4.85879	0.98796	1
ITGAL	2.44164	0.946263	0.997462	3.08193	0.977507	0.999767	3.26313	0.982338	1
ITGAM	0.79615	0.376241	0.997462	1.0345	0.605127	0.999767	1.11916	0.672191	1
ITGAX	0.85419	0.419145	0.997462	1.09449	0.653692	0.999767	1.19002	0.726701	1
ITGB1	0.599051	0.335182	0.997462	0.585986	0.324397	0.999767	0.607238	0.341912	1
ITGB2	0.347378	0.0555886	0.762125	0.490578	0.157307	0.999767	0.507527	0.17195	1
ITGB3	0.771242	0.46296	0.997462	0.985699	0.604592	0.999767	1.04182	0.636109	1
ITGB4	0.951014	0.580003	0.997462	1.26678	0.739668	0.999767	1.30351	0.754062	1
ITGB8	0.602113	0.287455	0.983782	0.594644	0.280879	0.999767	0.606472	0.291295	1
ITGBL1	3.05275	0.947477	0.997462	3.18864	0.953268	0.999767	3.01422	0.945697	1
ITIH1	0.350444	0.0572489	0.765941	0.460747	0.132603	0.999767	0.500854	0.166137	1
ITIH2	0.428571	0.094184	0.808762	0.496245	0.14528	0.999767	0.524922	0.169434	1
ITIH5	0.501372	0.0577066	0.765941	0.633831	0.159513	0.999767	0.688201	0.214971	1
ITK	1.11696	0.676858	0.997462	1.34188	0.758665	0.999767	1.36666	0.766304	1
ITPKB	0.694058	0.33344	0.997462	0.825207	0.452558	0.999767	0.86423	0.48614	1
ITPR1	0.558883	0.256426	0.96011	0.690687	0.372042	0.999767	0.731324	0.406689	1
ITPR2	2.36133	0.963956	0.997462	2.5517	0.974859	0.999767	2.69236	0.980738	1
ITPR3	0.874832	0.504001	0.997462	1.30499	0.762576	0.999767	1.37109	0.78952	1
ITSN1	0.684606	0.319938	0.997282	0.723793	0.356407	0.999767	0.772122	0.400896	1
ITSN2	0.314909	0.0271277	0.762125	0.315005	0.0271615	0.999767	0.32701	0.0315875	1
JAK1	1.05532	0.650045	0.997462	1.31633	0.750528	0.999767	1.41101	0.779364	1
JAK2	1.55613	0.816517	0.997462	1.4589	0.790815	0.999767	1.49035	0.799496	1
JAK3	1.17867	0.699007	0.997462	1.50862	0.822014	0.999767	1.57023	0.838853	1
JAKMIP1	0.401603	0.106948	0.824372	0.548669	0.22926	0.999767	0.546121	0.226952	1
JAKMIP2	0.576891	0.225553	0.930004	0.652488	0.294781	0.999767	0.668182	0.309369	1
JARID2	0.669953	0.347079	0.997462	0.822223	0.474715	0.999767	0.852167	0.498106	1
JMJD1C	1.26464	0.735437	0.997462	1.07996	0.645122	0.999767	1.14015	0.677089	1
JPH1	1.18425	0.703855	0.997462	1.38173	0.770828	0.999767	1.40815	0.778545	1
JPH2	0.507002	0.15419	0.885015	0.639464	0.275116	0.999767	0.656404	0.291434	1
JPH3	0.872069	0.505059	0.997462	1.20459	0.716378	0.999767	1.20657	0.717363	1
KALRN	1.33423	0.810149	0.997462	1.69639	0.934051	0.999767	1.80092	0.952294	1
KANK4	1.54976	0.853912	0.997462	1.71227	0.895318	0.999767	1.80863	0.91432	1
KBTBD6	0.679419	0.399998	0.997462	0.790883	0.483835	0.999767	0.838821	0.517275	1
KCNA1	0.861592	0.521961	0.997462	1.25123	0.733333	0.999767	1.36274	0.775676	1
KCNA10	0.782112	0.470927	0.997462	1.03282	0.631208	0.999767	1.154	0.692479	1
KCNA2	0.712916	0.378657	0.997462	0.849105	0.491072	0.999767	0.929624	0.551472	1
KCNA4	0.859672	0.40962	0.997462	1.01538	0.579326	0.999767	1.10121	0.660401	1
KCNA5	1.00145	0.586256	0.997462	1.33811	0.786833	0.999767	1.40746	0.815612	1
KCNA6	0.485294	0.136409	0.858919	0.64371	0.279199	0.999767	0.682317	0.316488	1
KCNB1	0.963815	0.584674	0.997462	1.21365	0.716125	0.999767	1.30516	0.753986	1
KCNB2	1.1972	0.720713	0.997462	1.40358	0.829923	0.999767	1.47878	0.859327	1
KCNC1	0.368421	0.091847	0.808762	0.513794	0.209863	0.999767	0.542033	0.235482	1
KCNC2	0.772414	0.354213	0.997462	0.88724	0.471166	0.999767	0.949345	0.530787	1
KCND2	0.637792	0.201852	0.915991	0.726397	0.292586	0.999767	0.81005	0.382425	1
KCND3	3.06773	0.947301	0.997462	4.30966	0.980588	0.999767	4.75963	0.986191	1
KCNF1	0.544051	0.207964	0.919182	0.835286	0.471357	0.999767	0.892608	0.518608	1
KCNG1	0.758617	0.460407	0.997462	1.12994	0.684046	0.999767	1.17692	0.705399	1
KCNG4	1.41906	0.780845	0.997462	2.0355	0.90145	0.999767	2.16227	0.916085	1
KCNH1	0.802299	0.3625	0.997462	1.0206	0.588586	0.999767	1.09008	0.650014	1
KCNH2	2.02011	0.901712	0.997462	2.70275	0.959947	0.999767	2.83073	0.966017	1
KCNH3	2.61054	0.956867	0.997462	3.22914	0.981097	0.999767	3.39303	0.984739	1
KCNH4	3.4065	0.960232	0.997462	4.15543	0.97813	0.999767	4.34816	0.981153	1
KCNH5	0.880524	0.455678	0.997462	1.01742	0.586893	0.999767	1.12214	0.673154	1
KCNH6	0.715819	0.386768	0.997462	0.948271	0.568419	0.999767	1.00302	0.605047	1
KCNH7	1.18003	0.709528	0.997462	1.22892	0.740489	0.999767	1.34146	0.801706	1
KCNH8	1.30067	0.781572	0.997462	1.41419	0.835242	0.999767	1.51752	0.873704	1
KCNJ16	1.11709	0.676914	0.997462	1.19472	0.707853	0.999767	1.31949	0.751549	1
KCNJ2	1.10875	0.663037	0.997462	1.34084	0.76675	0.999767	1.43744	0.800508	1
KCNJ3	1.79946	0.915289	0.997462	2.14157	0.959996	0.999767	2.32701	0.973505	1
KCNJ5	0.240286	0.0202634	0.762125	0.330554	0.0614778	0.999767	0.356915	0.078073	1
KCNJ8	0.442939	0.17511	0.907933	0.543612	0.26264	0.999767	0.597012	0.310071	1
KCNK10	0.83683	0.45237	0.997462	1.08132	0.644722	0.999767	1.1702	0.700701	1
KCNK13	0.429393	0.127734	0.850569	0.604895	0.280872	0.999767	0.643881	0.316966	1
KCNK18	0.961944	0.583522	0.997462	1.24008	0.727582	0.999767	1.37261	0.778786	1
KCNK2	2.15402	0.919025	0.997462	2.48025	0.947938	0.999767	2.85115	0.968245	1
KCNK9	0.653574	0.29579	0.983782	0.959756	0.563131	0.999767	1.01609	0.604656	1
KCNMA1	0.488088	0.132727	0.851151	0.601255	0.231512	0.999767	0.64861	0.276574	1
KCNN2	1.12397	0.669329	0.997462	1.28249	0.752279	0.999767	1.40097	0.801797	1
KCNQ2	0.644821	0.211973	0.922489	0.881109	0.460246	0.999767	0.904935	0.484591	1
KCNQ3	1.36332	0.774903	0.997462	1.63432	0.855995	0.999767	1.73204	0.877604	1
KCNT1	1.22665	0.72	0.997462	1.8203	0.893443	0.999767	1.88266	0.903813	1
KCNT2	1.37756	0.820314	0.997462	1.34261	0.803759	0.999767	1.39226	0.826913	1
KCNU1	0.690758	0.249411	0.957481	0.763429	0.326666	0.999767	0.812642	0.380042	1
KCNV1	0.431332	0.129235	0.850569	0.548457	0.229068	0.999767	0.580519	0.258372	1
KCTD3	3.60616	0.967152	0.997462	3.05047	0.947373	0.999767	3.25911	0.955998	1
KCTD8	0.911369	0.531867	0.997462	1.20354	0.715105	0.999767	1.21927	0.722977	1
KDM2B	1.61621	0.830746	0.997462	2.14794	0.916378	0.999767	2.23064	0.92495	1
KDM3B	1.54154	0.813125	0.997462	1.60198	0.827486	0.999767	1.70293	0.849016	1
KDM4C	0.311461	0.0565112	0.76511	0.319977	0.0612743	0.999767	0.344469	0.0760182	1
KDM4D	0.296673	0.0364807	0.762125	0.321389	0.0481325	0.999767	0.341005	0.0586438	1
KDM5A	0.511134	0.146153	0.881552	0.513998	0.148496	0.999767	0.548183	0.17747	1
KDM5B	2.54687	0.954394	0.997462	2.6116	0.958337	0.999767	2.7019	0.963265	1
KDR	1.43128	0.843425	0.997462	1.54298	0.883285	0.999767	1.68239	0.920068	1
KEL	0.601341	0.220415	0.930004	0.705318	0.3202	0.999767	0.744366	0.358337	1
KHDRBS2	0.991214	0.601241	0.997462	0.853956	0.512793	0.999767	0.884892	0.533908	1
KIAA0100	0.720202	0.353074	0.997462	0.817428	0.441663	0.999767	0.848372	0.468796	1
KIAA0195	0.368401	0.0674898	0.790479	0.49886	0.164412	0.999767	0.519646	0.182652	1
KIAA0232	1.21437	0.71338	0.997462	1.11581	0.673994	0.999767	1.13868	0.683574	1
KIAA0319	3.34302	0.958598	0.997462	3.60321	0.966632	0.999767	4.01969	0.976189	1
KIAA0355	0.803096	0.48608	0.997462	0.873565	0.534701	0.999767	0.941242	0.577992	1
KIAA0368	0.75998	0.418723	0.997462	0.750313	0.410582	0.999767	0.798244	0.450419	1
KIAA0556	0.893907	0.499561	0.997462	1.06943	0.635514	0.999767	1.11934	0.668804	1
KIAA0586	0.631974	0.362088	0.997462	0.522284	0.271255	0.999767	0.567019	0.308652	1
KIAA0922	0.372679	0.0642524	0.790479	0.385445	0.0717628	0.999767	0.404234	0.0835739	1
KIAA1024	1.03268	0.612091	0.997462	1.2929	0.757035	0.999767	1.35615	0.784224	1
KIAA1109	0.969891	0.512973	0.997462	0.805519	0.293491	0.999767	0.858443	0.363838	1
KIAA1211	1.26389	0.752047	0.997462	1.40663	0.818335	0.999767	1.44998	0.835115	1
KIAA1217	0.292508	0.0346952	0.762125	0.310064	0.0425702	0.999767	0.325455	0.0502206	1
KIAA1324L	1.22889	0.718777	0.997462	1.25686	0.728896	0.999767	1.29845	0.743281	1
KIAA1407	1.02488	0.636032	0.997462	1.10746	0.672859	0.999767	1.15715	0.693259	1
KIAA1429	0.525159	0.157758	0.885015	0.442687	0.0948241	0.999767	0.453517	0.102295	1
KIAA1462	0.404281	0.0215256	0.762125	0.418323	0.0259486	0.999767	0.427267	0.0290661	1
KIAA1468	3.27524	0.956176	0.997462	3.09497	0.948956	0.999767	3.21668	0.95396	1
KIAA1524	3.04981	0.946952	0.997462	2.89282	0.939295	0.999767	3.07715	0.948176	1
KIAA1549	0.670064	0.217526	0.929429	0.723708	0.27438	0.999767	0.785595	0.342881	1
KIAA1683	0.79081	0.483783	0.997462	0.902009	0.558765	0.999767	1.00557	0.620326	1
KIAA1755	1.17629	0.702786	0.997462	1.28193	0.761045	0.999767	1.39411	0.811941	1
KIAA2018	0.505894	0.120055	0.833294	0.414636	0.0597937	0.999767	0.448295	0.0795432	1
KIAA2026	0.978979	0.567445	0.997462	0.836674	0.44726	0.999767	0.899964	0.502689	1
KIDINS220	0.372963	0.0480537	0.762125	0.366729	0.0450628	0.999767	0.389033	0.0562734	1
KIF13A	0.503978	0.217001	0.929429	0.542622	0.250738	0.999767	0.588137	0.290946	1
KIF14	0.971278	0.586642	0.997462	0.850587	0.507133	0.999767	0.903455	0.543234	1
KIF16B	0.504999	0.141182	0.867312	0.568373	0.195356	0.999767	0.612161	0.235681	1
KIF17	0.371723	0.0203126	0.762125	0.498843	0.0808416	0.999767	0.530586	0.103707	1
KIF19	0.698534	0.309034	0.989028	0.924775	0.52284	0.999767	0.952969	0.547002	1
KIF1A	0.439739	0.0818251	0.808762	0.592114	0.205633	0.999767	0.63112	0.24309	1
KIF1B	0.84309	0.418801	0.997462	0.910808	0.48751	0.999767	0.969964	0.544538	1
KIF20B	0.37377	0.119951	0.833294	0.353533	0.105126	0.999767	0.365452	0.113772	1
KIF21A	0.715352	0.292484	0.983782	0.663918	0.240551	0.999767	0.716463	0.293626	1
KIF21B	1.45575	0.823121	0.997462	1.95985	0.936923	0.999767	2.06732	0.949596	1
KIF26B	1.4295	0.783827	0.997462	1.8449	0.874166	0.999767	1.96525	0.892199	1
KIF27	2.40639	0.906472	0.997462	2.35275	0.901957	0.999767	2.46483	0.911131	1
KIF2B	0.681811	0.130558	0.850569	0.871713	0.371211	0.999767	0.936529	0.463808	1
KIF4B	0.944476	0.526128	0.997462	1.03504	0.603926	0.999767	1.10173	0.655593	1
KIF5A	1.41615	0.808982	0.997462	1.84206	0.920099	0.999767	1.94228	0.935249	1
KIFAP3	1.22706	0.71889	0.997462	1.20571	0.709084	0.999767	1.21661	0.714127	1
KIR2DS4	0.197669	0.00434237	0.595266	0.216336	0.0067972	0.999767	0.234965	0.0100801	1
KIR3DL1	0.654451	0.240429	0.946185	0.702678	0.288789	0.999767	0.790669	0.379133	1
KIRREL2	1.25418	0.739156	0.997462	1.38252	0.794459	0.999767	1.49433	0.833662	1
KIT	1.546	0.814089	0.997462	1.6884	0.846305	0.999767	1.85313	0.876585	1
KL	1.17277	0.699409	0.997462	1.47189	0.796085	0.999767	1.48589	0.799745	1
KLHDC7A	1.33791	0.757419	0.997462	1.60931	0.829198	0.999767	1.70249	0.848425	1
KLHL1	1.00516	0.563755	0.997462	0.972229	0.526964	0.999767	1.02765	0.588041	1
KLHL14	2.22903	0.927425	0.997462	2.81359	0.967192	0.999767	2.80177	0.966667	1
KLHL20	1.49243	0.80057	0.997462	1.41032	0.777653	0.999767	1.50196	0.803071	1
KLHL28	0.847534	0.512311	0.997462	0.736083	0.431076	0.999767	0.789121	0.47075	1
KLHL32	0.677054	0.398136	0.997462	0.73055	0.439452	0.999767	0.798469	0.489237	1
KLHL38	0.684957	0.320265	0.997282	0.922844	0.531154	0.999767	0.99469	0.586764	1
KLHL6	1.43153	0.783813	0.997462	1.91397	0.885556	0.999767	2.06969	0.906544	1
KLHL7	1.10042	0.669864	0.997462	0.993646	0.621109	0.999767	1.10418	0.671466	1
KLHL9	1.09224	0.666351	0.997462	0.955866	0.602295	0.999767	1.05262	0.648823	1
KLKB1	2.9927	0.944295	0.997462	2.90634	0.939999	0.999767	3.06324	0.947557	1
KMO	2.45051	0.910013	0.997462	2.43912	0.909113	0.999767	2.51424	0.914872	1
KNDC1	3.87702	0.973736	0.997462	4.89398	0.988282	0.999767	5.14212	0.990306	1
KNG1	0.9192	0.556529	0.997462	0.920883	0.557616	0.999767	0.969354	0.588067	1
KNTC1	1.517	0.806738	0.997462	1.52147	0.807889	0.999767	1.64813	0.837812	1
KPRP	0.753442	0.334548	0.997462	0.694332	0.273801	0.999767	0.658954	0.238402	1
KRT2	1.56485	0.818803	0.997462	1.63	0.833759	0.999767	1.67104	0.84253	1
KRT23	0.415632	0.152624	0.885015	0.528635	0.249358	0.999767	0.542202	0.261388	1
KRT37	0.881789	0.535577	0.997462	1.17999	0.702432	0.999767	1.22901	0.724035	1
KRT5	0.436852	0.133546	0.851486	0.535949	0.217778	0.999767	0.570767	0.249413	1
KRT6B	1.14122	0.680927	0.997462	1.43341	0.79912	0.999767	1.49367	0.817674	1
KRT72	0.361593	0.0871998	0.808762	0.499373	0.196983	0.999767	0.539511	0.233176	1
KRT73	0.547134	0.210692	0.920553	0.742271	0.389598	0.999767	0.780566	0.423913	1
KRT75	1.24051	0.724713	0.997462	1.5512	0.815934	0.999767	1.67109	0.842211	1
KRT79	0.829936	0.505016	0.997462	1.07585	0.654125	0.999767	1.15933	0.694946	1
KRTAP10-5	0.452153	0.182863	0.907933	0.562424	0.279359	0.999767	0.571971	0.287846	1
KRTAP10-7	2.92683	0.940627	0.997462	3.5298	0.964042	0.999767	3.62626	0.966745	1
KRTAP11-1	3.67993	0.968665	0.997462	4.03139	0.97641	0.999767	4.44384	0.982953	1
KRTAP13-1	0.616807	0.307474	0.989028	0.72005	0.39716	0.999767	0.654208	0.340345	1
KSR2	2.72034	0.928711	0.997462	3.59009	0.965155	0.999767	3.70215	0.96811	1
KTN1	2.97641	0.943888	0.997462	2.76184	0.932309	0.999767	2.92989	0.941572	1
KYNU	0.639659	0.320524	0.997282	0.626827	0.309229	0.999767	0.65669	0.335477	1
L3MBTL3	0.972102	0.58715	0.997462	0.915076	0.550907	0.999767	0.950244	0.573535	1
L3MBTL4	1.07776	0.660043	0.997462	1.09221	0.666337	0.999767	1.12559	0.68045	1
LAMA1	0.738909	0.200061	0.91255	0.829603	0.317357	0.999767	0.879474	0.386761	1
LAMA2	0.748765	0.200539	0.91255	0.742241	0.192654	0.999767	0.788732	0.251528	1
LAMA3	0.91723	0.473857	0.997462	0.992503	0.555322	0.999767	1.04424	0.607373	1
LAMA4	1.32726	0.795584	0.997462	1.43267	0.843216	0.999767	1.54531	0.883076	1
LAMA5	0.331758	0.00365105	0.548317	0.416297	0.0173315	0.999767	0.430718	0.021409	1
LAMB1	1.03049	0.603607	0.997462	1.10148	0.654416	0.999767	1.14361	0.682196	1
LAMB2	1.89933	0.884444	0.997462	2.0199	0.901684	0.999767	2.0704	0.908098	1
LAMB3	0.916285	0.535537	0.997462	1.0661	0.63782	0.999767	1.09418	0.654882	1
LAMB4	1.27617	0.758673	0.997462	1.30152	0.771601	0.999767	1.33873	0.789515	1
LAMC1	2.09772	0.913061	0.997462	2.311	0.935139	0.999767	2.43626	0.945343	1
LAMC2	1.43011	0.783406	0.997462	1.5556	0.816572	0.999767	1.64008	0.835959	1
LAMC3	1.1709	0.696011	0.997462	1.43978	0.815947	0.999767	1.46358	0.824155	1
LARGE	1.23187	0.727459	0.997462	1.66361	0.882335	0.999767	1.72327	0.895626	1
LARP4B	1.68533	0.845672	0.997462	1.61396	0.830235	0.999767	1.70067	0.848801	1
LATS1	0.626558	0.308992	0.989028	0.492446	0.192646	0.999767	0.512602	0.209619	1
LCE2D	1.14286	0.687521	0.997462	1.11212	0.674826	0.999767	1.09846	0.669027	1
LCP1	2.51641	0.915033	0.997462	2.92414	0.939999	0.999767	3.16457	0.950857	1
LCT	0.983446	0.540135	0.997462	1.1742	0.726065	0.999767	1.24257	0.77753	1
LDB2	1.96487	0.89516	0.997462	2.23445	0.927416	0.999767	2.42214	0.9437	1
LDB3	0.387342	0.105252	0.822111	0.450419	0.154746	0.999767	0.503868	0.200981	1
LEF1	2.85572	0.936913	0.997462	2.80661	0.9342	0.999767	2.92736	0.940654	1
LEPR	1.59763	0.869237	0.997462	1.50968	0.842984	0.999767	1.59232	0.867775	1
LGI1	0.270749	0.0422168	0.762125	0.293181	0.0538383	0.999767	0.313901	0.0658378	1
LGR5	1.16027	0.690129	0.997462	1.30837	0.763952	0.999767	1.39276	0.798678	1
LGR6	0.807018	0.495276	0.997462	1.00871	0.622069	0.999767	1.05331	0.646064	1
LGSN	1.40025	0.774098	0.997462	1.38087	0.768176	0.999767	1.49959	0.802185	1
LHCGR	1.05861	0.630252	0.997462	1.21696	0.720828	0.999767	1.34764	0.780584	1
LHX8	1.63136	0.834137	0.997462	1.78938	0.865663	0.999767	1.91623	0.886499	1
LIG1	1.73137	0.854867	0.997462	2.15723	0.917389	0.999767	2.3589	0.936475	1
LIG4	0.721547	0.381394	0.997462	0.612943	0.286349	0.999767	0.630195	0.301524	1
LILRA1	0.663848	0.310895	0.991592	0.77548	0.413387	0.999767	0.881133	0.504471	1
LILRA2	0.589113	0.114096	0.830873	0.697094	0.218301	0.999767	0.766019	0.296543	1
LILRA4	0.487047	0.137815	0.860362	0.600822	0.238313	0.999767	0.640125	0.275752	1
LILRA6	0.533754	0.198912	0.91255	0.683024	0.335272	0.999767	0.730633	0.379025	1
LILRB1	0.359268	0.0138702	0.736816	0.408693	0.0280659	0.999767	0.450689	0.0458672	1
LILRB2	0.525562	0.0853984	0.808762	0.595095	0.14042	0.999767	0.661956	0.20467	1
LILRB4	0.503597	0.12278	0.841551	0.549346	0.160594	0.999767	0.6113	0.2173	1
LILRB5	0.677411	0.292981	0.983782	0.781424	0.394257	0.999767	0.855055	0.463702	1
LINGO1	0.523581	0.197451	0.91255	0.778397	0.429197	0.999767	0.83951	0.481396	1
LINGO2	1.09921	0.659514	0.997462	1.30894	0.754907	0.999767	1.4353	0.79973	1
LIPI	1.12939	0.671557	0.997462	1.05318	0.630078	0.999767	1.09152	0.651455	1
LLGL2	1.28	0.738477	0.997462	1.65057	0.838008	0.999767	1.72939	0.853542	1
LMBRD2	2.41908	0.907506	0.997462	2.21937	0.889658	0.999767	2.35286	0.901967	1
LMTK2	0.588145	0.282185	0.983782	0.666036	0.350672	0.999767	0.690521	0.371899	1
LMX1A	0.665548	0.389034	0.997462	0.822184	0.505859	0.999767	0.867195	0.536273	1
LPA	1.65051	0.914047	0.997462	1.53257	0.881206	0.999767	1.73608	0.9324	1
LPIN2	1.55346	0.815934	0.997462	1.66606	0.84165	0.999767	1.75775	0.859883	1
LRBA	0.868982	0.445413	0.997462	0.796445	0.370189	0.999767	0.873545	0.450064	1
LRFN2	0.769066	0.353673	0.997462	1.00568	0.58293	0.999767	1.06883	0.63503	1
LRFN5	1.23565	0.781782	0.997462	1.205	0.758124	0.999767	1.29575	0.822941	1
LRGUK	0.401516	0.0590387	0.774406	0.4286	0.0747796	0.999767	0.455195	0.0921334	1
LRIT1	1.01238	0.616461	0.997462	1.20374	0.713087	0.999767	1.2975	0.751757	1
LRP1	0.824831	0.34562	0.997462	1.10016	0.663556	0.999767	1.11599	0.67862	1
LRP12	0.983615	0.579976	0.997462	0.80086	0.43874	0.999767	0.827994	0.461193	1
LRP1B	1.27768	0.93783	0.997462	1.22094	0.895882	0.999767	1.24103	0.912792	1
LRP2	0.751233	0.140522	0.866468	0.777515	0.173748	0.999767	0.784824	0.183629	1
LRP4	1.94802	0.919352	0.997462	2.35092	0.961001	0.999767	2.41418	0.96521	1
LRP5	0.441895	0.0832267	0.808762	0.616662	0.229041	0.999767	0.643246	0.254996	1
LRP6	1.14013	0.679107	0.997462	1.09348	0.654965	0.999767	1.14027	0.679178	1
LRRC15	0.225545	0.0113047	0.718634	0.302958	0.0371423	0.999767	0.321327	0.0460535	1
LRRC16A	3.49367	0.963913	0.997462	3.78435	0.971659	0.999767	3.98977	0.976044	1
LRRC16B	0.735744	0.403734	0.997462	0.881802	0.520582	0.999767	0.945042	0.566179	1
LRRC30	0.622287	0.272382	0.97972	0.920171	0.535918	0.999767	0.9893	0.588237	1
LRRC32	2.00416	0.92541	0.997462	2.72083	0.978643	0.999767	2.88791	0.983981	1
LRRC43	1.29839	0.744648	0.997462	1.75393	0.858053	0.999767	1.8816	0.879268	1
LRRC4C	1.01969	0.579889	0.997462	1.15507	0.710189	0.999767	1.29115	0.809261	1
LRRC55	0.441538	0.137244	0.858919	0.56321	0.242497	0.999767	0.601029	0.277296	1
LRRC66	0.707524	0.264412	0.968726	0.724561	0.282438	0.999767	0.770255	0.33166	1
LRRC7	2.00096	0.983905	0.997462	1.90503	0.976672	0.999767	1.96335	0.98137	1
LRRCC1	0.742754	0.395667	0.997462	0.688123	0.348303	0.999767	0.68092	0.341995	1
LRRIQ1	0.833099	0.388885	0.997462	0.766137	0.314828	0.999767	0.76923	0.318223	1
LRRIQ3	0.530961	0.129158	0.850569	0.489974	0.0985538	0.999767	0.50559	0.109755	1
LRRIQ4	0.182685	0.00289351	0.537681	0.23305	0.00970108	0.999767	0.231925	0.009483	1
LRRK1	0.305042	0.0124308	0.718634	0.401112	0.0451541	0.999767	0.426082	0.0581821	1
LRRK2	1.24987	0.761799	0.997462	1.26414	0.770555	0.999767	1.33922	0.812417	1
LRRN2	1.26882	0.7388	0.997462	1.57032	0.838876	0.999767	1.68074	0.865208	1
LRRN3	0.742857	0.370134	0.997462	0.730713	0.358863	0.999767	0.795592	0.418492	1
LRRTM1	0.377372	0.00709197	0.686252	0.556975	0.076135	0.999767	0.585904	0.0975756	1
LRRTM3	2.03771	0.9051	0.997462	2.47578	0.947624	0.999767	2.62624	0.957191	1
LRRTM4	0.638077	0.110802	0.824372	0.733246	0.20869	0.999767	0.775348	0.260045	1
LSAMP	0.383564	0.102515	0.822111	0.442857	0.148478	0.999767	0.513899	0.209957	1
LTBP1	0.829948	0.340983	0.997462	0.901081	0.432737	0.999767	0.939407	0.481519	1
LTBP2	2.04548	0.93232	0.997462	2.44362	0.96701	0.999767	2.50784	0.970619	1
LUM	2.55196	0.917611	0.997462	2.85905	0.936624	0.999767	2.98379	0.94292	1
LUZP1	1.15791	0.69356	0.997462	1.26505	0.73335	0.999767	1.32493	0.753298	1
LY75	4.42647	0.983771	0.997462	4.06095	0.978081	0.999767	4.71458	0.987141	1
LY9	1.67868	0.844297	0.997462	1.88009	0.880925	0.999767	2.07601	0.908092	1
LYST	0.963606	0.528305	0.997462	0.903746	0.465234	0.999767	0.95609	0.52057	1
LZTR1	0.60282	0.295134	0.983782	0.821283	0.479907	0.999767	0.850249	0.50226	1
LZTS1	0.914279	0.556863	0.997462	1.28989	0.748813	0.999767	1.25062	0.733085	1
MACF1	0.510669	0.0188721	0.762125	0.553895	0.0342817	0.999767	0.580141	0.0470853	1
MACROD2	2.55749	0.918329	0.997462	2.5235	0.915857	0.999767	2.70563	0.928214	1
MAD1L1	3.46707	0.963098	0.997462	4.71334	0.986525	0.999767	4.73338	0.986733	1
MADD	0.693197	0.299837	0.983782	0.803402	0.407705	0.999767	0.838135	0.440936	1
MAEL	0.419941	0.156118	0.885015	0.400365	0.140427	0.999767	0.418297	0.154782	1
MAGEL2	0.443716	0.0844192	0.808762	0.506739	0.130636	0.999767	0.541855	0.160045	1
MAGI1	1.77135	0.862738	0.997462	1.93834	0.890337	0.999767	2.01583	0.901147	1
MAGI2	1.06786	0.629974	0.997462	1.12503	0.672461	0.999767	1.18477	0.712871	1
MAML1	1.24753	0.727212	0.997462	1.4089	0.778759	0.999767	1.45548	0.791712	1
MAML2	1.14667	0.689062	0.997462	1.11544	0.676221	0.999767	1.15423	0.692096	1
MAN1A2	1.14057	0.686593	0.997462	1.02207	0.634714	0.999767	1.06373	0.653823	1
MAN2A1	0.912125	0.551933	0.997462	0.90396	0.546585	0.999767	0.933525	0.565723	1
MAN2A2	0.552	0.258999	0.96011	0.71103	0.397936	0.999767	0.742167	0.42398	1
MAN2C1	0.911111	0.554821	0.997462	1.13372	0.680617	0.999767	1.19646	0.70986	1
MANEA	1.21866	0.714986	0.997462	1.16775	0.69536	0.999767	1.18672	0.702819	1
MAP1A	1.00267	0.594883	0.997462	0.996316	0.590544	0.999767	1.07062	0.639137	1
MAP1B	0.257351	0.00590517	0.686252	0.262755	0.0066092	0.999767	0.289274	0.0109604	1
MAP2	0.908496	0.473397	0.997462	0.816057	0.372705	0.999767	0.899906	0.464233	1
MAP2K3	0.338276	0.0508118	0.762125	0.475626	0.144742	0.999767	0.505761	0.170406	1
MAP3K12	0.46504	0.156296	0.885015	0.493789	0.180603	0.999767	0.505157	0.19047	1
MAP3K13	0.653455	0.379392	0.997462	0.684383	0.403896	0.999767	0.709836	0.42366	1
MAP3K4	0.667526	0.304025	0.988034	0.666825	0.303372	0.999767	0.714932	0.348178	1
MAP3K5	0.946156	0.573707	0.997462	1.02098	0.618624	0.999767	1.10828	0.665952	1
MAP3K9	0.702602	0.375413	0.997462	0.83473	0.484566	0.999767	0.864804	0.507775	1
MAP4	0.320102	0.0696538	0.790479	0.310744	0.0639335	0.999767	0.36298	0.0986409	1
MAP4K1	0.228665	0.00274571	0.537681	0.274112	0.00782537	0.999767	0.288109	0.010252	1
MAP4K3	1.23264	0.720155	0.997462	1.05164	0.64563	0.999767	1.06681	0.652538	1
MAP4K4	0.508601	0.221003	0.930004	0.534114	0.243263	0.999767	0.547628	0.255145	1
MARCH1	0.188355	0.0104641	0.702801	0.201454	0.0136133	0.999767	0.224996	0.0206516	1
MARCH10	0.735982	0.43659	0.997462	0.713911	0.419691	0.999767	0.716067	0.421354	1
MARCH11	1.24891	0.727703	0.997462	1.42317	0.782811	0.999767	1.36485	0.765754	1
MARCH6	0.525623	0.135684	0.858919	0.512915	0.125522	0.999767	0.560369	0.165076	1
MARCO	1.3986	0.801485	0.997462	1.31701	0.767831	0.999767	1.43431	0.814781	1
MARK1	1.15396	0.685977	0.997462	1.08063	0.648053	0.999767	1.12602	0.671965	1
MASP1	0.62154	0.23482	0.940997	0.786618	0.39509	0.999767	0.834317	0.440667	1
MAST4	0.448158	0.0873649	0.808762	0.485642	0.11415	0.999767	0.504545	0.128877	1
MATK	0.387534	0.105392	0.822111	0.498866	0.196533	0.999767	0.531103	0.225513	1
MATN2	1.10196	0.659466	0.997462	1.34592	0.768651	0.999767	1.39901	0.787673	1
MBL2	1.38704	0.771446	0.997462	1.50369	0.803852	0.999767	1.69134	0.846469	1
MC2R	0.788406	0.475503	0.997462	1.17154	0.700527	0.999767	1.32359	0.762381	1
MC5R	0.813825	0.458875	0.997462	1.15885	0.692734	0.999767	1.29525	0.758515	1
MCC	1.14781	0.689522	0.997462	1.42394	0.783028	0.999767	1.53471	0.811978	1
MCF2L2	1.56163	0.838996	0.997462	1.7857	0.890736	0.999767	1.83621	0.899945	1
MCHR2	1.42588	0.78219	0.997462	1.70055	0.848543	0.999767	2.02271	0.900672	1
MCM2	0.126127	0.00194398	0.537681	0.167604	0.00717655	0.999767	0.177336	0.00914027	1
MCM3AP	0.426983	0.125876	0.849973	0.467699	0.158501	0.999767	0.494061	0.180837	1
MCM5	0.805774	0.487992	0.997462	1.08627	0.659482	0.999767	1.17056	0.700081	1
MCTP1	2.70102	0.927525	0.997462	3.07946	0.947283	0.999767	3.24151	0.95386	1
MDC1	0.656404	0.246192	0.95467	0.61799	0.208972	0.999767	0.704521	0.294515	1
MDGA2	0.819646	0.352861	0.997462	0.755809	0.277721	0.999767	0.829311	0.364407	1
MDH1B	0.657873	0.382923	0.997462	0.709739	0.423585	0.999767	0.770477	0.469102	1
MDN1	0.669363	0.110428	0.824372	0.703969	0.144703	0.999767	0.735298	0.17985	1
MECOM	0.860143	0.489674	0.997462	0.863356	0.492219	0.999767	0.868128	0.495985	1
MED1	0.879564	0.487262	0.997462	0.857752	0.468266	0.999767	0.884916	0.49187	1
MED12L	0.575887	0.0773705	0.808762	0.604342	0.0984574	0.999767	0.619342	0.11074	1
MED13	2.89271	0.938876	0.997462	2.289	0.89641	0.999767	2.44566	0.909884	1
MED13L	0.716433	0.296354	0.983782	0.710975	0.290761	0.999767	0.760309	0.341664	1
MED23	0.420099	0.156246	0.885015	0.414787	0.15194	0.999767	0.43703	0.170178	1
MED24	0.719082	0.430742	0.997462	0.989992	0.611573	0.999767	1.0626	0.650883	1
MEFV	0.604515	0.29663	0.983782	0.72797	0.403861	0.999767	0.740436	0.414339	1
MEGF10	0.39311	0.0545638	0.762125	0.41131	0.0644993	0.999767	0.416823	0.0676894	1
MEGF8	1.34432	0.768054	0.997462	1.55748	0.83598	0.999767	1.58518	0.843252	1
MEIS2	1.10952	0.673731	0.997462	1.12854	0.68167	0.999767	1.1275	0.681242	1
MEOX2	1.28301	0.738029	0.997462	1.44902	0.789288	0.999767	1.46124	0.792636	1
MEP1A	0.540336	0.240203	0.946185	0.640345	0.328193	0.999767	0.669901	0.354037	1
MEPE	0.874346	0.498459	0.997462	0.839608	0.470666	0.999767	0.870999	0.495818	1
MET	0.739921	0.367412	0.997462	0.785346	0.409189	0.999767	0.858731	0.474482	1
METTL13	0.537546	0.202235	0.916464	0.670131	0.323333	0.999767	0.707876	0.358196	1
MFN1	0.330774	0.0675863	0.790479	0.31468	0.0582891	0.999767	0.332692	0.0687391	1
MGA	1.35871	0.798626	0.997462	1.19751	0.714654	0.999767	1.3184	0.779883	1
MGAM	0.550654	0.0718298	0.790479	0.61252	0.118448	0.999767	0.654566	0.157161	1
MGAT4C	1.56537	0.818789	0.997462	1.48752	0.798731	0.999767	1.54195	0.812972	1
MGAT5	2.98135	0.94375	0.997462	3.39014	0.960196	0.999767	3.56191	0.965478	1
MGAT5B	0.487544	0.166543	0.898241	0.676699	0.33738	0.999767	0.70347	0.361979	1
MIA3	0.59491	0.210083	0.919182	0.540786	0.162318	0.999767	0.563958	0.182291	1
MICAL3	0.607044	0.225716	0.930004	0.737602	0.351742	0.999767	0.76171	0.375201	1
MIOS	0.437209	0.126199	0.849973	0.366778	0.0773704	0.999767	0.392457	0.0939781	1
MKI67	1.82217	0.948485	0.997462	1.67099	0.920263	0.999767	1.87149	0.955441	1
MKRN3	0.507619	0.100028	0.817705	0.507394	0.0998663	0.999767	0.514925	0.105369	1
MLH3	0.888093	0.536055	0.997462	0.852036	0.511461	0.999767	0.921671	0.558125	1
MLLT10	0.517181	0.184556	0.907933	0.426884	0.112644	0.999767	0.444229	0.125457	1
MLLT3	0.141641	0.00188413	0.537681	0.151786	0.00264202	0.999767	0.157713	0.00317496	1
MLLT4	0.519182	0.186275	0.909263	0.53795	0.20259	0.999767	0.556466	0.218994	1
MME	0.426434	0.0527486	0.762125	0.4358	0.0576494	0.999767	0.477956	0.0828169	1
MMP16	1.23852	0.746463	0.997462	1.18832	0.714924	0.999767	1.2151	0.73211	1
MMP2	0.792248	0.412242	0.997462	1.0198	0.601471	0.999767	1.05573	0.62718	1
MMP26	0.270474	0.0420835	0.762125	0.286913	0.0504447	0.999767	0.302756	0.059237	1
MMP8	2.42151	0.907703	0.997462	2.36818	0.90328	0.999767	2.44385	0.909489	1
MMP9	1.06145	0.641235	0.997462	1.35181	0.771406	0.999767	1.43492	0.799546	1
MMRN1	0.825571	0.418684	0.997462	0.788182	0.381964	0.999767	0.845249	0.437767	1
MN1	2.11234	0.913729	0.997462	2.5017	0.948758	0.999767	2.49644	0.9484	1
MNDA	0.580774	0.17112	0.907933	0.603604	0.191812	0.999767	0.67326	0.259093	1
MOCOS	0.80599	0.488146	0.997462	0.900179	0.552128	0.999767	0.965893	0.592921	1
MOGAT2	0.46545	0.194177	0.91255	0.605672	0.317732	0.999767	0.640507	0.348339	1
MON2	0.666944	0.344451	0.997462	0.560767	0.251163	0.999767	0.615942	0.299639	1
MORC1	0.357656	0.0106007	0.702801	0.368077	0.0125802	0.999767	0.384748	0.0162809	1
MORC3	2.32193	0.899256	0.997462	2.21412	0.889141	0.999767	2.3618	0.902735	1
MOV10L1	1.57444	0.821026	0.997462	1.79713	0.867043	0.999767	1.91869	0.886868	1
MOXD1	0.562486	0.259589	0.96011	0.648996	0.335781	0.999767	0.669701	0.353863	1
MPDZ	0.730413	0.362544	0.997462	0.659978	0.297001	0.999767	0.712828	0.346222	1
MPEG1	0.661641	0.303286	0.986955	0.778809	0.411311	0.999767	0.876949	0.496837	1
MPHOSPH9	0.734818	0.435705	0.997462	0.661012	0.378083	0.999767	0.701441	0.410017	1
MPO	0.479752	0.132001	0.851151	0.64028	0.275901	0.999767	0.684622	0.318718	1
MPPED2	0.781547	0.470515	0.997462	0.855994	0.522912	0.999767	0.879741	0.538792	1
MRC2	0.529511	0.161423	0.892575	0.7009	0.321117	0.999767	0.701176	0.321386	1
MRGPRX1	0.816979	0.465601	0.997462	1.08495	0.652848	0.999767	1.18529	0.707656	1
MRGPRX4	0.526749	0.200231	0.91255	0.697704	0.356699	0.999767	0.780165	0.430745	1
MS4A14	2.64373	0.960544	0.997462	2.56388	0.95585	0.999767	2.62414	0.959442	1
MS4A4A	1.35895	0.762867	0.997462	1.3611	0.763536	0.999767	1.47623	0.796669	1
MSH4	1.52276	0.827656	0.997462	1.32874	0.7613	0.999767	1.41222	0.792312	1
MSR1	0.744847	0.443294	0.997462	0.704128	0.412109	0.999767	0.749831	0.447042	1
MTMR12	0.623745	0.355404	0.997462	0.716545	0.428804	0.999767	0.740346	0.446825	1
MTMR6	2.61095	0.922057	0.997462	2.6538	0.924912	0.999767	2.75471	0.931195	1
MTNR1B	1.49832	0.819883	0.997462	2.03109	0.926573	0.999767	2.282	0.951881	1
MTOR	1.0866	0.643845	0.997462	1.31942	0.789809	0.999767	1.42202	0.836038	1
MTPAP	0.500551	0.214042	0.929022	0.513964	0.225659	0.999767	0.535166	0.244185	1
MTR	1.24187	0.726057	0.997462	1.33799	0.765429	0.999767	1.44062	0.801646	1
MTRR	2.71201	0.928202	0.997462	2.6472	0.924106	0.999767	2.75806	0.930965	1
MTTP	0.435123	0.098712	0.811906	0.465168	0.120677	0.999767	0.514056	0.160133	1
MTUS2	0.461427	0.0264514	0.762125	0.491869	0.038395	0.999767	0.520613	0.052541	1
MUC16	0.984719	0.466061	0.997462	0.913643	0.232605	0.999767	1.07448	0.750433	1
MUC17	0.949992	0.42359	0.997462	0.761063	0.089398	0.999767	0.972224	0.47203	1
MUC2	0.954098	0.521962	0.997462	1.24049	0.760837	0.999767	1.36112	0.828081	1
MUC4	0.840957	0.357579	0.997462	0.760195	0.255296	0.999767	0.914882	0.453325	1
MUC5B	0.94197	0.450955	0.997462	1.131	0.723776	0.999767	1.32258	0.889253	1
MUC6	0.87707	0.434964	0.997462	1.02511	0.591448	0.999767	1.15474	0.705046	1
MUSK	0.222499	0.00583696	0.686252	0.24466	0.00930027	0.999767	0.273677	0.0156864	1
MUT	1.32115	0.750811	0.997462	1.07568	0.656522	0.999767	1.17762	0.699263	1
MYBPC1	0.955097	0.55962	0.997462	0.975588	0.574314	0.999767	1.10598	0.659543	1
MYBPC3	3.75026	0.970851	0.997462	4.73818	0.986783	0.999767	5.24451	0.991028	1
MYCBP2	0.692231	0.150291	0.883492	0.621218	0.0860017	0.999767	0.665273	0.123589	1
MYF5	0.803561	0.450496	0.997462	0.972497	0.578587	0.999767	1.03942	0.622945	1
MYH1	1.69251	0.947109	0.997462	2.10535	0.988736	0.999767	2.29695	0.994686	1
MYH11	0.402215	0.0116578	0.718634	0.557194	0.0769767	0.999767	0.580949	0.0942338	1
MYH13	0.460806	0.0159022	0.736879	0.629386	0.105368	0.999767	0.657027	0.130305	1
MYH14	0.863918	0.528256	0.997462	1.09962	0.666229	0.999767	1.12654	0.679472	1
MYH15	0.897822	0.459819	0.997462	1.01954	0.584402	0.999767	1.07879	0.638723	1
MYH2	1.14893	0.727431	0.997462	1.43908	0.923763	0.999767	1.55526	0.95762	1
MYH3	0.429713	0.0210022	0.762125	0.571517	0.0942304	0.999767	0.611418	0.126945	1
MYH4	0.599423	0.0648348	0.790479	0.72099	0.174572	0.999767	0.776438	0.242271	1
MYH6	0.598965	0.0914202	0.808762	0.873156	0.399425	0.999767	0.896987	0.43031	1
MYH7	0.978146	0.533675	0.997462	1.41488	0.874142	0.999767	1.45923	0.892136	1
MYH7B	1.218	0.716131	0.997462	1.66185	0.86177	0.999767	1.72143	0.874651	1
MYH8	2.04181	0.975014	0.997462	2.46532	0.993574	0.999767	2.65892	0.996591	1
MYH9	1.4826	0.815522	0.997462	2.17109	0.943638	0.999767	2.23102	0.949192	1
MYLK	0.93806	0.522836	0.997462	1.12332	0.671965	0.999767	1.22664	0.738628	1
MYLK2	0.516269	0.227664	0.930004	0.631507	0.329222	0.999767	0.705024	0.392848	1
MYO10	0.459374	0.110892	0.824372	0.604878	0.234911	0.999767	0.626651	0.255525	1
MYO15A	0.863069	0.459088	0.997462	1.07727	0.640633	0.999767	1.13067	0.678407	1
MYO16	1.32826	0.795818	0.997462	1.56857	0.889546	0.999767	1.6176	0.903033	1
MYO18A	1.49631	0.801592	0.997462	1.97095	0.893754	0.999767	2.00825	0.898787	1
MYO18B	0.701967	0.152383	0.885015	0.835586	0.3211	0.999767	0.873773	0.37518	1
MYO1B	0.718101	0.422921	0.997462	0.807963	0.489551	0.999767	0.876703	0.536783	1
MYO1F	2.65475	0.924596	0.997462	3.69998	0.968056	0.999767	3.9461	0.973635	1
MYO1H	0.749501	0.446794	0.997462	0.911543	0.559411	0.999767	0.98855	0.606248	1
MYO3A	1.39597	0.815642	0.997462	1.38714	0.811892	0.999767	1.46859	0.844053	1
MYO3B	0.857553	0.519203	0.997462	0.901798	0.548777	0.999767	0.962672	0.58714	1
MYO5A	0.36371	0.0592329	0.774406	0.427911	0.0996747	0.999767	0.456876	0.121066	1
MYO5B	0.718143	0.347164	0.997462	0.951191	0.551149	0.999767	1.00135	0.589593	1
MYO6	0.697257	0.406752	0.997462	0.697871	0.407232	0.999767	0.732227	0.433735	1
MYO7A	0.639282	0.251636	0.959806	0.91322	0.512722	0.999767	0.956152	0.549682	1
MYO7B	0.427578	0.0140568	0.736816	0.602826	0.102402	0.999767	0.637884	0.133174	1
MYO9A	0.708737	0.338394	0.997462	0.698793	0.329113	0.999767	0.72936	0.357605	1
MYO9B	1.01417	0.614704	0.997462	1.38362	0.782601	0.999767	1.46276	0.808201	1
MYOCD	1.56809	0.859713	0.997462	1.69443	0.891947	0.999767	1.79597	0.912633	1
MYOF	1.42234	0.781166	0.997462	1.58456	0.823466	0.999767	1.67981	0.844343	1
MYOM1	0.983314	0.569469	0.997462	1.05633	0.624323	0.999767	1.15834	0.692203	1
MYOM2	1.10342	0.656085	0.997462	1.37367	0.81596	0.999767	1.46875	0.854558	1
MYOM3	0.736187	0.367888	0.997462	0.931628	0.538204	0.999767	1.00399	0.593609	1
MYPN	0.937931	0.496831	0.997462	0.949542	0.509544	0.999767	1.01566	0.57907	1
MYT1	0.686893	0.32207	0.997462	0.838195	0.459943	0.999767	0.878623	0.49466	1
MYT1L	0.681074	0.182897	0.907933	0.862155	0.395564	0.999767	0.870472	0.405839	1
N4BP2	0.85116	0.482522	0.997462	0.740503	0.39035	0.999767	0.770339	0.415852	1
NAA25	0.27356	0.0435927	0.762125	0.283855	0.0488299	0.999767	0.301677	0.058616	1
NAALAD2	0.642336	0.225196	0.930004	0.590337	0.176514	0.999767	0.644586	0.22738	1
NAALADL2	0.706804	0.373382	0.997462	0.674331	0.345143	0.999767	0.711845	0.377734	1
NAF1	1.35168	0.760595	0.997462	1.18852	0.703518	0.999767	1.17325	0.697541	1
NALCN	1.43477	0.888932	0.997462	1.61677	0.945065	0.999767	1.74741	0.967803	1
NAT10	0.454424	0.184785	0.907933	0.546824	0.265493	0.999767	0.591079	0.304813	1
NAV1	0.699954	0.338919	0.997462	0.833829	0.460072	0.999767	0.897272	0.513656	1
NAV2	0.545085	0.109888	0.824372	0.641917	0.195844	0.999767	0.686016	0.240863	1
NAV3	1.42048	0.938507	0.997462	1.34451	0.904798	0.999767	1.44597	0.947198	1
NBAS	0.597822	0.102735	0.822111	0.601899	0.106007	0.999767	0.638752	0.138035	1
NBEA	1.3889	0.825098	0.997462	1.2693	0.764706	0.999767	1.3972	0.828747	1
NBEAL2	0.799383	0.489885	0.997462	0.947664	0.586886	0.999767	0.998343	0.616288	1
NBPF10	0.629045	0.359712	0.997462	0.659658	0.384346	0.999767	0.640656	0.369107	1
NCAM1	0.655481	0.297561	0.983782	0.825415	0.452739	0.999767	0.926582	0.537296	1
NCAM2	0.829722	0.404938	0.997462	0.793203	0.366793	0.999767	0.858772	0.434962	1
NCAN	1.2175	0.733395	0.997462	1.35335	0.806631	0.999767	1.4442	0.845352	1
NCAPD3	1.24607	0.727896	0.997462	1.42161	0.795364	0.999767	1.53946	0.831469	1
NCAPG2	0.841876	0.508389	0.997462	0.886518	0.538723	0.999767	0.947357	0.577744	1
NCF2	1.24368	0.724171	0.997462	1.52666	0.809663	0.999767	1.62752	0.833162	1
NCKAP1	0.81774	0.491404	0.997462	0.769763	0.456474	0.999767	0.818595	0.492012	1
NCKAP1L	1.40127	0.817242	0.997462	1.72119	0.913658	0.999767	1.88345	0.941815	1
NCKAP5	2.16557	0.982825	0.997462	2.16463	0.982774	0.999767	2.2784	0.987996	1
NCKAP5L	0.621827	0.320707	0.997282	0.666989	0.360204	0.999767	0.681523	0.372758	1
NCOA1	0.508493	0.10066	0.817705	0.466467	0.0726061	0.999767	0.483609	0.083467	1
NCOA2	5.3124	0.99278	0.998787	5.25761	0.992447	0.999767	5.47474	0.99368	1
NCOA3	0.739258	0.439073	0.997462	0.687123	0.398804	0.999767	0.690821	0.40171	1
NCOA6	0.474799	0.0674566	0.790479	0.434508	0.0458947	0.999767	0.456891	0.0572673	1
NCOR1	1.13641	0.677572	0.997462	1.03609	0.607796	0.999767	1.09482	0.64986	1
NCOR2	0.489798	0.0651162	0.790479	0.614963	0.162373	0.999767	0.645803	0.192383	1
NCR1	0.809773	0.490838	0.997462	0.941341	0.578053	0.999767	1.05474	0.643049	1
NCSTN	0.918182	0.559368	0.997462	1.00711	0.613435	0.999767	1.12776	0.677707	1
NDN	0.615523	0.266151	0.969924	0.823227	0.455525	0.999767	0.877848	0.501765	1
NDST3	1.35688	0.761347	0.997462	1.43535	0.784905	0.999767	1.48128	0.797602	1
NDST4	0.781247	0.307329	0.989028	0.803322	0.33342	0.999767	0.830261	0.365543	1
NDUFS1	0.695827	0.412829	0.997462	0.605657	0.340614	0.999767	0.662335	0.386479	1
NEB	0.690425	0.102426	0.822111	0.829535	0.275626	0.999767	0.896455	0.380038	1
NEBL	0.971366	0.584491	0.997462	1.02972	0.6195	0.999767	1.10627	0.661736	1
NEFM	2.49621	0.913527	0.997462	3.11707	0.948897	0.999767	3.16875	0.951026	1
NEGR1	0.525641	0.235841	0.942145	0.548758	0.25614	0.999767	0.589108	0.291805	1
NEK10	1.00528	0.607155	0.997462	1.0298	0.621429	0.999767	1.10209	0.661018	1
NEK5	1.02441	0.635813	0.997462	1.03297	0.639809	0.999767	1.07094	0.657033	1
NELL1	1.50086	0.856131	0.997462	1.5847	0.88228	0.999767	1.61186	0.889772	1
NELL2	1.32978	0.773674	0.997462	1.40128	0.803278	0.999767	1.39797	0.801986	1
NEO1	3.70323	0.969696	0.997462	3.60976	0.96725	0.999767	3.98854	0.97602	1
NES	1.50016	0.854291	0.997462	1.5806	0.87927	0.999767	1.59233	0.882567	1
NETO1	0.696929	0.273666	0.97972	0.73633	0.314113	0.999767	0.779929	0.359392	1
NEUROD4	0.669251	0.391971	0.997462	0.715653	0.428122	0.999767	0.77279	0.470788	1
NEUROD6	0.647078	0.285022	0.983782	0.711203	0.344711	0.999767	0.735773	0.367505	1
NF1	1.54046	0.896514	0.997462	1.52639	0.892033	0.999767	1.65128	0.926338	1
NFASC	0.97638	0.565403	0.997462	1.23066	0.734232	0.999767	1.33582	0.786171	1
NFAT5	1.12082	0.67847	0.997462	0.975176	0.612016	0.999767	1.00494	0.626572	1
NFATC2	1.75137	0.858686	0.997462	2.12519	0.913844	0.999767	2.24708	0.926542	1
NFATC3	2.0286	0.903397	0.997462	1.64635	0.837659	0.999767	1.69529	0.848115	1
NID1	0.77349	0.375351	0.997462	0.911574	0.50612	0.999767	0.948675	0.538847	1
NID2	0.926028	0.502491	0.997462	1.02018	0.590117	0.999767	1.0571	0.621764	1
NIN	2.07609	0.910867	0.997462	2.33955	0.938135	0.999767	2.35401	0.939359	1
NINL	0.745463	0.347777	0.997462	0.899322	0.495043	0.999767	0.906784	0.501804	1
NIPAL4	2.98574	0.943013	0.997462	3.88117	0.972275	0.999767	4.47757	0.982368	1
NIPBL	1.15739	0.687401	0.997462	0.98912	0.579679	0.999767	1.02445	0.604292	1
NLGN1	0.807505	0.338392	0.997462	0.743537	0.263674	0.999767	0.817365	0.350139	1
NLRC3	0.333009	0.077914	0.808762	0.430092	0.151548	0.999767	0.469878	0.186025	1
NLRC4	0.891629	0.514285	0.997462	1.04556	0.623275	0.999767	1.13837	0.679368	1
NLRC5	0.959548	0.566996	0.997462	1.18975	0.708045	0.999767	1.25469	0.740003	1
NLRP1	0.913915	0.556629	0.997462	1.07156	0.649039	0.999767	1.12701	0.677337	1
NLRP10	0.420625	0.0316105	0.762125	0.519879	0.0843632	0.999767	0.538463	0.0976376	1
NLRP11	0.487019	0.0857247	0.808762	0.548469	0.131588	0.999767	0.57532	0.154424	1
NLRP12	0.846254	0.38467	0.997462	1.10125	0.662622	0.999767	1.16085	0.714253	1
NLRP13	1.06636	0.626805	0.997462	1.2216	0.75711	0.999767	1.2658	0.787076	1
NLRP14	1.75265	0.923962	0.997462	1.88521	0.945963	0.999767	1.93045	0.951976	1
NLRP2	0.701434	0.335618	0.997462	0.888816	0.503215	0.999767	0.916781	0.526248	1
NLRP3	0.704241	0.150548	0.883492	0.923906	0.443667	0.999767	0.963901	0.500459	1
NLRP4	1.01402	0.575111	0.997462	1.28534	0.798647	0.999767	1.37664	0.848333	1
NLRP5	0.776595	0.305023	0.988034	0.904358	0.455976	0.999767	0.955769	0.514701	1
NLRP7	0.419482	0.0153195	0.736879	0.541695	0.0667941	0.999767	0.563404	0.0812959	1
NLRP8	0.81239	0.371797	0.997462	0.990711	0.559339	0.999767	1.05138	0.616034	1
NLRP9	0.812669	0.487784	0.997462	0.96615	0.58925	0.999767	1.03208	0.627583	1
NMUR2	1.08186	0.650314	0.997462	1.50433	0.820778	0.999767	1.69544	0.868375	1
NNT	1.52875	0.828796	0.997462	1.41945	0.794689	0.999767	1.67063	0.865045	1
NOBOX	1.08745	0.655147	0.997462	1.13995	0.681811	0.999767	1.19985	0.70997	1
NOD1	0.203242	0.002547	0.537681	0.2818	0.0142639	0.999767	0.293966	0.0174498	1
NOD2	0.564838	0.125648	0.849973	0.69099	0.246102	0.999767	0.733312	0.291638	1
NOL4	0.825342	0.464689	0.997462	0.88059	0.50846	0.999767	0.920017	0.53831	1
NOS1	0.628216	0.173305	0.907933	0.808402	0.365724	0.999767	0.880205	0.445747	1
NOS2	0.586477	0.179777	0.907933	0.776949	0.368664	0.999767	0.818227	0.410639	1
NOTCH1	1.86555	0.926608	0.997462	2.51136	0.982436	0.999767	2.52494	0.98296	1
NOTCH2	0.650855	0.233496	0.940263	0.690955	0.273458	0.999767	0.722242	0.305372	1
NOTCH3	0.869374	0.53191	0.997462	0.990836	0.607572	0.999767	1.00818	0.61749	1
NOTCH4	1.88335	0.944234	0.997462	1.98281	0.956752	0.999767	1.98516	0.957013	1
NOVA1	1.42602	0.81177	0.997462	1.25631	0.739624	0.999767	1.60111	0.866684	1
NOX3	0.698941	0.333296	0.997462	0.799087	0.425294	0.999767	0.85966	0.478527	1
NOX4	0.769587	0.422302	0.997462	0.804389	0.451174	0.999767	0.859285	0.495131	1
NOX5	3.33642	0.958368	0.997462	4.41917	0.982623	0.999767	4.53008	0.984055	1
NPAS4	0.640482	0.257324	0.96011	0.713863	0.328552	0.999767	0.748143	0.362015	1
NPAT	1.06134	0.639155	0.997462	0.87322	0.522826	0.999767	0.949274	0.572923	1
NPC1L1	0.513363	0.130504	0.850569	0.684138	0.289009	0.999767	0.748823	0.354394	1
NPHP3	0.33697	0.0713438	0.790479	0.333778	0.069396	0.999767	0.344485	0.0760286	1
NPHS1	0.403679	0.0243574	0.762125	0.480277	0.0582751	0.999767	0.513227	0.078695	1
NPR1	0.524	0.197818	0.91255	0.687064	0.346928	0.999767	0.726374	0.382824	1
NPR3	2.13613	0.917026	0.997462	2.53572	0.951676	0.999767	2.6425	0.95811	1
NPSR1	1.26145	0.730521	0.997462	1.5875	0.824216	0.999767	1.78281	0.863654	1
NPY1R	1.08251	0.649069	0.997462	1.29674	0.749618	0.999767	1.42843	0.797567	1
NPY2R	1.95197	0.892835	0.997462	2.4767	0.94703	0.999767	2.76382	0.96371	1
NPY5R	0.463907	0.114228	0.830873	0.461132	0.11218	0.999767	0.487778	0.132483	1
NR1H4	0.476607	0.119077	0.833294	0.471042	0.114929	0.999767	0.483904	0.12461	1
NRAP	1.33293	0.775055	0.997462	1.59868	0.867765	0.999767	1.6864	0.889567	1
NRCAM	1.10181	0.654642	0.997462	1.07511	0.636125	0.999767	1.18372	0.707005	1
NRG1	0.236833	0.00794733	0.702801	0.263258	0.0131334	0.999767	0.273852	0.0157317	1
NRG3	1.73668	0.901607	0.997462	2.00527	0.944483	0.999767	2.22052	0.965106	1
NRIP1	0.639187	0.367923	0.997462	0.577024	0.316969	0.999767	0.606338	0.341173	1
NRP2	3.24394	0.955007	0.997462	4.18739	0.979159	0.999767	4.38068	0.982094	1
NRXN1	1.3694	0.881587	0.997462	1.57145	0.952503	0.999767	1.66362	0.969595	1
NRXN2	0.574057	0.119247	0.833294	0.760569	0.308474	0.999767	0.79372	0.346354	1
NRXN3	0.655715	0.197516	0.91255	0.776222	0.327013	0.999767	0.827893	0.385253	1
NSD1	1.86276	0.879045	0.997462	1.73706	0.856506	0.999767	1.82629	0.872901	1
NSMAF	0.736144	0.436712	0.997462	0.791234	0.477551	0.999767	0.817935	0.496612	1
NSUN2	0.446105	0.133044	0.851151	0.477983	0.158598	0.999767	0.490599	0.169106	1
NT5C1B	0.320059	0.0419526	0.762125	0.317493	0.0407808	0.999767	0.371429	0.0693013	1
NTF3	1.18936	0.705813	0.997462	1.55774	0.817479	0.999767	1.65234	0.838376	1
NTM	1.1131	0.662779	0.997462	1.38655	0.80884	0.999767	1.56812	0.871831	1
NTNG1	1.40969	0.777468	0.997462	1.59315	0.825461	0.999767	1.59732	0.826421	1
NTRK1	0.328048	0.0253002	0.762125	0.423449	0.0711302	0.999767	0.448865	0.0878303	1
NTRK3	1.72343	0.916999	0.997462	2.20578	0.976029	0.999767	2.38722	0.985143	1
NUF2	0.901657	0.542039	0.997462	0.97915	0.591466	0.999767	1.03698	0.625531	1
NUMA1	0.829156	0.471262	0.997462	0.987067	0.588565	0.999767	1.0201	0.610528	1
NUP133	1.45327	0.806022	0.997462	1.43351	0.799508	0.999767	1.4994	0.820459	1
NUP153	1.25902	0.734052	0.997462	1.02871	0.618913	0.999767	1.1475	0.682787	1
NUP155	0.650298	0.329871	0.997462	0.564349	0.254291	0.999767	0.588837	0.275769	1
NUP188	0.716459	0.322659	0.997462	0.843561	0.446064	0.999767	0.911323	0.508315	1
NUP205	1.24588	0.734488	0.997462	1.20119	0.71151	0.999767	1.25653	0.739729	1
NUP210	1.31208	0.755704	0.997462	1.66734	0.86301	0.999767	1.87155	0.902042	1
NUP210L	1.27242	0.756524	0.997462	1.29314	0.767103	0.999767	1.49693	0.851701	1
NUP214	5.42631	0.993019	0.998787	4.88342	0.9892	0.999767	5.56339	0.993736	1
NUP98	1.1191	0.669801	0.997462	1.03972	0.627081	0.999767	1.11827	0.66938	1
NWD1	1.1628	0.691457	0.997462	1.42656	0.796899	0.999767	1.51474	0.823761	1
NYNRIN	0.460459	0.0957805	0.808762	0.541477	0.159716	0.999767	0.580456	0.19475	1
OBSCN	0.791401	0.233428	0.940263	0.982051	0.520328	0.999767	1.05535	0.624045	1
OBSL1	0.861811	0.500939	0.997462	1.05959	0.637689	0.999767	1.13206	0.679595	1
OCA2	0.503177	0.0436178	0.762125	0.596846	0.104255	0.999767	0.653114	0.155084	1
OGDH	0.52063	0.231465	0.935895	0.656516	0.351104	0.999767	0.699904	0.388495	1
OGDHL	0.69534	0.301935	0.984993	0.931529	0.526141	0.999767	0.971511	0.560279	1
OLFM3	0.827732	0.466627	0.997462	0.951048	0.560936	0.999767	0.982034	0.582739	1
OLFM4	0.797616	0.445612	0.997462	0.907232	0.531724	0.999767	0.985137	0.587254	1
OLFML2B	0.577844	0.15294	0.885015	0.729657	0.303049	0.999767	0.809433	0.388106	1
OPCML	0.497013	0.174525	0.907933	0.608653	0.274416	0.999767	0.681032	0.341375	1
OPLAH	1.75778	0.859541	0.997462	2.25199	0.926098	0.999767	2.36479	0.935997	1
OPN1SW	0.695179	0.412326	0.997462	0.906613	0.561671	0.999767	1.01025	0.622922	1
OPRM1	1.36391	0.764403	0.997462	1.56812	0.819708	0.999767	1.72723	0.853465	1
OR10A2	0.548608	0.256008	0.96011	0.688351	0.378623	0.999767	0.820092	0.486312	1
OR10A4	0.883256	0.492812	0.997462	1.10502	0.660401	0.999767	1.30647	0.772164	1
OR10AG1	0.49561	0.0528149	0.762125	0.547599	0.0847546	0.999767	0.60734	0.132146	1
OR10C1	0.877698	0.513103	0.997462	1.18679	0.708414	0.999767	1.32583	0.771431	1
OR10G4	1.28316	0.744115	0.997462	1.74064	0.878545	0.999767	2.06069	0.928139	1
OR10G7	0.288903	0.0165653	0.756944	0.395657	0.0613832	0.999767	0.456388	0.101914	1
OR10G8	2.28922	0.956868	0.997462	3.03639	0.988878	0.999767	3.54122	0.99547	1
OR10G9	1.02653	0.603685	0.997462	1.3967	0.811965	0.999767	1.62783	0.886025	1
OR10J1	1.39058	0.772503	0.997462	1.72304	0.852666	0.999767	2.03663	0.901591	1
OR10J3	2.15859	0.919527	0.997462	2.76511	0.964415	0.999767	3.14624	0.97842	1
OR10K1	0.457465	0.150067	0.883492	0.598881	0.27531	0.999767	0.641991	0.315217	1
OR10K2	0.950912	0.560838	0.997462	1.21242	0.719573	0.999767	1.31535	0.767	1
OR10Q1	0.650713	0.267141	0.970082	0.918034	0.52	0.999767	1.05077	0.626252	1
OR10R2	1.55397	0.836225	0.997462	1.82988	0.897571	0.999767	2.14367	0.940131	1
OR10S1	0.643078	0.330592	0.997462	0.792595	0.457151	0.999767	0.939562	0.566945	1
OR10T2	1.91163	0.886335	0.997462	2.43118	0.942985	0.999767	2.86521	0.967481	1
OR10W1	1.21992	0.721947	0.997462	1.54533	0.849821	0.999767	1.71491	0.892159	1
OR10X1	0.915299	0.534803	0.997462	1.05665	0.631928	0.999767	1.25534	0.740306	1
OR10Z1	0.68921	0.299919	0.983782	0.850332	0.45567	0.999767	0.973964	0.564491	1
OR11G2	1.85702	0.877685	0.997462	2.18203	0.92079	0.999767	2.51642	0.948999	1
OR11H12	0.294195	0.0354122	0.762125	0.320837	0.0478527	0.999767	0.365232	0.0731055	1
OR11H6	0.500661	0.177628	0.907933	0.563934	0.233457	0.999767	0.63202	0.296034	1
OR11L1	0.590118	0.144104	0.875041	0.812713	0.376146	0.999767	0.917506	0.490242	1
OR12D2	1.21543	0.714971	0.997462	1.51787	0.825011	0.999767	1.77231	0.884703	1
OR13C8	0.506167	0.147275	0.882413	0.595477	0.226112	0.999767	0.68675	0.31349	1
OR13F1	0.916591	0.535765	0.997462	1.21324	0.719985	0.999767	1.39785	0.799602	1
OR13G1	0.262513	0.00657643	0.686252	0.311345	0.0158577	0.999767	0.36819	0.0347081	1
OR14A16	2.00466	0.927159	0.997462	2.43118	0.966262	0.999767	2.78889	0.982272	1
OR14C36	1.05065	0.620242	0.997462	1.28389	0.761885	0.999767	1.44577	0.831338	1
OR14I1	0.690781	0.330394	0.997462	0.873731	0.494143	0.999767	0.999638	0.59284	1
OR14J1	2.83931	0.935559	0.997462	3.12236	0.949119	0.999767	3.69235	0.967863	1
OR1C1	0.429876	0.0370834	0.762125	0.524388	0.0907936	0.999767	0.594614	0.14788	1
OR1D2	0.309015	0.0629024	0.789881	0.435819	0.156395	0.999767	0.523604	0.234766	1
OR1J4	3.18097	0.952073	0.997462	4.1289	0.977674	0.999767	4.57005	0.984081	1
OR1M1	0.63251	0.321306	0.997462	0.901612	0.540264	0.999767	1.05605	0.64124	1
OR1N2	1.25397	0.729484	0.997462	1.45934	0.792748	0.999767	1.61338	0.830088	1
OR1S2	0.790691	0.477158	0.997462	1.02995	0.629633	0.999767	1.20567	0.715624	1
OR2A12	0.357163	0.0842413	0.808762	0.475196	0.175798	0.999767	0.528267	0.222936	1
OR2A14	0.495648	0.173368	0.907933	0.666343	0.327816	0.999767	0.753884	0.407538	1
OR2A2	0.82285	0.500067	0.997462	1.08906	0.6609	0.999767	1.17789	0.703391	1
OR2A25	1.33973	0.766092	0.997462	1.72437	0.876031	0.999767	1.86749	0.90234	1
OR2A5	0.85336	0.490488	0.997462	1.15943	0.693043	0.999767	1.29393	0.757948	1
OR2AG2	1.30791	0.747785	0.997462	1.6398	0.835756	0.999767	1.93638	0.887315	1
OR2AK2	1.48167	0.83201	0.997462	1.63465	0.87659	0.999767	1.85994	0.92236	1
OR2B11	0.865032	0.460938	0.997462	1.21736	0.733049	0.999767	1.35416	0.803387	1
OR2B2	0.349038	0.0789343	0.808762	0.374466	0.0960473	0.999767	0.41511	0.12621	1
OR2B3	0.574943	0.270547	0.975987	0.661249	0.346497	0.999767	0.734242	0.409144	1
OR2C3	0.524958	0.0977734	0.811906	0.692926	0.252136	0.999767	0.813197	0.383463	1
OR2D3	0.527523	0.237487	0.942145	0.644596	0.340699	0.999767	0.698758	0.387518	1
OR2F1	0.842299	0.513568	0.997462	1.08537	0.65902	0.999767	1.22332	0.723144	1
OR2F2	0.581692	0.24174	0.947159	0.744545	0.391657	0.999767	0.827972	0.465139	1
OR2G2	0.669922	0.23378	0.940263	0.825083	0.398547	0.999767	0.963122	0.540016	1
OR2G3	0.892614	0.458967	0.997462	1.06859	0.631245	0.999767	1.22881	0.753025	1
OR2G6	0.763467	0.308115	0.989028	0.958001	0.524531	0.999767	1.10368	0.66354	1
OR2J2	1.86872	0.879592	0.997462	2.0159	0.901157	0.999767	2.29085	0.931422	1
OR2J3	3.45391	0.962252	0.997462	3.75158	0.970444	0.999767	4.24125	0.980026	1
OR2L13	0.646762	0.171904	0.907933	0.816785	0.35974	0.999767	0.918582	0.477785	1
OR2L2	0.809282	0.387582	0.997462	0.930343	0.509527	0.999767	1.06699	0.631194	1
OR2L3	1.21184	0.723353	0.997462	1.3795	0.806715	0.999767	1.57235	0.874525	1
OR2L8	1.19982	0.716369	0.997462	1.4129	0.820418	0.999767	1.59784	0.881626	1
OR2M2	0.516756	0.0462143	0.762125	0.616285	0.113655	0.999767	0.677835	0.172237	1
OR2M3	0.735761	0.316254	0.996175	0.880272	0.464273	0.999767	0.966521	0.546627	1
OR2M4	0.787842	0.41146	0.997462	0.945491	0.546632	0.999767	1.04362	0.620147	1
OR2M5	0.634855	0.199006	0.91255	0.770467	0.3398	0.999767	0.845345	0.420144	1
OR2M7	1.17593	0.702078	0.997462	1.39224	0.812047	0.999767	1.53608	0.863733	1
OR2T1	0.557314	0.135414	0.858919	0.662929	0.233711	0.999767	0.745773	0.320181	1
OR2T10	3.46386	0.962998	0.997462	4.3878	0.982598	0.999767	5.09638	0.989963	1
OR2T11	0.351368	0.0305311	0.762125	0.455584	0.0856875	0.999767	0.5386	0.150506	1
OR2T12	0.972926	0.553643	0.997462	1.2016	0.723561	0.999767	1.39844	0.824534	1
OR2T2	0.632763	0.223101	0.930004	0.84853	0.440965	0.999767	0.986112	0.569455	1
OR2T27	0.9134	0.556297	0.997462	1.16877	0.69727	0.999767	1.39881	0.787921	1
OR2T3	2.85818	0.970789	0.997462	3.75264	0.991447	0.999767	4.39598	0.996356	1
OR2T33	1.58843	0.882467	0.997462	1.97491	0.95457	0.999767	2.28658	0.979382	1
OR2T34	0.648496	0.234585	0.940997	0.852169	0.441441	0.999767	1.00361	0.582688	1
OR2T4	1.11726	0.673827	0.997462	1.44242	0.878323	0.999767	1.76761	0.96075	1
OR2T6	0.543056	0.105604	0.822111	0.735778	0.290784	0.999767	0.867517	0.436644	1
OR2T8	4.05682	0.977683	0.997462	5.02668	0.989711	0.999767	5.95108	0.994891	1
OR2W3	0.994833	0.567462	0.997462	1.37542	0.824787	0.999767	1.53067	0.883759	1
OR4A15	0.902287	0.448247	0.997462	1.03389	0.595967	0.999767	1.21525	0.757084	1
OR4A16	0.556725	0.100472	0.817705	0.656877	0.189426	0.999767	0.728226	0.265504	1
OR4A47	0.292265	0.0149823	0.736879	0.357003	0.0363338	0.999767	0.405771	0.0605937	1
OR4A5	0.944262	0.53966	0.997462	1.09888	0.654623	0.999767	1.26528	0.752417	1
OR4B1	0.517766	0.228967	0.930004	0.671304	0.36394	0.999767	0.788661	0.461699	1
OR4C11	1.68253	0.84528	0.997462	2.02211	0.901974	0.999767	2.26914	0.929426	1
OR4C12	1.08926	0.654262	0.997462	1.29048	0.747614	0.999767	1.50962	0.8223	1
OR4C13	0.813321	0.431348	0.997462	0.995163	0.583119	0.999767	1.18677	0.710298	1
OR4C15	0.772766	0.298923	0.983782	0.888071	0.435664	0.999767	1.00134	0.563688	1
OR4C16	1.13107	0.67371	0.997462	1.39542	0.813361	0.999767	1.67401	0.900669	1
OR4C3	0.566402	0.193588	0.91255	0.689733	0.310241	0.999767	0.818357	0.434024	1
OR4C46	0.696758	0.276264	0.982968	0.886938	0.470868	0.999767	1.02802	0.600702	1
OR4C6	0.764321	0.26387	0.968726	0.975228	0.528325	0.999767	1.12884	0.693405	1
OR4D10	0.958647	0.584687	0.997462	1.25274	0.733957	0.999767	1.41408	0.792908	1
OR4D11	1.49702	0.819495	0.997462	1.94097	0.914497	0.999767	2.14368	0.939278	1
OR4D2	0.88	0.511157	0.997462	1.16986	0.698579	0.999767	1.35589	0.783423	1
OR4D5	0.586667	0.211976	0.922489	0.726629	0.346174	0.999767	0.807016	0.423376	1
OR4D6	0.565144	0.192462	0.91255	0.755036	0.373723	0.999767	0.845345	0.45902	1
OR4D9	0.627433	0.316837	0.996554	0.811179	0.471961	0.999767	0.905939	0.543366	1
OR4F15	1.17355	0.699716	0.997462	1.34782	0.76052	0.999767	1.49637	0.802437	1
OR4F6	0.669507	0.34669	0.997462	0.798917	0.456061	0.999767	0.892224	0.528322	1
OR4K1	0.6234	0.267867	0.970741	0.704667	0.343295	0.999767	0.752089	0.387032	1
OR4K14	0.382674	0.0529335	0.762125	0.474489	0.111693	0.999767	0.52629	0.153585	1
OR4K15	0.396917	0.0468272	0.762125	0.422804	0.0603259	0.999767	0.478716	0.0960169	1
OR4K2	1.45198	0.805602	0.997462	1.61412	0.85207	0.999767	1.7715	0.886827	1
OR4K5	0.53629	0.121757	0.838033	0.578678	0.157386	0.999767	0.662784	0.237715	1
OR4L1	0.730505	0.393753	0.997462	0.859056	0.49881	0.999767	0.988746	0.592459	1
OR4M1	0.997232	0.567908	0.997462	1.19745	0.72669	0.999767	1.38323	0.829591	1
OR4M2	1.12274	0.67559	0.997462	1.36867	0.835085	0.999767	1.57816	0.912889	1
OR4N2	0.920792	0.49736	0.997462	1.18742	0.719874	0.999767	1.3514	0.813607	1
OR4N4	0.733469	0.313888	0.995845	0.895415	0.479205	0.999767	1.03844	0.60944	1
OR4N5	0.517657	0.129274	0.850569	0.645499	0.244768	0.999767	0.738903	0.338781	1
OR4P4	0.542419	0.120308	0.833294	0.663201	0.230295	0.999767	0.768153	0.34051	1
OR4Q3	1.02007	0.587858	0.997462	1.25209	0.761468	0.999767	1.41846	0.84544	1
OR4S2	1.09298	0.648267	0.997462	1.31166	0.786218	0.999767	1.47318	0.856167	1
OR4X2	1.1082	0.664198	0.997462	1.43678	0.800205	0.999767	1.66928	0.862689	1
OR51A4	0.307123	0.0188391	0.762125	0.3669	0.0406786	0.999767	0.412146	0.0642891	1
OR51A7	2.93388	0.940982	0.997462	3.55837	0.964867	0.999767	3.99137	0.975138	1
OR51B2	1.3914	0.784958	0.997462	1.60614	0.849598	0.999767	1.88817	0.906514	1
OR51B5	0.631481	0.3204	0.997282	0.750098	0.4224	0.999767	0.81088	0.471724	1
OR51D1	0.334398	0.0788277	0.808762	0.416882	0.14054	0.999767	0.497206	0.210587	1
OR51E2	1.45534	0.791025	0.997462	1.82434	0.870782	0.999767	2.03051	0.900821	1
OR51F1	0.941698	0.574228	0.997462	1.06985	0.648135	0.999767	1.23152	0.725102	1
OR51F2	1.1214	0.670976	0.997462	1.40421	0.789488	0.999767	1.6271	0.852998	1
OR51G1	0.738907	0.445745	0.997462	0.954864	0.591178	0.999767	1.0395	0.638785	1
OR51G2	0.74771	0.452326	0.997462	0.949237	0.587827	0.999767	1.04912	0.643873	1
OR51I1	1.0075	0.610832	0.997462	1.28289	0.745232	0.999767	1.50474	0.820559	1
OR51I2	1.42083	0.781354	0.997462	1.67753	0.843687	0.999767	1.92273	0.88616	1
OR51L1	0.582793	0.208427	0.919182	0.639592	0.261735	0.999767	0.705531	0.325629	1
OR51M1	0.624164	0.274115	0.980259	0.809558	0.443611	0.999767	0.911993	0.529441	1
OR51Q1	1.73059	0.854717	0.997462	2.26421	0.928163	0.999767	2.62165	0.954662	1
OR51S1	1.47365	0.812134	0.997462	1.62267	0.853181	0.999767	1.84863	0.899221	1
OR51T1	0.55311	0.216001	0.929429	0.659839	0.31379	0.999767	0.782942	0.426015	1
OR51V1	0.817368	0.461752	0.997462	1.07701	0.64619	0.999767	1.14976	0.687837	1
OR52A5	1.61956	0.831501	0.997462	1.89338	0.883006	0.999767	2.15101	0.916713	1
OR52B2	0.429133	0.10054	0.817705	0.51592	0.169528	0.999767	0.602632	0.248775	1
OR52B4	0.809932	0.455705	0.997462	1.01618	0.607969	0.999767	1.1723	0.699858	1
OR52E2	1.79283	0.866651	0.997462	2.10857	0.912659	0.999767	2.44362	0.943907	1
OR52E4	1.65966	0.840291	0.997462	1.97953	0.895622	0.999767	2.19143	0.921006	1
OR52E6	0.377943	0.0505228	0.762125	0.466033	0.105393	0.999767	0.528514	0.155499	1
OR52J3	0.75358	0.383923	0.997462	0.845936	0.466684	0.999767	0.945052	0.548846	1
OR52K1	2.87296	0.937363	0.997462	3.43891	0.960681	0.999767	3.94022	0.973514	1
OR52K2	0.37673	0.0725317	0.792788	0.46783	0.138334	0.999767	0.541827	0.202675	1
OR52L1	0.765951	0.465796	0.997462	0.896323	0.555153	0.999767	1.03937	0.638717	1
OR52M1	3.01399	0.944339	0.997462	3.56958	0.964582	0.999767	4.15151	0.977475	1
OR52N1	3.29555	0.956917	0.997462	3.85533	0.972828	0.999767	4.46103	0.983179	1
OR52N2	0.47185	0.153566	0.885015	0.610282	0.275921	0.999767	0.716283	0.373667	1
OR52N4	0.602604	0.294944	0.983782	0.732559	0.407729	0.999767	0.862981	0.511879	1
OR52N5	0.366265	0.0903684	0.808762	0.384092	0.102896	0.999767	0.446248	0.151279	1
OR52R1	1.1433	0.681952	0.997462	1.41195	0.792085	0.999767	1.59039	0.844016	1
OR56A1	1.02232	0.608084	0.997462	1.40973	0.804336	0.999767	1.60642	0.864895	1
OR56A3	0.337792	0.00704346	0.686252	0.43765	0.0325129	0.999767	0.523784	0.0790309	1
OR56A4	0.930788	0.546252	0.997462	1.21906	0.722873	0.999767	1.396	0.798921	1
OR56B4	3.11475	0.949343	0.997462	3.99187	0.975148	0.999767	4.66142	0.985139	1
OR5A1	0.566713	0.228185	0.930004	0.732038	0.380305	0.999767	0.850979	0.48456	1
OR5AC2	1.48234	0.797887	0.997462	1.60977	0.829256	0.999767	1.78823	0.865054	1
OR5AP2	0.428571	0.163179	0.895066	0.522498	0.243929	0.999767	0.596675	0.309772	1
OR5AS1	2.05172	0.933552	0.997462	2.2849	0.956526	0.999767	2.71413	0.980094	1
OR5B12	1.11469	0.663317	0.997462	1.3667	0.800862	0.999767	1.64682	0.893452	1
OR5B2	0.487108	0.131956	0.851151	0.622812	0.251869	0.999767	0.73054	0.355956	1
OR5B21	1.96639	0.894909	0.997462	2.41679	0.942639	0.999767	2.90186	0.969676	1
OR5B3	0.698361	0.332756	0.997462	0.805013	0.430604	0.999767	0.968024	0.566679	1
OR5D13	0.470939	0.0782804	0.808762	0.537274	0.126346	0.999767	0.639543	0.219131	1
OR5D14	0.844551	0.439189	0.997462	1.04283	0.613534	0.999767	1.21169	0.729703	1
OR5D16	1.04739	0.623033	0.997462	1.37845	0.792881	0.999767	1.69758	0.887467	1
OR5D18	0.490114	0.0440168	0.762125	0.686617	0.200998	0.999767	0.834732	0.374922	1
OR5F1	0.959353	0.533461	0.997462	1.25218	0.76098	0.999767	1.45851	0.859848	1
OR5H1	2.619	0.922244	0.997462	2.78195	0.932352	0.999767	3.20782	0.952571	1
OR5H14	1.42857	0.782965	0.997462	1.56088	0.817849	0.999767	1.7625	0.86041	1
OR5H15	0.483037	0.128769	0.850569	0.509297	0.149851	0.999767	0.589467	0.220526	1
OR5H6	0.406555	0.061815	0.782197	0.434521	0.0784844	0.999767	0.501282	0.12628	1
OR5I1	0.73778	0.296569	0.983782	0.932758	0.505137	0.999767	1.02252	0.592012	1
OR5J2	1.09983	0.653785	0.997462	1.31404	0.787104	0.999767	1.55178	0.881441	1
OR5K1	1	0.591366	0.997462	1.11494	0.664875	0.999767	1.23979	0.732196	1
OR5K4	0.768	0.460569	0.997462	0.856134	0.523006	0.999767	0.942798	0.578948	1
OR5L1	1.08396	0.642313	0.997462	1.40966	0.830425	0.999767	1.64503	0.905779	1
OR5L2	1.82115	0.934715	0.997462	2.45043	0.987209	0.999767	2.77396	0.994541	1
OR5M1	0.384716	0.0539934	0.762125	0.460285	0.101206	0.999767	0.511732	0.14128	1
OR5M10	1.11244	0.666384	0.997462	1.32788	0.762181	0.999767	1.47923	0.813387	1
OR5M11	0.91008	0.554155	0.997462	1.14416	0.685664	0.999767	1.35815	0.774068	1
OR5M3	1.83781	0.874875	0.997462	2.2549	0.928784	0.999767	2.70248	0.960676	1
[truncated: 1,291 more rows]

## Sheet: SKCM
	dNdS	p_dNdS	q_dNdS	dNdS6	p_dNdS6	q_dNdS6	dNdS96	p_dNdS96	q_dNdS96
A1CF	0.927244	0.464738	0.599583	1.2525	0.796643	1	1.21261	0.76691	1
A2M	0.705517	0.165639	0.30887	1.29251	0.836681	1	1.38425	0.887165	1
A2ML1	0.595365	0.0818569	0.199185	1.1422	0.710882	1	1.04234	0.6075	1
A4GALT	0.364094	0.0355532	0.116479	0.94402	0.546595	1	0.909302	0.515589	1
AAAS	0.254421	0.0111998	0.0569682	0.385335	0.0636842	1	0.376559	0.0585112	1
AACS	0.217778	0.00523923	0.0351558	0.514757	0.163333	1	0.465725	0.121048	1
AADAC	0.816041	0.411594	0.554947	1.16535	0.700968	1	1.27914	0.76743	1
AADACL2	2.38987	0.942752	0.963641	2.97785	0.974553	1	2.56483	0.955102	1
AADACL4	0.379393	0.0123604	0.0607324	0.790033	0.335854	1	0.937463	0.507251	1
AARS2	0.171967	0.00326534	0.0261661	0.307298	0.0426799	1	0.302969	0.0404714	1
ABAT	0.645334	0.325511	0.478468	1.59812	0.858039	1	1.51822	0.836713	1
ABCA1	1.02515	0.608409	0.720439	2.19879	0.957491	1	2.07919	0.946391	1
ABCA10	0.852125	0.426535	0.567716	1.32376	0.800496	1	1.24542	0.756933	1
ABCA12	0.877368	0.311215	0.46417	1.58629	0.987891	1	1.47207	0.970865	1
ABCA13	0.570165	0.00284265	0.0237531	1.09439	0.712721	1	1.06347	0.658778	1
ABCA2	0.195525	4.15826e-07	5.11543e-05	0.485417	0.0179418	1	0.466005	0.0129505	0.850276
ABCA3	0.209115	1.17238e-06	0.000106686	0.537316	0.0365422	1	0.554006	0.0450212	1
ABCA4	0.620691	0.0332974	0.111884	1.32913	0.906238	1	1.31568	0.898673	1
ABCA5	0.651225	0.288869	0.441903	0.85048	0.47062	1	0.812174	0.436994	1
ABCA6	0.661935	0.153592	0.294038	1.11629	0.681451	1	1.06569	0.631032	1
ABCA7	0.439428	0.0127081	0.0618914	0.906148	0.446797	1	0.866422	0.394557	1
ABCA8	0.460488	0.00291539	0.0241785	0.808406	0.243482	1	0.777963	0.200356	1
ABCA9	0.756887	0.296794	0.450923	1.31153	0.809448	1	1.2993	0.80259	1
ABCB1	1.06533	0.629505	0.737902	1.67079	0.967393	1	1.84682	0.985932	1
ABCB11	1.03884	0.598512	0.712483	1.64894	0.968107	1	1.76191	0.981847	1
ABCB4	0.501137	0.0399863	0.124767	0.820485	0.343327	1	0.888511	0.429348	1
ABCB5	1.08674	0.657675	0.759286	1.55067	0.95448	1	1.71253	0.980404	1
ABCB8	0.166371	0.00275617	0.0233274	0.325623	0.0527396	1	0.35299	0.0698296	1
ABCC1	0.265959	0.000354446	0.00627889	0.679001	0.188987	1	0.684679	0.195249	1
ABCC10	0.334356	0.00230264	0.0208324	0.656084	0.15888	1	0.682394	0.186867	1
ABCC11	0.252224	7.1317e-06	0.000422999	0.575402	0.0460679	1	0.627253	0.0810661	1
ABCC12	0.494433	0.0190354	0.0800333	1.01488	0.575074	1	1.08201	0.65514	1
ABCC2	0.595653	0.215158	0.363689	1.27329	0.762793	1	1.3376	0.793142	1
ABCC3	0.422033	0.000822676	0.0108433	0.967533	0.497303	1	1.02402	0.585298	1
ABCC4	0.295374	0.0014947	0.0158869	0.503923	0.0524239	1	0.511236	0.0565447	1
ABCC5	0.607653	0.25892	0.409188	1.26174	0.75078	1	1.3203	0.777205	1
ABCC6	0.38458	0.0002014	0.00435316	0.774824	0.190138	1	0.893688	0.375183	1
ABCC8	0.27949	1.86479e-09	4.76455e-07	0.693613	0.0493582	1	0.777987	0.13569	1
ABCC9	0.644433	0.0383008	0.121447	1.01275	0.561832	1	1.07062	0.655656	1
ABCD2	0.95983	0.540998	0.663067	1.32645	0.792515	1	1.36375	0.81004	1
ABCE1	0.278107	0.0458672	0.137188	0.357846	0.0949459	1	0.326946	0.0739811	1
ABCF3	0.375185	0.0965517	0.221018	0.81904	0.482834	1	0.715927	0.394936	1
ABCG1	0.33398	0.00345	0.0268994	0.802221	0.339741	1	0.758516	0.286363	1
ABCG2	0.362476	0.0803204	0.196744	0.609909	0.285512	1	0.662763	0.334395	1
ABCG4	0.351366	0.0223962	0.0881386	0.879582	0.477125	1	0.924396	0.520648	1
ABCG5	0.315105	0.0665708	0.17492	0.647564	0.349554	1	0.668439	0.368496	1
ABCG8	0.573608	0.129959	0.26728	1.40953	0.849858	1	1.46171	0.870192	1
ABI3	0.176169	0.0036899	0.0279817	0.329502	0.0550147	1	0.288567	0.0335948	1
ABI3BP	1.12453	0.674346	0.77103	1.33874	0.809523	1	1.31012	0.794708	1
ABL1	0.808817	0.43042	0.570874	1.64318	0.886178	1	1.43887	0.82585	1
ABL2	0.619289	0.269619	0.421025	0.950214	0.559199	1	0.896343	0.51688	1
ABLIM1	0.494249	0.111226	0.241305	0.895659	0.493553	1	0.762568	0.362826	1
ABLIM2	0.385532	0.0718155	0.183348	0.883537	0.509654	1	0.748368	0.38838	1
ABLIM3	0.602508	0.282016	0.434116	1.25008	0.738842	1	1.02076	0.613424	1
ABRA	1.39271	0.79992	0.859762	2.58283	0.983295	1	2.33331	0.971678	1
ABTB2	0.547668	0.25518	0.405426	1.33979	0.777394	1	1.21844	0.727915	1
ACACA	0.308212	0.000447563	0.00725524	0.522698	0.0360323	1	0.503087	0.0279511	1
ACACB	0.35722	0.000621753	0.00905768	0.825487	0.30673	1	0.800295	0.271125	1
ACAD10	0.378551	0.0292345	0.1033	0.673192	0.253252	1	0.636535	0.215653	1
ACAN	0.649487	0.0221306	0.0875081	0.89539	0.323222	1	0.776719	0.124176	1
ACAP1	0.406977	0.051839	0.148115	0.787053	0.389656	1	0.749806	0.351194	1
ACD	2.31744	0.934507	0.958753	3.64216	0.988112	1	3.40597	0.984053	1
ACE	0.559051	0.0316035	0.108162	1.43765	0.923968	1	1.30313	0.858879	1
ACER1	0.32529	0.0444004	0.134512	0.954506	0.573164	1	1.10526	0.67462	1
ACLY	0.432286	0.0770752	0.191692	0.894204	0.500978	1	0.938649	0.540392	1
ACMSD	1.10606	0.661626	0.762655	2.10462	0.933111	1	1.80723	0.89113	1
ACO2	0.308939	0.0628571	0.168916	0.712428	0.407587	1	0.672938	0.372548	1
ACOT11	0.416904	0.0534795	0.151974	0.984151	0.573251	1	0.936697	0.530863	1
ACOT12	1.15478	0.686381	0.779557	1.77711	0.885608	1	1.63327	0.855133	1
ACOX1	0.671271	0.39357	0.541638	1.27636	0.746089	1	1.2879	0.750436	1
ACOX2	0.251502	0.0240128	0.0916632	0.521577	0.214364	1	0.602164	0.291166	1
ACOX3	0.855877	0.469146	0.602578	1.74401	0.909364	1	1.60944	0.879115	1
ACOXL	0.359344	0.00375631	0.0282916	0.732558	0.235536	1	0.767302	0.27786	1
ACP6	1.06021	0.638536	0.744178	2.37038	0.955308	1	2.30067	0.950118	1
ACPP	0.564548	0.219868	0.368648	1.10764	0.667295	1	1.03161	0.618037	1
ACRBP	0.524664	0.191004	0.337878	1.10695	0.668851	1	0.978103	0.583719	1
ACSBG1	1.02978	0.611488	0.723085	2.48809	0.975641	1	2.34769	0.968113	1
ACSBG2	0.296893	0.00202075	0.0191496	0.657338	0.183589	1	0.659335	0.185673	1
ACSF2	0.181917	0.000902693	0.0113357	0.410204	0.0644826	1	0.446069	0.0887113	1
ACSL1	0.336441	0.0353556	0.116108	0.571603	0.203203	1	0.582785	0.213754	1
ACSL5	1.12742	0.679364	0.775033	2.17685	0.988293	1	2.13385	0.986423	1
ACSL6	0.513131	0.125692	0.261647	0.956422	0.54858	1	1.05058	0.626013	1
ACSM1	0.32589	2.62312e-05	0.00111701	0.658831	0.0711702	1	0.640557	0.0578135	1
ACSM2A	0.416613	0.000952822	0.0116784	0.762687	0.182722	1	0.685294	0.0959319	1
ACSM2B	1.59264	0.947366	0.965683	2.90333	0.999915	1	2.6219	0.999639	1
ACSM3	3.17829	0.952442	0.968554	4.69007	0.9859	1	4.30051	0.980935	1
ACSM4	0.602502	0.106496	0.234955	1.01942	0.583143	1	0.946104	0.498819	1
ACSM5	0.350489	0.00335503	0.0263757	0.667369	0.166622	1	0.657441	0.156396	1
ACSS1	0.078489	0.000296846	0.00558625	0.155396	0.00914682	1	0.1659	0.0120616	0.850276
ACSS3	1.16312	0.71743	0.801528	1.50842	0.910977	1	1.40971	0.873393	1
ACTBL2	0.198012	0.0127342	0.061928	0.392244	0.121084	1	0.431315	0.154493	1
ACTC1	1.26851	0.745519	0.818729	2.64755	0.984011	1	2.68878	0.985283	1
ACTG1	0.303042	0.059402	0.163466	0.795575	0.477581	1	0.697145	0.394147	1
ACTG2	0.413053	0.115339	0.24764	0.884396	0.524998	1	0.93461	0.562753	1
ACTL6B	0.678124	0.354203	0.50656	1.61738	0.862745	1	1.4188	0.805696	1
ACTL7B	0.520505	0.159206	0.301485	1.29415	0.772099	1	1.11772	0.675383	1
ACTL8	1.29852	0.759533	0.829711	3.0141	0.992299	1	2.69127	0.985356	1
ACTL9	0.225296	2.46322e-05	0.00105569	0.527018	0.0494353	1	0.461233	0.02093	1
ACTN1	0.19497	0.00101019	0.012154	0.545191	0.157371	1	0.497535	0.115854	1
ACTN2	0.348558	0.00367076	0.0279323	0.895021	0.443524	1	0.812712	0.340089	1
ACTRT2	0.373339	0.00656803	0.0407389	0.992555	0.560954	1	0.840183	0.378318	1
ACVR1C	0.819781	0.463706	0.598985	1.19869	0.713423	1	1.22774	0.727724	1
ACVRL1	0.459653	0.0615031	0.166759	1.09115	0.657853	1	1.04873	0.623236	1
ADAD1	0.526576	0.110959	0.240948	0.664228	0.235024	1	0.61223	0.184176	1
ADAD2	0.60029	0.201319	0.348992	1.16166	0.704144	1	1.21881	0.73881	1
ADAM11	1.15771	0.689002	0.780798	2.48902	0.962884	1	2.18766	0.940332	1
ADAM12	0.43661	0.0492477	0.143425	0.780179	0.356009	1	0.733119	0.304778	1
ADAM15	0.248732	0.0136197	0.0643954	0.428438	0.103439	1	0.399155	0.0825291	1
ADAM18	1.15819	0.741644	0.816497	1.57293	0.965928	1	1.49003	0.946421	1
ADAM19	0.573904	0.077417	0.192039	1.11313	0.680572	1	0.964177	0.518308	1
ADAM2	0.540006	0.0226175	0.0887992	0.725533	0.156735	1	0.626678	0.065896	1
ADAM20	0.588075	0.235615	0.384839	0.9692	0.570301	1	0.886322	0.504636	1
ADAM21	0.603205	0.0933843	0.21615	0.987523	0.542961	1	0.976036	0.529021	1
ADAM22	1.0117	0.583898	0.699645	1.54699	0.879991	1	1.25002	0.752574	1
ADAM23	0.949795	0.542612	0.664408	1.63393	0.888533	1	1.41153	0.818385	1
ADAM28	0.455954	0.000592301	0.00876315	0.772637	0.150607	1	0.771444	0.149046	1
ADAM29	0.830177	0.293154	0.446451	1.35875	0.893851	1	1.28419	0.849586	1
ADAM30	0.416609	0.0139701	0.0655855	0.651143	0.15314	1	0.544117	0.0662764	1
ADAM32	1.03027	0.595318	0.71	1.34747	0.814751	1	1.16081	0.701258	1
ADAM33	0.554895	0.1603	0.302177	1.08952	0.655048	1	0.937512	0.531851	1
ADAM7	0.824206	0.255473	0.405716	1.43668	0.944957	1	1.18215	0.783105	1
ADAM9	0.3367	0.0711775	0.182139	0.468223	0.169799	1	0.404569	0.118085	1
ADAMDEC1	0.29672	4.745e-06	0.000302867	0.531151	0.0106688	1	0.51473	0.00776005	0.850276
ADAMTS10	0.347076	6.9236e-05	0.00206341	0.70797	0.115206	1	0.669305	0.0789834	1
ADAMTS12	0.575368	0.0330259	0.111366	1.07361	0.649047	1	0.942989	0.462418	1
ADAMTS13	0.380534	0.0135742	0.0643179	0.69125	0.227211	1	0.66527	0.199244	1
ADAMTS14	0.621927	0.15296	0.293168	1.24594	0.773131	1	1.11263	0.673834	1
ADAMTS15	0.195077	8.86281e-05	0.00247377	0.421656	0.0293172	1	0.369549	0.0133789	0.850276
ADAMTS16	0.484469	0.0135906	0.0643494	0.914197	0.434752	1	0.758168	0.216709	1
ADAMTS17	0.803636	0.425758	0.567479	1.68716	0.896221	1	1.44855	0.829291	1
ADAMTS18	0.591782	0.00718894	0.0430999	1.0221	0.578428	1	0.909013	0.34957	1
ADAMTS19	1.12282	0.688807	0.78071	1.68661	0.9663	1	1.41577	0.892951	1
ADAMTS2	1.04897	0.610538	0.722445	2.36718	0.998419	1	2.07795	0.993864	1
ADAMTS20	1.41656	0.929592	0.955482	1.92245	0.997113	1	1.53489	0.964338	1
ADAMTS3	0.36466	0.022652	0.0888297	0.548932	0.128357	1	0.490557	0.0842091	1
ADAMTS4	0.560477	0.194058	0.340679	1.0002	0.593417	1	0.954469	0.557614	1
ADAMTS5	0.626646	0.21722	0.365631	1.17965	0.71502	1	1.05157	0.623665	1
ADAMTS6	0.466566	0.00101725	0.012154	0.695361	0.0729285	1	0.604904	0.0209549	1
ADAMTS7	0.418879	0.00282313	0.0236793	0.799143	0.264261	1	0.692364	0.132099	1
ADAMTS8	0.40141	0.0173863	0.0757855	0.88122	0.443487	1	0.807356	0.356427	1
ADAMTS9	1.13243	0.69082	0.782458	1.85421	0.977238	1	1.60396	0.938809	1
ADAMTSL1	0.618659	0.0822535	0.199784	1.19713	0.767649	1	1.12833	0.703381	1
ADAMTSL3	0.745392	0.186891	0.333895	1.19521	0.775383	1	1.0847	0.65864	1
ADAMTSL4	0.678614	0.294151	0.447661	1.01768	0.601477	1	0.938442	0.53749	1
ADAP2	0.285234	0.0204959	0.0838906	0.655973	0.296945	1	0.665698	0.306587	1
ADAR	0.145692	0.00136495	0.0149626	0.265301	0.0240243	1	0.263434	0.0233384	1
ADARB1	3.11472	0.949342	0.966984	6.10364	0.994705	1	5.52784	0.992097	1
ADARB2	0.31838	0.00428445	0.0308694	0.7052	0.248623	1	0.705219	0.248644	1
ADCK1	0.293827	0.035255	0.115997	0.762263	0.423847	1	0.81681	0.471894	1
ADCK4	0.324959	0.0499637	0.144654	0.677621	0.345218	1	0.677611	0.345209	1
ADCY1	0.761257	0.21276	0.361197	1.71253	0.979291	1	1.86739	0.990761	1
ADCY10	0.470966	0.0056894	0.0372675	1.06253	0.635763	1	1.05194	0.621722	1
ADCY2	0.876413	0.531981	0.656259	2.08694	0.926923	1	2.0538	0.92314	1
ADCY3	0.0603588	1.84463e-05	0.000881572	0.156883	0.00643412	1	0.153747	0.00582878	0.850276
ADCY4	0.14219	2.82749e-05	0.00114009	0.326866	0.0145067	1	0.310286	0.0107149	0.850276
ADCY5	0.364361	0.00185446	0.0182237	0.910348	0.445327	1	0.907396	0.441324	1
ADCY6	0.46018	0.0618022	0.167065	1.0535	0.62725	1	1.19003	0.729029	1
ADCY7	0.289582	0.00485535	0.0334239	0.736127	0.312456	1	0.767909	0.347859	1
ADCY8	0.336465	1.64859e-08	3.77641e-06	0.756333	0.0826133	1	0.769914	0.0978621	1
ADCY9	0.545647	0.175261	0.320204	1.41448	0.823493	1	1.3305	0.78923	1
ADCYAP1R1	0.451503	0.0184868	0.0788747	1.08408	0.653985	1	1.06809	0.637641	1
ADD1	0.24794	0.0227799	0.0891733	0.44275	0.1436	1	0.392433	0.103263	1
ADD2	0.555004	0.0556816	0.156601	1.27818	0.817944	1	1.17417	0.739535	1
ADD3	0.427014	0.161899	0.303905	0.603865	0.316135	1	0.535179	0.255157	1
ADH1A	1.50019	0.838515	0.888766	2.31181	0.970358	1	2.45688	0.978199	1
ADH1B	0.745469	0.210304	0.358769	1.21178	0.778508	1	1.21195	0.778648	1
ADH4	1.01102	0.61288	0.724441	1.41336	0.792588	1	1.54802	0.832481	1
ADH6	0.599693	0.191851	0.338802	0.925618	0.515141	1	0.992166	0.574674	1
ADH7	0.679731	0.262143	0.41178	1.04331	0.614543	1	1.02618	0.600361	1
ADIPOR1	0.453059	0.183629	0.32951	0.84575	0.514698	1	0.904898	0.556614	1
ADNP2	0.442881	0.0838714	0.202235	0.701748	0.313438	1	0.689209	0.300824	1
ADORA1	0.315601	0.0452432	0.135996	0.821192	0.475644	1	1.06484	0.654563	1
ADORA3	0.30495	0.00356676	0.0274554	0.830327	0.393226	1	0.790421	0.346662	1
ADRA1A	1.34001	0.766199	0.835225	3.08682	0.986585	1	3.16032	0.988041	1
ADRA2B	0.748017	0.414083	0.557062	1.65813	0.872195	1	1.72761	0.886811	1
ADSSL1	0.487363	0.213093	0.361475	0.997451	0.616182	1	1.00823	0.622643	1
AFAP1	0.183096	0.000941093	0.0116636	0.393966	0.0548321	1	0.345299	0.0310978	1
AFAP1L1	2.99718	0.944068	0.964656	7.15011	0.997351	1	5.95752	0.994147	1
AFAP1L2	0.964038	0.567983	0.686021	2.29284	0.963443	1	1.96429	0.931741	1
AFF1	0.704192	0.338186	0.490839	1.16403	0.6984	1	1.00087	0.591326	1
AFF3	0.367975	0.00134693	0.0149015	0.738944	0.201889	1	0.626548	0.0866246	1
AFF4	2.37253	0.941353	0.96326	3.55871	0.988351	1	2.89319	0.971434	1
AFM	0.694676	0.246625	0.395542	1.26555	0.775498	1	1.2015	0.734615	1
AFP	0.872574	0.499478	0.628534	1.43996	0.815075	1	1.39611	0.799311	1
AGAP1	0.928367	0.52844	0.653832	2.10417	0.959469	1	2.0039	0.949483	1
AGAP2	4.2154	0.980034	0.985225	7.19258	0.997768	1	6.82343	0.997127	1
AGAP3	0.824755	0.471834	0.604971	1.73908	0.890838	1	1.71554	0.886129	1
AGBL1	0.718595	0.167258	0.310188	1.44977	0.921667	1	1.5156	0.942296	1
AGBL2	0.344649	0.0353635	0.116108	0.635393	0.255211	1	0.578819	0.200799	1
AGFG2	0.686068	0.368056	0.519203	1.05818	0.642489	1	1.15956	0.697816	1
AGGF1	3.18883	0.953276	0.968882	4.37539	0.982426	1	3.83995	0.972926	1
AGL	2.33396	0.938114	0.961202	2.78644	0.966931	1	2.40314	0.9438	1
AGMAT	0.247684	0.0168139	0.0741172	0.424355	0.11439	1	0.437785	0.125258	1
AGPAT9	1.182	0.702989	0.791321	2.17013	0.915754	1	1.97986	0.893296	1
AGRN	0.346249	0.00674993	0.0412131	0.663362	0.195834	1	0.599691	0.132944	1
AGT	0.588714	0.248137	0.397007	1.33224	0.781871	1	1.44567	0.823997	1
AGTPBP1	0.562341	0.259463	0.409798	0.741757	0.415445	1	0.701586	0.381413	1
AGTR1	0.579618	0.233395	0.383306	1.10442	0.665316	1	1.14191	0.687708	1
AGXT	0.269754	0.00367863	0.0279601	0.66902	0.248859	1	0.588311	0.166489	1
AGXT2	2.43772	0.968513	0.978271	3.95903	0.998132	1	4.14357	0.998661	1
AHCTF1	5.21718	0.99206	0.994456	6.22481	0.996458	1	5.38273	0.993063	1
AHCYL2	0.6895	0.4079	0.552549	1.23167	0.728531	1	1.08861	0.664062	1
AHDC1	1.1537	0.687939	0.780126	1.97294	0.932859	1	1.78537	0.903922	1
AHNAK	0.446877	0.000307122	0.00571487	0.739548	0.104415	1	0.631673	0.0255628	1
AHNAK2	0.569229	0.00153093	0.0160917	1.13393	0.784169	1	0.991081	0.512337	1
AHRR	0.877575	0.53736	0.659831	1.67318	0.860665	1	1.64277	0.854072	1
AHSG	1.79223	0.866173	0.908572	2.91963	0.968841	1	2.68705	0.958273	1
AHSP	0.200276	0.00666434	0.0409539	0.538594	0.21615	1	0.432592	0.121011	1
AICDA	0.964723	0.585231	0.700864	2.1102	0.931085	1	1.9002	0.904177	1
AIM1	0.737253	0.276853	0.428512	1.12554	0.68166	1	0.948085	0.51287	1
AIM1L	0.74015	0.304275	0.457606	1.38437	0.833877	1	1.22585	0.749493	1
AIM2	0.639506	0.36818	0.519203	1.14017	0.688819	1	1.09763	0.66852	1
AIPL1	0.807991	0.489571	0.620416	2.0062	0.915535	1	1.75623	0.877147	1
AIRE	0.693341	0.308502	0.461467	1.3152	0.782991	1	1.28231	0.767279	1
AJAP1	0.472952	0.0870733	0.206508	0.871396	0.468626	1	0.882629	0.479623	1
AK5	1.11988	0.668813	0.767373	1.96562	0.916047	1	1.76638	0.883574	1
AK7	0.814988	0.373031	0.52361	1.50144	0.88516	1	1.31511	0.804605	1
AK8	0.441282	0.173723	0.318233	1.12393	0.686021	1	1.18321	0.714465	1
AKAP1	0.622401	0.240131	0.38965	1.15506	0.696656	1	1.08267	0.649024	1
AKAP11	1.08216	0.643061	0.747743	1.46218	0.824154	1	1.27679	0.749535	1
AKAP12	0.206824	0.00770982	0.0453566	0.306266	0.0386677	1	0.274216	0.0253644	1
AKAP13	0.634904	0.160519	0.302419	1.03635	0.602937	1	0.949206	0.511921	1
AKAP3	0.543403	0.0779794	0.192782	0.97559	0.539779	1	0.94746	0.508463	1
AKAP6	0.655545	0.0901751	0.211425	1.06242	0.63239	1	0.855305	0.333368	1
AKAP8	0.667904	0.390903	0.539061	1.26974	0.743559	1	1.06659	0.652938	1
AKAP9	0.678909	0.142223	0.282479	1.03854	0.600183	1	0.914564	0.439577	1
AKNA	0.623426	0.17453	0.319191	1.00995	0.582726	1	0.913179	0.485685	1
AKNAD1	0.4308	0.121352	0.256	0.687942	0.347736	1	0.633991	0.29786	1
AKR1B10	0.430932	0.0722663	0.184074	1.02559	0.608733	1	1.0496	0.62722	1
AKR1C3	0.950329	0.543047	0.664725	1.83281	0.928717	1	1.62388	0.886011	1
AKR1C4	1.39193	0.772172	0.838892	2.68844	0.957355	1	2.46109	0.943339	1
AKR1D1	0.569217	0.121264	0.255895	1.05434	0.621684	1	1.10158	0.662661	1
ALB	0.350958	0.000783838	0.0104828	0.558728	0.0410882	1	0.564682	0.0441176	1
ALDH16A1	0.439085	0.145381	0.28573	0.763374	0.436372	1	0.761108	0.434428	1
ALDH1A2	0.583111	0.176744	0.321938	0.987802	0.570915	1	0.954503	0.541552	1
ALDH1B1	1.00724	0.597979	0.712278	2.18139	0.954857	1	2.34341	0.966767	1
ALDH1L1	0.22466	6.06548e-06	0.00037657	0.49177	0.0216173	1	0.479802	0.0179818	0.996251
ALDH2	0.172177	0.00141541	0.0152639	0.368354	0.0571255	1	0.404234	0.0802585	1
ALDH3B2	0.239925	0.00492756	0.0337462	0.685131	0.306346	1	0.626535	0.245845	1
ALDH4A1	0.225505	0.0112961	0.0572794	0.529161	0.207138	1	0.51523	0.193969	1
ALDH5A1	0.816998	0.465617	0.600106	1.33481	0.77503	1	1.3789	0.791948	1
ALDH7A1	3.05783	0.94686	0.965512	4.37002	0.981466	1	4.16245	0.978249	1
ALDOB	1.06431	0.633879	0.741022	1.95992	0.932398	1	2.1411	0.952461	1
ALG3	0.271412	0.0316304	0.10818	0.635185	0.322791	1	0.695486	0.379597	1
ALK	0.532182	0.0137187	0.0647256	1.04156	0.608596	1	0.898908	0.388019	1
ALLC	0.295154	0.0236114	0.0907174	0.452891	0.111178	1	0.427505	0.0925297	1
ALMS1	0.725491	0.166364	0.309394	0.976299	0.51592	1	0.891629	0.392359	1
ALOX12B	0.507605	0.0855667	0.204394	1.25515	0.770518	1	1.22311	0.75105	1
ALOX15	0.434578	0.0631052	0.16924	0.925942	0.520908	1	0.809542	0.406328	1
ALOX15B	0.351547	0.0224519	0.0883055	0.803826	0.399493	1	0.843569	0.440761	1
ALOX5	0.306753	0.00536735	0.0358344	0.83996	0.414436	1	0.799562	0.368919	1
ALOXE3	0.41438	0.0903125	0.211547	0.928767	0.546748	1	0.903181	0.526007	1
ALPI	0.359615	0.0186489	0.0791595	0.78704	0.367676	1	0.764855	0.343256	1
ALPK1	0.83339	0.426291	0.567568	1.47553	0.853369	1	1.2696	0.76265	1
ALPK2	1.31088	0.868446	0.910525	2.04879	0.998175	1	1.8552	0.99374	1
ALPK3	0.832816	0.331176	0.483234	1.39512	0.88779	1	1.37984	0.880693	1
ALPL	0.291689	0.0098586	0.0523925	0.679369	0.276421	1	0.670459	0.267109	1
ALPP	0.558631	0.192403	0.338987	1.21202	0.730813	1	1.13811	0.688131	1
ALPPL2	0.799778	0.425914	0.567549	1.7234	0.902255	1	1.70563	0.89861	1
ALS2	0.554265	0.114254	0.245786	0.841672	0.408268	1	0.819185	0.383345	1
ALS2CL	0.312443	0.0097284	0.0520336	0.761127	0.346806	1	0.674995	0.253474	1
ALS2CR11	0.935542	0.564183	0.683045	1.36261	0.774998	1	1.25392	0.732576	1
AMBN	0.909502	0.512751	0.639303	1.11159	0.663794	1	1.08327	0.644993	1
AMBRA1	2.7	0.980771	0.985667	4.47547	0.999259	1	4.32862	0.999038	1
AMHR2	1.2003	0.711393	0.797197	1.96141	0.934682	1	1.75833	0.901908	1
AMICA1	0.341258	0.0523516	0.149386	0.71248	0.364826	1	0.720802	0.372698	1
AMIGO2	0.534463	0.101842	0.228058	1.04013	0.611716	1	0.870122	0.44227	1
AMOTL2	0.219284	0.018777	0.0795163	0.417456	0.142357	1	0.403123	0.130126	1
AMPD1	0.76347	0.258933	0.409188	1.52404	0.924915	1	1.47027	0.907477	1
AMPD2	0.170439	0.00133365	0.0148648	0.425977	0.0961255	1	0.381029	0.0648416	1
AMPD3	0.99781	0.572957	0.689768	2.52387	0.990638	1	2.23695	0.979998	1
AMPH	0.665031	0.190061	0.337136	1.03963	0.60616	1	0.98393	0.549379	1
AMTN	1.04871	0.636757	0.74288	1.33931	0.767353	1	1.50499	0.820283	1
AMY2B	3.48885	0.964146	0.976084	4.08147	0.97813	1	3.26544	0.9566	1
AMZ1	0.289622	0.0191375	0.0802083	0.629319	0.258807	1	0.614534	0.244328	1
ANAPC1	1.22991	0.733553	0.811625	1.76969	0.92125	1	1.49676	0.851645	1
ANAPC2	1.26533	0.733446	0.811625	3.19974	0.974786	1	2.74137	0.957521	1
ANGEL1	1.11894	0.669719	0.767589	2.13399	0.935006	1	2.06116	0.926984	1
ANGPT1	0.732807	0.209067	0.356935	1.39956	0.88695	1	1.19574	0.758008	1
ANGPT4	0.268624	0.00192545	0.0186941	0.725492	0.285578	1	0.705798	0.263429	1
ANGPTL4	0.309149	0.0629824	0.169047	0.699633	0.396346	1	0.588709	0.295236	1
ANGPTL5	0.553815	0.147819	0.288388	0.719614	0.306083	1	0.615134	0.202556	1
ANK1	0.484639	0.00046425	0.00739572	1.08014	0.681544	1	1.03544	0.604635	1
ANK2	0.753103	0.159405	0.301629	1.10346	0.692222	1	1.04376	0.609692	1
ANK3	0.758035	0.0198236	0.0820998	1.05501	0.682076	1	0.970368	0.428936	1
ANKAR	0.826289	0.4403	0.578469	1.12931	0.67516	1	1.13799	0.68061	1
ANKFN1	0.649377	0.18888	0.335823	1.2299	0.758409	1	1.24417	0.767626	1
ANKH	0.28145	0.00619852	0.0393555	0.613788	0.199701	1	0.745044	0.338355	1
ANKHD1-EIF4EBP3	1.37167	0.825931	0.880118	1.65222	0.920614	1	1.94367	0.966483	1
ANKIB1	1.36434	0.763694	0.833726	1.77284	0.862295	1	1.43905	0.785957	1
ANKK1	0.468589	0.123297	0.25846	1.07094	0.646918	1	1.08099	0.653595	1
ANKLE1	0.431755	0.0963721	0.220682	0.674862	0.309275	1	0.629667	0.265719	1
ANKMY1	0.364766	0.0245103	0.0926665	0.878872	0.470861	1	0.805618	0.394645	1
ANKRD11	0.853836	0.391321	0.539436	2.03245	0.98623	1	1.57397	0.925377	1
ANKRD12	0.715392	0.287747	0.440641	0.925644	0.503491	1	0.767134	0.341483	1
ANKRD17	1.09974	0.655798	0.757514	1.21124	0.717916	1	1.08084	0.644239	1
ANKRD20A4	0.594585	0.331502	0.483462	0.966219	0.597871	1	0.95588	0.591781	1
ANKRD22	0.210712	0.00442832	0.031685	0.373083	0.0565262	1	0.471373	0.125678	1
ANKRD24	0.445651	0.0567998	0.158939	0.863454	0.450085	1	0.832437	0.417465	1
ANKRD26	0.494005	0.200346	0.347947	0.777926	0.44529	1	0.681213	0.363856	1
ANKRD30A	0.431977	4.82102e-07	5.71894e-05	0.608723	0.00167655	0.71733	0.636916	0.0038317	0.82317
ANKRD30B	0.598066	0.183505	0.32951	0.836611	0.422952	1	0.890331	0.476472	1
ANKRD33	0.452206	0.0450573	0.135566	0.82281	0.386806	1	0.833195	0.398526	1
ANKRD34B	0.714286	0.379838	0.53002	1.08056	0.650263	1	1.11285	0.668908	1
ANKRD35	0.862503	0.416976	0.559251	1.62197	0.926429	1	1.4085	0.857006	1
ANKRD36	0.38308	0.0939303	0.217112	0.544646	0.225618	1	0.536464	0.218241	1
ANKRD45	0.406134	0.0264426	0.0969418	0.573832	0.125661	1	0.641445	0.188029	1
ANKRD50	0.699027	0.333376	0.485769	0.765966	0.395276	1	0.719401	0.35233	1
ANKRD55	0.780321	0.469619	0.60307	1.41712	0.794041	1	1.36207	0.775947	1
ANKS1A	0.309951	0.0134838	0.0640263	0.636012	0.231614	1	0.592702	0.1887	1
ANKS1B	0.861783	0.381071	0.531184	1.29976	0.827382	1	1.11441	0.679918	1
ANKS4B	1.57204	0.841849	0.8905	3.37205	0.992945	1	3.01849	0.987186	1
ANLN	0.629525	0.24236	0.391917	0.740813	0.350466	1	0.715551	0.325703	1
ANO1	0.169091	2.24278e-05	0.00101352	0.493358	0.066337	1	0.475581	0.055443	1
ANO10	0.484272	0.200083	0.347775	0.975132	0.595977	1	0.996065	0.609226	1
ANO2	0.338642	3.14698e-06	0.000226292	0.770283	0.148504	1	0.727788	0.0982993	1
[truncated: 6,327 more rows]

## Sheet: STES
	dNdS	p_dNdS	q_dNdS	dNdS6	p_dNdS6	q_dNdS6	dNdS96	p_dNdS96	q_dNdS96
[truncated: 5,437 more rows]

[truncated: 1 more sheets: UCEC]
