# Supplementary material for: Mutational Signatures Are Critical for Proper Estimation of Purifying Selection Pressures in Cancer Somatic Mutation Data When Using the dN/dS Metric
Source: Front Genet. 2017 Jun 8;8:74. doi: 10.3389/fgene.2017.00074 (PMC5462936; doi:10.3389/fgene.2017.00074)
Supplement: Table S2 — GO gene set enrichment results on genes with low observed dN/dS values. A gene set enrichment analysis for GO and GO cellular components was performed on all genes that had dN/dS below 1 at 5% FDR in malignant melanoma (SKCM tab) and for the 100 genes with lowest p-values in each cancer type (indicated by tab names). GO terms are ranked based on increasing enrichment p-values. [file Table2.XLSX]

## Sheet: SKCM_GO
	n_genes_in_cc	n_genes_neg	n_genes_pos	prop_neg	prop_pos	p	q	genes
ION_TRANSMEMBRANE_TRANSPORTER_ACTIVITY	169	99	70	1.8	5.8	9.95659e-13	7.80968e-10	CACNA1C,CACNA1A,RYR1,CACNA1E,ABCC8,TRPM2,KCNK1,CACNA1B,TRPM5,CACNA1S,SLC9A2,CACNA1H,SCN11A,SLC5A2,SCN5A,TRPC3,RYR2,SCN4A,NMUR2,CACNA1G,CACNA1D,ATP7B,CFTR,ITPR3,KCNA10,KCNJ4,CHRNA4,SCN9A,RYR3,SLC6A2,SLC6A5,ATP1A4,TRPV1,KCNA3,ABCC3,SLC5A6,SLC9A3,NNT,GLRA1,KCNQ1,SLC22A14,SLC4A11,KCNK10,KCNJ5,ATP1A3,SLC5A5,KCNH1,KCNH4,KCNA1,CLCA1,SLC6A9,SLC22A8,SLC22A11,SLC34A1,ATP2B1,CLCN1,SLC8A1,SLC34A2,ATP2A3,KCNB…
TRANSMEMBRANE_TRANSPORTER_ACTIVITY	213	131	82	2.4	6.8	1.24556e-12	7.80968e-10	CACNA1C,CACNA1A,RYR1,CACNA1E,ABCC8,TRPM2,KCNK1,CACNA1B,TRPM5,ABCA3,CACNA1S,SLC9A2,CACNA1H,SCN11A,SLC5A2,SLC22A12,SCN5A,SLC1A7,TRPC3,RYR2,SCN4A,NMUR2,CACNA1G,CACNA1D,ATP7B,CFTR,SLC6A3,ABCC6,ITPR3,GJA8,KCNA10,ABCC1,KCNJ4,CHRNA4,SCN9A,RYR3,SLC6A2,SLC6A5,ATP1A4,TRPV1,KCNA3,ABCC3,SLC5A6,SLC9A3,NNT,GLRA1,KCNQ1,SLC22A14,SLC4A11,KCNK10,KCNJ5,ATP1A3,SLC5A5,KCNH1,KCNH4,KCNA1,CLCA1,SLC6A9,SLC22A8,ABCA8,SLC2…
SUBSTRATE_SPECIFIC_TRANSMEMBRANE_TRANSPORTER_ACTIVITY	197	123	74	2.3	6.1	6.45619e-11	2.69869e-08	CACNA1C,CACNA1A,RYR1,CACNA1E,ABCC8,TRPM2,KCNK1,CACNA1B,TRPM5,CACNA1S,SLC9A2,CACNA1H,SCN11A,SLC5A2,SLC22A12,SCN5A,SLC1A7,TRPC3,RYR2,SCN4A,NMUR2,CACNA1G,CACNA1D,ATP7B,CFTR,ITPR3,KCNA10,KCNJ4,CHRNA4,SCN9A,RYR3,SLC6A2,SLC6A5,ATP1A4,TRPV1,KCNA3,ABCC3,SLC5A6,SLC9A3,NNT,GLRA1,KCNQ1,SLC22A14,SLC4A11,KCNK10,KCNJ5,ATP1A3,SLC5A5,KCNH1,KCNH4,KCNA1,CLCA1,SLC6A9,SLC22A8,SLC22A11,SLC34A1,SLC14A2,SLC2A1,ATP2B1,C…
SUBSTRATE_SPECIFIC_TRANSPORTER_ACTIVITY	216	138	78	2.5	6.4	1.81116e-10	5.67798e-08	CACNA1C,CACNA1A,RYR1,CACNA1E,ABCC8,TRPM2,KCNK1,CACNA1B,TRPM5,CACNA1S,SLC9A2,CACNA1H,LRP1,SCN11A,SLC5A2,SLC22A12,SCN5A,SLC1A7,TRPC3,RYR2,SCN4A,NMUR2,CACNA1G,CACNA1D,ATP7B,CFTR,ITPR3,KCNA10,KCNJ4,CHRNA4,SCN9A,RYR3,SLC6A2,SLC6A5,ATP1A4,TRPV1,KCNA3,ABCC3,SLC5A6,SLC9A3,NNT,XPO6,GLRA1,KCNQ1,SLC22A14,SLC4A11,KCNK10,KCNJ5,ATP1A3,SLC5A5,KCNH1,KCNH4,KCNA1,CLCA1,SLC6A9,SLC22A8,SLC22A11,SLC34A1,ABCG1,SLC14A2…
CATION_TRANSMEMBRANE_TRANSPORTER_ACTIVITY	128	77	51	1.4	4.2	6.3713e-09	1.59792e-06	CACNA1C,CACNA1A,RYR1,CACNA1E,ABCC8,TRPM2,KCNK1,CACNA1B,CACNA1S,SLC9A2,CACNA1H,SCN11A,SLC5A2,SCN5A,TRPC3,RYR2,SCN4A,CACNA1G,CACNA1D,ITPR3,KCNA10,KCNJ4,CHRNA4,SCN9A,RYR3,SLC6A2,SLC6A5,TRPV1,KCNA3,SLC5A6,SLC9A3,NNT,KCNQ1,SLC22A14,SLC4A11,KCNK10,KCNJ5,KCNH1,KCNH4,KCNA1,SLC6A9,ATP2B1,SLC8A1,ATP2A3,KCNB2,SLC17A2,KCNC3,KCNK17,SCN2A,KCNJ1,ATP2B4
ION_CHANNEL_ACTIVITY	97	55	42	1	3.5	7.77389e-09	1.62474e-06	CACNA1C,CACNA1A,RYR1,CACNA1E,TRPM2,KCNK1,CACNA1B,TRPM5,CACNA1S,CACNA1H,SCN11A,SCN5A,TRPC3,RYR2,SCN4A,NMUR2,CACNA1G,CACNA1D,CFTR,KCNA10,KCNJ4,CHRNA4,SCN9A,RYR3,TRPV1,KCNA3,GLRA1,KCNQ1,SLC4A11,KCNK10,KCNJ5,KCNH1,KCNH4,KCNA1,CLCA1,CLCN1,KCNB2,KCNC3,KCNK17,SCN2A,KCNJ1,CLCNKA
METAL_ION_TRANSMEMBRANE_TRANSPORTER_ACTIVITY	97	56	41	1	3.4	2.72316e-08	4.87835e-06	CACNA1C,CACNA1A,RYR1,CACNA1E,ABCC8,TRPM2,KCNK1,CACNA1B,CACNA1S,CACNA1H,SCN11A,SCN5A,TRPC3,RYR2,SCN4A,CACNA1G,CACNA1D,ITPR3,KCNA10,KCNJ4,CHRNA4,SCN9A,RYR3,TRPV1,KCNA3,KCNQ1,SLC4A11,KCNK10,KCNJ5,KCNH1,KCNH4,KCNA1,ATP2B1,SLC8A1,ATP2A3,KCNB2,KCNC3,KCNK17,SCN2A,KCNJ1,ATP2B4
SUBSTRATE_SPECIFIC_CHANNEL_ACTIVITY	102	60	42	1.1	3.5	4.58865e-08	7.19271e-06	CACNA1C,CACNA1A,RYR1,CACNA1E,TRPM2,KCNK1,CACNA1B,TRPM5,CACNA1S,CACNA1H,SCN11A,SCN5A,TRPC3,RYR2,SCN4A,NMUR2,CACNA1G,CACNA1D,CFTR,KCNA10,KCNJ4,CHRNA4,SCN9A,RYR3,TRPV1,KCNA3,GLRA1,KCNQ1,SLC4A11,KCNK10,KCNJ5,KCNH1,KCNH4,KCNA1,CLCA1,CLCN1,KCNB2,KCNC3,KCNK17,SCN2A,KCNJ1,CLCNKA
METAL_ION_TRANSPORT	73	40	33	0.7	2.7	9.0111e-08	1.25555e-05	SCN10A,RYR1,ABCC8,TRPM2,KCNK1,SCN11A,SCN5A,TRPC3,SCN4A,NMUR2,CACNA1D,ATP7B,KCNA10,KCNJ4,SCN9A,RYR3,ATP1A4,KCNQ4,KCNA3,KCNQ1,SLC4A11,KCNJ5,KCNH1,KCNH4,KCNA1,SLC8A1,ATP2A3,KCNB2,SLC17A2,KCNC3,KCNK17,SCN2A,KCNJ1
GATED_CHANNEL_ACTIVITY	80	45	35	0.8	2.9	1.01139e-07	1.26828e-05	CACNA1C,CACNA1A,RYR1,CACNA1E,KCNK1,CACNA1B,CACNA1S,CACNA1H,SCN11A,SCN5A,TRPC3,RYR2,SCN4A,NMUR2,CACNA1G,CACNA1D,CFTR,KCNA10,KCNJ4,CHRNA4,SCN9A,RYR3,KCNA3,GLRA1,KCNQ1,KCNJ5,KCNH1,KCNH4,KCNA1,CLCN1,KCNB2,KCNC3,SCN2A,KCNJ1,CLCNKA
CATION_CHANNEL_ACTIVITY	81	46	35	0.8	2.9	1.47371e-07	1.68003e-05	CACNA1C,CACNA1A,RYR1,CACNA1E,TRPM2,KCNK1,CACNA1B,CACNA1S,CACNA1H,SCN11A,SCN5A,TRPC3,RYR2,SCN4A,CACNA1G,CACNA1D,KCNA10,KCNJ4,CHRNA4,SCN9A,RYR3,TRPV1,KCNA3,KCNQ1,SLC4A11,KCNK10,KCNJ5,KCNH1,KCNH4,KCNA1,KCNB2,KCNC3,KCNK17,SCN2A,KCNJ1
VOLTAGE_GATED_CHANNEL_ACTIVITY	52	26	26	0.5	2.1	1.76798e-07	1.84754e-05	CACNA1C,CACNA1A,CACNA1E,KCNK1,CACNA1B,CACNA1S,CACNA1H,SCN11A,SCN5A,SCN4A,CACNA1G,CACNA1D,KCNJ4,SCN9A,KCNA3,KCNQ1,KCNJ5,KCNH1,KCNH4,KCNA1,CLCN1,KCNB2,KCNC3,SCN2A,KCNJ1,CLCNKA
ION_TRANSPORT	105	64	41	1.2	3.4	3.76002e-07	3.62697e-05	SCN10A,RYR1,ABCC8,TRPM2,KCNK1,SCN11A,SCN5A,TRPC3,SCN4A,NMUR2,CACNA1D,ATP7B,KCNA10,KCNJ4,SCN9A,RYR3,ATP1A4,KCNQ4,KCNA3,NNT,GLRA1,KCNQ1,SLC4A11,KCNJ5,KCNH1,KCNH4,KCNA1,SLC22A8,SLC34A1,SLC8A1,SLC34A2,ATP2A3,KCNB2,SLC17A2,WNK1,KCNC3,KCNK17,SCN2A,TCIRG1,SLC4A2,KCNJ1
VOLTAGE_GATED_CATION_CHANNEL_ACTIVITY	48	24	24	0.4	2	5.27411e-07	4.7241e-05	CACNA1C,CACNA1A,CACNA1E,KCNK1,CACNA1B,CACNA1S,CACNA1H,SCN11A,SCN5A,SCN4A,CACNA1G,CACNA1D,KCNJ4,SCN9A,KCNA3,KCNQ1,KCNJ5,KCNH1,KCNH4,KCNA1,KCNB2,KCNC3,SCN2A,KCNJ1
CATION_TRANSPORT	85	50	35	0.9	2.9	6.07705e-07	5.08041e-05	SCN10A,RYR1,ABCC8,TRPM2,KCNK1,SCN11A,SCN5A,TRPC3,SCN4A,NMUR2,CACNA1D,ATP7B,KCNA10,KCNJ4,SCN9A,RYR3,ATP1A4,KCNQ4,KCNA3,NNT,KCNQ1,SLC4A11,KCNJ5,KCNH1,KCNH4,KCNA1,SLC8A1,ATP2A3,KCNB2,SLC17A2,KCNC3,KCNK17,SCN2A,TCIRG1,KCNJ1
MONOVALENT_INORGANIC_CATION_TRANSPORT	59	32	27	0.6	2.2	9.92955e-07	7.78228e-05	SCN10A,ABCC8,KCNK1,SCN11A,SCN5A,SCN4A,KCNA10,KCNJ4,SCN9A,ATP1A4,KCNQ4,KCNA3,NNT,KCNQ1,SLC4A11,KCNJ5,KCNH1,KCNH4,KCNA1,SLC8A1,KCNB2,SLC17A2,KCNC3,KCNK17,SCN2A,TCIRG1,KCNJ1
PLASMA_MEMBRANE	745	561	184	10.3	15.2	1.6866e-06	0.000124411	PCDHAC2,CACNA1C,CACNA1A,CASR,RYR1,PREX1,CACNA1E,ADCY8,TRPM2,KCNK1,DYSF,PTPRT,GRIN2A,CACNA1B,MYH9,ITGAX,PTAFR,ABCA3,CACNA1S,TRPV4,GRIN2B,LCT,EPHA4,CACNA1H,LRP1,BDKRB2,SLC6A20,MC2R,SLC22A12,EGFR,ADCY3,CDH13,PLD2,TRPC3,CNR1,LRRC32,GPR31,PCDHB2,PKP2,RYR2,MC3R,DSCAM,SLC28A1,CX3CR1,GRM7,HTR1E,FSHR,CACNA1G,CACNA1D,ATP7B,GRM3,FZD10,EPB41L3,STAB2,CFTR,CCR1,SLC6A3,ITGB4,ABCC6,ITPR3,MTNR1A,FPR2,NPY2R,RHO,GJ…
MEMBRANE	923	705	218	13	18	5.30124e-06	0.00036932	PCDHAC2,CACNA1C,CACNA1A,CASR,RYR1,PREX1,CACNA1E,ADCY8,TRPM2,KCNK1,DYSF,PTPRT,GRIN2A,CACNA1B,CELSR3,ABCA2,MYH9,TRPM5,ITGAX,PTAFR,ABCA3,CACNA1S,TRPV4,SLC9A2,GRIN2B,LCT,EPHA4,CACNA1H,LRP1,BDKRB2,SLC6A20,MC2R,SLC5A2,SLC22A12,EGFR,LILRB1,ADCY3,CDH13,PLD2,TRPC3,CNR1,LRRC32,GPR31,EPHB2,PCDHB2,PKP2,RYR2,MC3R,MYO7A,DSCAM,SLC28A1,CX3CR1,SERPINA5,GRM7,HTR1E,FSHR,CACNA1G,CACNA1D,ATP7B,GRM3,FZD10,EPB41L3,STAB…
TRANSPORT	336	243	93	4.5	7.7	8.01622e-06	0.000529071	MYH6,NLRP3,SCN10A,RYR1,ABCC8,TRPM2,NPC1L1,KCNK1,ABCA2,MYH9,ABCA3,MYH7,SCN11A,SLC22A12,SCN5A,CDH13,SLC1A7,TRPC3,SCN4A,SLC28A1,CLTCL1,NMUR2,CACNA1D,ATP7B,STAB2,SLC6A3,ABCC6,GJA8,KCNA10,ABCC1,SH3BP4,KCNJ4,SCN9A,TNNT2,RYR3,SLC6A2,ATP1A4,KCNQ4,KCNA3,ALB,ABCC3,APBA1,SORL1,NNT,ARAP3,XPO6,LRP8,GLRA1,KCNQ1,SLC22A14,SLC4A11,STAB1,KCNJ5,ELMO1,MYO9B,KCNH1,KCNH4,MAPK8IP3,KCNA1,CLCA1,AP3D1,ABCB8,GATA2,SLC22A8,…
MEMBRANE_PART	784	596	188	11	15.5	1.0015e-05	0.000627939	PCDHAC2,CACNA1C,CACNA1A,CASR,RYR1,CACNA1E,TRPM2,KCNK1,PTPRT,GRIN2A,CACNA1B,CELSR3,ABCA2,MYH9,TRPM5,ITGAX,PTAFR,ABCA3,CACNA1S,SLC9A2,GRIN2B,LCT,EPHA4,CACNA1H,LRP1,BDKRB2,MC2R,SLC5A2,SLC22A12,EGFR,LILRB1,ADCY3,CDH13,TRPC3,CNR1,LRRC32,GPR31,EPHB2,PCDHB2,PKP2,MC3R,DSCAM,SLC28A1,CX3CR1,GRM7,HTR1E,FSHR,CACNA1G,CACNA1D,ATP7B,GRM3,FZD10,EPB41L3,STAB2,CFTR,CCR1,LRP5,ITGB4,MTNR1A,FPR2,NPY2R,RHO,GJA8,HTR1A,…
ESTABLISHMENT_OF_LOCALIZATION	364	266	98	4.9	8.1	1.62091e-05	0.000967913	MYH6,NLRP3,SCN10A,RYR1,ABCC8,TRPM2,NPC1L1,KCNK1,ABCA2,MYH9,ABCA3,MYH7,SCN11A,SLC22A12,EGFR,SCN5A,CDH13,SLC1A7,NLRP2,TRPC3,SCN4A,SLC28A1,CLTCL1,NMUR2,CACNA1D,ATP7B,STAB2,SLC6A3,ABCC6,GJA8,KCNA10,ABCC1,SH3BP4,KCNJ4,ATP6V0A4,SCN9A,TNNT2,RYR3,SLC6A2,ATP1A4,KCNQ4,KCNA3,ALB,ABCC3,APBA1,SORL1,PDIA4,NNT,ARAP3,XPO6,LRP8,GLRA1,KCNQ1,SLC22A14,SLC4A11,STAB1,KCNJ5,ELMO1,MYO9B,KCNH1,KCNH4,MAPK8IP3,KCNA1,CLCA1,…
REGULATION_OF_HEART_CONTRACTION	14	4	10	0.1	0.8	1.92023e-05	0.00109453	MYH6,CACNA1H,MYH7,SCN5A,RYR2,CYP2J2,TNNT2,KCNQ1,ADORA3,CHRM2
SECOND_MESSENGER_MEDIATED_SIGNALING	86	54	32	1	2.6	2.28399e-05	0.00124527	PTAFR,MC2R,EGFR,CDH13,CNR1,MC3R,PLCB2,NMUR2,GRM7,HTR1E,GRM3,CCR1,MTNR1A,NPY2R,HTR1D,DRD5,DRD2,ADORA3,TBL3,TSHR,GALR1,ADCY7,CNR2,GNA15,SSTR1,CCKAR,GHRHR,XCR1,CHRM2,HRH1,GLP1R,PLCH1
CALCIUM_CHANNEL_ACTIVITY	25	11	14	0.2	1.2	2.48608e-05	0.00129898	CACNA1C,CACNA1A,RYR1,CACNA1E,TRPM2,CACNA1B,CACNA1S,CACNA1H,TRPC3,RYR2,CACNA1G,CACNA1D,RYR3,TRPV1
PLASMA_MEMBRANE_PART	620	469	151	8.6	12.5	3.65197e-05	0.00183183	PCDHAC2,CACNA1C,CASR,RYR1,CACNA1E,TRPM2,KCNK1,PTPRT,GRIN2A,CACNA1B,MYH9,ITGAX,PTAFR,CACNA1S,GRIN2B,LCT,EPHA4,CACNA1H,LRP1,BDKRB2,MC2R,SLC22A12,EGFR,ADCY3,CDH13,TRPC3,CNR1,LRRC32,GPR31,PCDHB2,MC3R,DSCAM,SLC28A1,CX3CR1,GRM7,HTR1E,CACNA1G,CACNA1D,ATP7B,GRM3,FZD10,EPB41L3,STAB2,CFTR,CCR1,ITGB4,MTNR1A,NPY2R,RHO,GJA8,HTR1A,APLNR,ABCC1,ROR2,KCNJ4,ATP6V0A4,CHRNA4,SHROOM3,SLC6A2,NTRK3,SNTG2,ATP1A4,TIE1,TR…
INTEGRAL_TO_MEMBRANE	658	500	158	9.2	13	5.2862e-05	0.00254958	PCDHAC2,CACNA1C,CACNA1A,CASR,RYR1,TRPM2,KCNK1,PTPRT,GRIN2A,CELSR3,ABCA2,MYH9,TRPM5,ITGAX,PTAFR,ABCA3,SLC9A2,GRIN2B,LCT,EPHA4,LRP1,BDKRB2,MC2R,SLC5A2,SLC22A12,LILRB1,ADCY3,TRPC3,CNR1,LRRC32,GPR31,EPHB2,PCDHB2,PKP2,MC3R,DSCAM,SLC28A1,CX3CR1,GRM7,HTR1E,FSHR,ATP7B,GRM3,FZD10,STAB2,CCR1,LRP5,ITGB4,MTNR1A,FPR2,NPY2R,RHO,GJA8,HTR1A,APLNR,ABCC1,LMTK2,ROR2,KCNJ4,CHRNA4,AOC3,SLC6A2,NTRK3,ATP1A4,SYNE1,WFS1,…
G_PROTEIN_COUPLED_RECEPTOR_PROTEIN_SIGNALING_PATHWAY	176	123	53	2.3	4.4	7.07358e-05	0.00328528	CASR,PTAFR,BDKRB2,MC2R,EGFR,CNR1,GPR31,MC3R,PLCB2,CX3CR1,NMUR2,GRM7,HTR1E,FSHR,GRM3,CCR1,MTNR1A,FPR2,NPY2R,RHO,HTR1A,APLNR,C3,GPR4,OR10J1,RGS5,GLRA1,HTR1D,DRD5,DRD2,CCR5,GPR32,NPFFR2,GRM6,ADORA3,TBL3,TSHR,CXCR4,GALR1,ADCY7,CNR2,GNA15,SSTR1,CCKAR,RGS11,DRD3,AGRN,AKAP12,GHRHR,XCR1,CHRM2,HRH1,GLP1R
BEHAVIOR	50	29	21	0.5	1.7	7.68678e-05	0.00344258	CASR,ADCY8,PTAFR,CDH13,CNR1,CX3CR1,HTT,NMUR2,MTNR1A,FPR2,NPY2R,HTR1A,TRPV1,TAS2R5,CCR5,DOCK2,CXCR4,CNR2,CCKAR,DRD3,XCR1
INTRINSIC_TO_MEMBRANE	663	505	158	9.3	13	8.03413e-05	0.00347407	PCDHAC2,CACNA1C,CACNA1A,CASR,RYR1,TRPM2,KCNK1,PTPRT,GRIN2A,CELSR3,ABCA2,MYH9,TRPM5,ITGAX,PTAFR,ABCA3,SLC9A2,GRIN2B,LCT,EPHA4,LRP1,BDKRB2,MC2R,SLC5A2,SLC22A12,LILRB1,ADCY3,TRPC3,CNR1,LRRC32,GPR31,EPHB2,PCDHB2,PKP2,MC3R,DSCAM,SLC28A1,CX3CR1,GRM7,HTR1E,FSHR,ATP7B,GRM3,FZD10,STAB2,CCR1,LRP5,ITGB4,MTNR1A,FPR2,NPY2R,RHO,GJA8,HTR1A,APLNR,ABCC1,LMTK2,ROR2,KCNJ4,CHRNA4,AOC3,SLC6A2,NTRK3,ATP1A4,SYNE1,WFS1,…
SODIUM_ION_TRANSPORT	16	6	10	0.1	0.8	0.000107511	0.00449395	SCN10A,SCN11A,SCN5A,SCN4A,SCN9A,ATP1A4,SLC4A11,SLC8A1,SLC17A2,SCN2A
HYDROLASE_ACTIVITY_ACTING_ON_ACID_ANHYDRIDESCATALYZING_TRANSMEMBRANE_MOVEMENT_OF_SUBSTANCES	22	10	12	0.2	1	0.000135512	0.00514947	ABCA3,ATP7B,ABCC6,ABCC1,ATP1A4,ABCC3,ATP1A3,ABCA8,ABCG1,ATP2B1,ATP2A3,ATP2B4
PRIMARY_ACTIVE_TRANSMEMBRANE_TRANSPORTER_ACTIVITY	22	10	12	0.2	1	0.000135512	0.00514947	ABCA3,ATP7B,ABCC6,ABCC1,ATP1A4,ABCC3,ATP1A3,ABCA8,ABCG1,ATP2B1,ATP2A3,ATP2B4
ATPASE_ACTIVITY_COUPLED_TO_MOVEMENT_OF_SUBSTANCES	22	10	12	0.2	1	0.000135512	0.00514947	ABCA3,ATP7B,ABCC6,ABCC1,ATP1A4,ABCC3,ATP1A3,ABCA8,ABCG1,ATP2B1,ATP2A3,ATP2B4
VOLTAGE_GATED_SODIUM_CHANNEL_ACTIVITY	7	1	6	0	0.5	0.000214738	0.00792003	CACNA1S,SCN11A,SCN5A,SCN4A,SCN9A,SCN2A
SYSTEM_PROCESS	291	214	77	3.9	6.4	0.000242007	0.00833519	MYH6,SCN10A,RYR1,CACNA1E,NPC1L1,DYSF,GRIN2A,CACNA1B,MYH11,CDH23,CACNA1S,GRIN2B,PCDHB10,CACNA1H,TECTA,MYH7,SCN5A,NOS1,TRPC3,PCDHB2,RYR2,SCN4A,MYO7A,RBP3,NMUR2,GRM7,HTR1E,GRM3,ATP2B2,FLII,RHO,GJA8,PCDHB13,CYP2J2,ATP6V0A4,CHRNA4,TNNT2,SLC6A2,SLC6A5,WFS1,KCNQ4,GAD2,TTN,APBA1,SLC6A1,TAS2R5,PCDHB3,GLRA1,GAA,KCNQ1,REN,PCDHB6,HTR1D,CYP11B2,DHRS3,MYO15A,DRD2,KCNA1,PDE6B,PCDHB11,MYOF,ADORA3,CLCN1,SLC8A1,KC…
TRANSMEMBRANE_RECEPTOR_ACTIVITY	246	179	67	3.3	5.5	0.000251331	0.00833519	ABCC8,PTPRT,GRIN2A,CELSR3,PTAFR,GRIN2B,BDKRB2,MC2R,EGFR,CNR1,EPHB2,MC3R,NMUR2,GRM7,HTR1E,FSHR,GRM3,FZD10,STAB2,MTNR1A,FPR2,HTR1A,DNER,NRP2,ROR2,PLXNA1,CHRNA4,TIE1,TNFRSF10A,SORL1,TAS2R5,IL7R,PTPRE,GABRB1,LRP8,CSF1R,STAB1,HTR1D,DRD5,GRIK3,CD4,DRD2,OSMR,GRM6,PTPRN2,GPR139,TSHR,GALR1,GRIA1,TAS1R2,OPN4,CNR2,SSTR1,CCKAR,IL2RA,DRD3,FLT4,PTPRN,LILRA1,PDGFRB,GHRHR,XCR1,CHRM2,HRH1,PTPRA,BDKRB1,FLT1
G_PROTEIN_SIGNALING_COUPLED_TO_CYCLIC_NUCLEOTIDE_SECOND_MESSENGER	61	38	23	0.7	1.9	0.000252582	0.00833519	MC2R,CNR1,MC3R,GRM7,HTR1E,GRM3,CCR1,MTNR1A,NPY2R,HTR1D,DRD5,DRD2,ADORA3,TBL3,TSHR,GALR1,ADCY7,CNR2,SSTR1,GHRHR,XCR1,CHRM2,GLP1R
CYCLIC_NUCLEOTIDE_MEDIATED_SIGNALING	61	38	23	0.7	1.9	0.000252582	0.00833519	MC2R,CNR1,MC3R,GRM7,HTR1E,GRM3,CCR1,MTNR1A,NPY2R,HTR1D,DRD5,DRD2,ADORA3,TBL3,TSHR,GALR1,ADCY7,CNR2,SSTR1,GHRHR,XCR1,CHRM2,GLP1R
RHODOPSIN_LIKE_RECEPTOR_ACTIVITY	85	56	29	1	2.4	0.000318896	0.0102537	PTAFR,BDKRB2,MC2R,CNR1,MC3R,NMUR2,HTR1E,FSHR,MTNR1A,FPR2,HTR1A,TAS2R5,HTR1D,DRD5,DRD2,GPR139,TSHR,GALR1,TAS1R2,OPN4,CNR2,SSTR1,CCKAR,DRD3,PDGFRB,XCR1,CHRM2,HRH1,BDKRB1
G_PROTEIN_COUPLED_RECEPTOR_ACTIVITY	106	72	34	1.3	2.8	0.000383	0.012007	CELSR3,PTAFR,BDKRB2,MC2R,CNR1,MC3R,NMUR2,GRM7,HTR1E,FSHR,GRM3,MTNR1A,FPR2,HTR1A,TAS2R5,HTR1D,DRD5,DRD2,GRM6,GPR139,TSHR,GALR1,TAS1R2,OPN4,CNR2,SSTR1,CCKAR,DRD3,PDGFRB,GHRHR,XCR1,CHRM2,HRH1,BDKRB1
SODIUM_CHANNEL_ACTIVITY	10	3	7	0.1	0.6	0.000472007	0.0144365	CACNA1S,SCN11A,SCN5A,SCN4A,SCN9A,SLC4A11,SCN2A
ACTIVE_TRANSMEMBRANE_TRANSPORTER_ACTIVITY	75	49	26	0.9	2.1	0.000484042	0.0144521	ABCA3,SLC9A2,SLC5A2,SLC1A7,ATP7B,SLC6A3,ABCC6,ABCC1,SLC6A2,SLC6A5,ATP1A4,ABCC3,SLC5A6,SLC9A3,ATP1A3,SLC6A9,ABCA8,SLC22A11,ABCG1,ATP2B1,ATP2A3,SLC17A2,SLC18A1,ANKH,SLC4A3,ATP2B4
INTEGRAL_TO_PLASMA_MEMBRANE	536	409	127	7.5	10.5	0.000545549	0.0159097	PCDHAC2,CASR,RYR1,TRPM2,KCNK1,PTPRT,GRIN2A,MYH9,ITGAX,PTAFR,GRIN2B,LCT,EPHA4,LRP1,BDKRB2,MC2R,ADCY3,TRPC3,CNR1,LRRC32,GPR31,PCDHB2,MC3R,DSCAM,SLC28A1,CX3CR1,GRM7,HTR1E,ATP7B,GRM3,FZD10,STAB2,CCR1,ITGB4,MTNR1A,NPY2R,RHO,GJA8,HTR1A,APLNR,ABCC1,ROR2,KCNJ4,CHRNA4,SLC6A2,NTRK3,ATP1A4,TIE1,TRPV1,GPR4,KCNA3,OR10J1,ITGA11,ABCC3,SLC5A6,SORL1,B3GNT3,PCDHB3,GABRB1,GLRA1,KCNQ1,SLC22A14,NOTCH2,CSF1R,STAB1,KCN…
INTRINSIC_TO_PLASMA_MEMBRANE	539	412	127	7.6	10.5	0.00069156	0.0197095	PCDHAC2,CASR,RYR1,TRPM2,KCNK1,PTPRT,GRIN2A,MYH9,ITGAX,PTAFR,GRIN2B,LCT,EPHA4,LRP1,BDKRB2,MC2R,ADCY3,TRPC3,CNR1,LRRC32,GPR31,PCDHB2,MC3R,DSCAM,SLC28A1,CX3CR1,GRM7,HTR1E,ATP7B,GRM3,FZD10,STAB2,CCR1,ITGB4,MTNR1A,NPY2R,RHO,GJA8,HTR1A,APLNR,ABCC1,ROR2,KCNJ4,CHRNA4,SLC6A2,NTRK3,ATP1A4,TIE1,TRPV1,GPR4,KCNA3,OR10J1,ITGA11,ABCC3,SLC5A6,SORL1,B3GNT3,PCDHB3,GABRB1,GLRA1,KCNQ1,SLC22A14,NOTCH2,CSF1R,STAB1,KCN…
RESPONSE_TO_ABIOTIC_STIMULUS	33	19	14	0.3	1.2	0.00106617	0.0297107	TRPV4,TRPC3,POLD1,RHO,SERPINB13,ERCC2,ATM,PDE6B,NPFFR2,GRM6,REV1,OPN4,CRNN,PNKP
VOLTAGE_GATED_CALCIUM_CHANNEL_COMPLEX	11	4	7	0.1	0.6	0.00109378	0.0298175	CACNA1C,CACNA1E,CACNA1B,CACNA1S,CACNA1H,CACNA1G,CACNA1D
VOLTAGE_GATED_CALCIUM_CHANNEL_ACTIVITY	14	6	8	0.1	0.7	0.00126062	0.0336344	CACNA1C,CACNA1A,CACNA1E,CACNA1B,CACNA1S,CACNA1H,CACNA1G,CACNA1D
POTASSIUM_ION_TRANSPORT	41	25	16	0.5	1.3	0.00141115	0.0368662	ABCC8,KCNK1,KCNA10,KCNJ4,ATP1A4,KCNQ4,KCNA3,KCNQ1,KCNJ5,KCNH1,KCNH4,KCNA1,KCNB2,KCNC3,KCNK17,KCNJ1
CELLULAR_CATION_HOMEOSTASIS	49	31	18	0.6	1.5	0.00164613	0.0412848	CACNA1C,CACNA1A,CASR,TRPV4,BDKRB2,NMUR2,ATP7B,CCR1,ATP1A4,SLC4A11,ATP1A3,CCR5,CXCR4,GNA15,CCKAR,XCR1,GLP1R,BDKRB1
ATPASE_ACTIVITY_COUPLED	49	31	18	0.6	1.5	0.00164613	0.0412848	MYH6,MYH9,ABCA3,MYH7,ATP7B,ABCC6,ABCC1,ATP1A4,ABCC3,KATNB1,SNRNP200,ATP1A3,ABCA8,ABCG1,ATP2B1,ATP2A3,MYO3A,ATP2B4
ATPASE_ACTIVITY	57	37	20	0.7	1.7	0.0017803	0.0437743	MYH6,ABCA2,MYH9,ABCA3,MYH7,ATP7B,ABCC6,ABCC1,ATP1A4,ABCC3,KATNB1,SNRNP200,ATP1A3,MYO9B,ABCA8,ABCG1,ATP2B1,ATP2A3,MYO3A,ATP2B4
CATION_HOMEOSTASIS	50	32	18	0.6	1.5	0.00214201	0.0516553	CACNA1C,CACNA1A,CASR,TRPV4,BDKRB2,NMUR2,ATP7B,CCR1,ATP1A4,SLC4A11,ATP1A3,CCR5,CXCR4,GNA15,CCKAR,XCR1,GLP1R,BDKRB1
NUCLEOSIDE_TRIPHOSPHATASE_ACTIVITY	70	47	23	0.9	1.9	0.00227236	0.0537648	MYH6,ABCA2,MYH9,ABCA3,MYH7,ATP7B,ABCC6,ABCC1,ATP1A4,ABCC3,KATNB1,TGM3,SNRNP200,ATP1A3,MYO9B,ABCA8,ABCG1,ATP2B1,EFTUD2,ATP2A3,MYO3A,GNA15,ATP2B4
ANION_TRANSMEMBRANE_TRANSPORTER_ACTIVITY	43	27	16	0.5	1.3	0.00252343	0.0585996	NMUR2,CFTR,ABCC3,GLRA1,SLC5A5,CLCA1,SLC22A8,SLC22A11,SLC34A1,CLCN1,SLC34A2,SLC17A2,ANKH,SLC4A3,SLC4A2,CLCNKA
CHEMICAL_HOMEOSTASIS	67	45	22	0.8	1.8	0.00283087	0.0645438	CACNA1C,CACNA1A,CASR,ABCA2,TRPV4,BDKRB2,NMUR2,ATP7B,CCR1,ATP1A4,GLRA1,SLC4A11,ATP1A3,CCR5,ABCG1,CXCR4,CETP,GNA15,CCKAR,XCR1,GLP1R,BDKRB1
CELL_SURFACE_RECEPTOR_LINKED_SIGNAL_TRANSDUCTION_GO_0007166	301	227	74	4.2	6.1	0.00291931	0.0653717	CASR,PTPRT,GRIN2A,PTAFR,TRPV4,GRIN2B,BDKRB2,MC2R,EGFR,CDH13,CNR1,GPR31,MC3R,PLCB2,CX3CR1,NMUR2,GRM7,HTR1E,PTK2B,FSHR,GRM3,CCR1,MTNR1A,FPR2,NPY2R,RHO,HTR1A,TP63,APLNR,C3,NTRK3,TRPV1,GPR4,OR10J1,GRB7,RGS5,GUCY2C,IL7R,GLRA1,NOTCH1,HTR1D,DRD5,MAML3,GRIK3,DRD2,CCR5,GPR32,NPFFR2,OSMR,GRM6,ADORA3,DUOX2,TBL3,TSHR,CXCR4,GALR1,ADCY7,CNR2,GNA15,SSTR1,CCKAR,IL2RA,RGS11,TRIO,DRD3,FLT4,LILRA1,AGRN,AKAP12,GHRHR…
ACTIN_FILAMENT_BASED_MOVEMENT	7	2	5	0	0.4	0.00302672	0.0665878	MYH6,MYH9,MYH7,TNNT2,MYO9B
HYDROLASE_ACTIVITY_ACTING_ON_ACID_ANHYDRIDES	72	49	23	0.9	1.9	0.00341366	0.0715298	MYH6,ABCA2,MYH9,ABCA3,MYH7,ATP7B,ABCC6,ABCC1,ATP1A4,ABCC3,KATNB1,TGM3,SNRNP200,ATP1A3,MYO9B,ABCA8,ABCG1,ATP2B1,EFTUD2,ATP2A3,MYO3A,GNA15,ATP2B4
PYROPHOSPHATASE_ACTIVITY	72	49	23	0.9	1.9	0.00341366	0.0715298	MYH6,ABCA2,MYH9,ABCA3,MYH7,ATP7B,ABCC6,ABCC1,ATP1A4,ABCC3,KATNB1,TGM3,SNRNP200,ATP1A3,MYO9B,ABCA8,ABCG1,ATP2B1,EFTUD2,ATP2A3,MYO3A,GNA15,ATP2B4
STRUCTURAL_CONSTITUENT_OF_MUSCLE	19	10	9	0.2	0.7	0.0034394	0.0715298	MYH6,MYH11,PLEC,MYH7,NEB,TTN,MYBPC2,NEBL,ACTN2
CELLULAR_HOMEOSTASIS	64	43	21	0.8	1.7	0.00352891	0.0715298	CACNA1C,CACNA1A,CASR,CDH23,TRPV4,BDKRB2,NMUR2,ATP7B,CCR1,ATP1A4,LARGE,GLRA1,SLC4A11,ATP1A3,CCR5,CXCR4,GNA15,CCKAR,XCR1,GLP1R,BDKRB1
RECEPTOR_ACTIVITY	327	248	79	4.6	6.5	0.00353656	0.0715298	ABCC8,PTPRT,GRIN2A,CELSR3,ITGAX,PTAFR,GRIN2B,LRP1,BDKRB2,MC2R,EGFR,CNR1,EPHB2,MC3R,NMUR2,GRM7,HTR1E,FSHR,GRM3,FZD10,STAB2,ZP2,ITPR3,MTNR1A,FPR2,NPY2R,HTR1A,DNER,PRKCG,APLNR,NRP2,ROR2,PLXNA1,CHRNA4,TIE1,TNFRSF10A,SORL1,TAS2R5,IL7R,PTPRE,GABRB1,LRP8,CSF1R,STAB1,HTR1D,CNTNAP1,DRD5,GRIK3,CD4,DRD2,CCR5,OSMR,GRM6,PTPRN2,GPR139,TSHR,CXCR4,GALR1,GRIA1,TAS1R2,OPN4,CNR2,SSTR1,CCKAR,PVRL1,IL2RA,DRD3,FLT4,PT…
PHOSPHOINOSITIDE_MEDIATED_SIGNALING	26	15	11	0.3	0.9	0.00373112	0.0731067	PTAFR,EGFR,MC3R,PLCB2,NMUR2,DRD2,GNA15,CCKAR,CHRM2,HRH1,PLCH1
RESPONSE_TO_RADIATION	26	15	11	0.3	0.9	0.00373112	0.0731067	TRPC3,POLD1,RHO,SERPINB13,ERCC2,ATM,PDE6B,GRM6,REV1,OPN4,PNKP
CALCIUM_ION_TRANSPORT	16	8	8	0.1	0.7	0.00382514	0.0737957	RYR1,TRPM2,TRPC3,NMUR2,CACNA1D,RYR3,SLC8A1,ATP2A3
MUSCLE_CELL_DIFFERENTIATION	10	4	6	0.1	0.5	0.00389461	0.0739976	MYH11,CACNA1H,SYNE1,TTN,NOTCH1,KCNH1
ION_HOMEOSTASIS	57	38	19	0.7	1.6	0.00443636	0.0830327	CACNA1C,CACNA1A,CASR,TRPV4,BDKRB2,NMUR2,ATP7B,CCR1,ATP1A4,GLRA1,SLC4A11,ATP1A3,CCR5,CXCR4,GNA15,CCKAR,XCR1,GLP1R,BDKRB1
DI___TRI_VALENT_INORGANIC_CATION_TRANSPORT	17	9	8	0.2	0.7	0.00608448	0.112205	RYR1,TRPM2,TRPC3,NMUR2,CACNA1D,RYR3,SLC8A1,ATP2A3
POTASSIUM_CHANNEL_ACTIVITY	35	22	13	0.4	1.1	0.00635911	0.114824	KCNK1,KCNJ4,KCNA3,KCNQ1,KCNK10,KCNJ5,KCNH1,KCNH4,KCNA1,KCNB2,KCNC3,KCNK17,KCNJ1
INORGANIC_CATION_TRANSMEMBRANE_TRANSPORTER_ACTIVITY	24	14	10	0.3	0.8	0.00640962	0.114824	ABCC8,SLC9A2,ITPR3,SLC9A3,NNT,KCNA1,ATP2B1,SLC8A1,ATP2A3,ATP2B4
CALMODULIN_BINDING	14	7	7	0.1	0.6	0.00683125	0.120653	CACNA1C,TRPV4,MYO7A,TTN,MYO9B,DAPK2,MYO3A
MONOVALENT_INORGANIC_CATION_TRANSMEMBRANE_TRANSPORTER_ACTIVITY	11	5	6	0.1	0.5	0.00725561	0.125141	ABCC8,SLC9A2,SLC9A3,NNT,KCNA1,SLC8A1
VOLTAGE_GATED_POTASSIUM_CHANNEL_ACTIVITY	28	17	11	0.3	0.9	0.00728494	0.125141	KCNK1,KCNJ4,KCNA3,KCNQ1,KCNJ5,KCNH1,KCNH4,KCNA1,KCNB2,KCNC3,KCNJ1
ATPASE_ACTIVITY_COUPLED_TO_TRANSMEMBRANE_MOVEMENT_OF_IONS_PHOSPHORYLATIVE_MECHANISM	12	6	6	0.1	0.5	0.0122979	0.202915	ATP7B,ATP1A4,ATP1A3,ATP2B1,ATP2A3,ATP2B4
ATPASE_ACTIVITY_COUPLED_TO_TRANSMEMBRANE_MOVEMENT_OF_IONS	12	6	6	0.1	0.5	0.0122979	0.202915	ATP7B,ATP1A4,ATP1A3,ATP2B1,ATP2A3,ATP2B4
CHLORIDE_CHANNEL_ACTIVITY	12	6	6	0.1	0.5	0.0122979	0.202915	NMUR2,CFTR,GLRA1,CLCA1,CLCN1,CLCNKA
MYOBLAST_DIFFERENTIATION	9	4	5	0.1	0.4	0.0131373	0.211208	MYH11,CACNA1H,TTN,NOTCH1,KCNH1
CELL_MATURATION	9	4	5	0.1	0.4	0.0131373	0.211208	MYH11,CACNA1H,TTN,KCNH1,AGRN
G_PROTEIN_SIGNALING_COUPLED_TO_IP3_SECOND_MESSENGERPHOSPHOLIPASE_C_ACTIVATING	23	14	9	0.3	0.7	0.01522	0.241594	EGFR,MC3R,PLCB2,NMUR2,DRD2,GNA15,CCKAR,CHRM2,HRH1
NEUROLOGICAL_SYSTEM_PROCESS	196	148	48	2.7	4	0.0158511	0.248465	SCN10A,CACNA1E,GRIN2A,CACNA1B,CDH23,GRIN2B,PCDHB10,TECTA,TRPC3,PCDHB2,MYO7A,RBP3,NMUR2,GRM7,HTR1E,GRM3,ATP2B2,RHO,GJA8,PCDHB13,ATP6V0A4,CHRNA4,SLC6A2,SLC6A5,WFS1,KCNQ4,GAD2,APBA1,SLC6A1,TAS2R5,PCDHB3,GLRA1,KCNQ1,PCDHB6,HTR1D,DHRS3,MYO15A,DRD2,KCNA1,PDE6B,PCDHB11,MYO3A,GRIA1,TAS1R2,OPN4,SYT1,SYN3,MYO1A
VOLTAGE_GATED_POTASSIUM_CHANNEL_COMPLEX	31	20	11	0.4	0.9	0.0169626	0.262606	KCNK1,KCNJ4,KCNA3,KCNQ1,KCNJ5,KCNH1,KCNH4,KCNA1,KCNB2,KCNC3,KCNJ1
HOMEOSTATIC_PROCESS	86	62	24	1.1	2	0.0174068	0.266196	CACNA1C,CACNA1A,CASR,ABCA2,CDH23,TRPV4,BDKRB2,NMUR2,ATP7B,CCR1,ATP1A4,LARGE,GLRA1,SLC4A11,ATP1A3,CCR5,ABCG1,CXCR4,CETP,GNA15,CCKAR,XCR1,GLP1R,BDKRB1
AMINE_RECEPTOR_ACTIVITY	20	12	8	0.2	0.7	0.018893	0.279935	HTR1E,HTR1A,HTR1D,DRD5,DRD2,DRD3,CHRM2,HRH1
SYNAPTOGENESIS	13	7	6	0.1	0.5	0.0193709	0.279935	PCDHB10,PCDHB2,PCDHB13,PCDHB3,PCDHB6,PCDHB11
LIPOPROTEIN_BINDING	13	7	6	0.1	0.5	0.0193709	0.279935	LRP1,CDH13,STAB2,SORL1,STAB1,TLR6
ANION_CHANNEL_ACTIVITY	13	7	6	0.1	0.5	0.0193709	0.279935	NMUR2,CFTR,GLRA1,CLCA1,CLCN1,CLCNKA
ACTIN_FILAMENT_BASED_PROCESS	52	36	16	0.7	1.3	0.0194213	0.279935	MYH6,PREX1,SPTA1,MYH9,MYH11,MYH7,FGD2,CDC42BPG,TNNT2,TNXB,TTN,NEBL,ELMO1,MYO9B,DOCK2,ARHGEF17
RESPONSE_TO_LIGHT_STIMULUS	24	15	9	0.3	0.7	0.0205063	0.288931	TRPC3,POLD1,RHO,SERPINB13,ERCC2,PDE6B,GRM6,REV1,OPN4
EXTRACELLULAR_STRUCTURE_ORGANIZATION_AND_BIOGENESIS	24	15	9	0.3	0.7	0.0205063	0.288931	MYH11,PCDHB10,PCDHB2,PCDHB13,TNXB,PCDHB3,PCDHB6,PCDHB11,AGRN
DEVELOPMENTAL_MATURATION	10	5	5	0.1	0.4	0.0223801	0.30505	MYH11,CACNA1H,TTN,KCNH1,AGRN
CALCIUM_ION_TRANSMEMBRANE_TRANSPORTER_ACTIVITY	10	5	5	0.1	0.4	0.0223801	0.30505	ITPR3,ATP2B1,SLC8A1,ATP2A3,ATP2B4
DELAYED_RECTIFIER_POTASSIUM_CHANNEL_ACTIVITY	10	5	5	0.1	0.4	0.0223801	0.30505	KCNA3,KCNQ1,KCNH1,KCNA1,KCNB2
SYNAPSE_ORGANIZATION_AND_BIOGENESIS	17	10	7	0.2	0.6	0.0233844	0.315312	PCDHB10,PCDHB2,PCDHB13,PCDHB3,PCDHB6,PCDHB11,AGRN
POSITIVE_REGULATION_OF_HYDROLASE_ACTIVITY	21	13	8	0.2	0.7	0.0257611	0.343664	NLRP3,EGFR,NLRP2,PLCB2,NMUR2,TNNT2,ARHGAP27,GNA15
TRANSMISSION_OF_NERVE_IMPULSE	103	76	27	1.4	2.2	0.0272558	0.357236	CACNA1E,GRIN2A,CACNA1B,GRIN2B,PCDHB10,PCDHB2,NMUR2,GRM7,HTR1E,GRM3,PCDHB13,CHRNA4,SLC6A2,SLC6A5,GAD2,APBA1,SLC6A1,PCDHB3,GLRA1,PCDHB6,HTR1D,DRD2,KCNA1,PCDHB11,GRIA1,SYT1,SYN3
SECONDARY_ACTIVE_TRANSMEMBRANE_TRANSPORTER_ACTIVITY	33	22	11	0.4	0.9	0.0273482	0.357236	SLC9A2,SLC5A2,SLC6A2,SLC6A5,SLC5A6,SLC9A3,SLC6A9,SLC22A11,SLC17A2,ANKH,SLC4A3
DETECTION_OF_ABIOTIC_STIMULUS	14	8	6	0.1	0.5	0.0287757	0.367595	TRPC3,RHO,PDE6B,NPFFR2,GRM6,OPN4
INORGANIC_ANION_TRANSMEMBRANE_TRANSPORTER_ACTIVITY	14	8	6	0.1	0.5	0.0287757	0.367595	SLC5A5,SLC34A1,SLC34A2,SLC17A2,ANKH,SLC4A3
CELL_PROJECTION	63	45	18	0.8	1.5	0.0290206	0.367595	CACNA1A,MYH9,CDH23,SLC22A12,CDH13,FGD2,CYFIP1,MYO7A,ITPR3,ATP6V0A4,ACTN1,ARAP3,DNAH9,ACTN2,ABI3,MYO3A,DOCK4,MYO1A
G_PROTEIN_SIGNALING_COUPLED_TO_CAMP_NUCLEOTIDE_SECOND_MESSENGER	34	23	11	0.4	0.9	0.0339766	0.417807	GRM7,GRM3,NPY2R,DRD5,DRD2,ADORA3,GALR1,ADCY7,GHRHR,CHRM2,GLP1R
CAMP_MEDIATED_SIGNALING	34	23	11	0.4	0.9	0.0339766	0.417807	GRM7,GRM3,NPY2R,DRD5,DRD2,ADORA3,GALR1,ADCY7,GHRHR,CHRM2,GLP1R
ADENYL_RIBONUCLEOTIDE_BINDING	82	60	22	1.1	1.8	0.0340526	0.417807	ABCC8,ABCA2,MYH9,ABCA3,NLRP1,ATP7B,CFTR,ABCC6,CDC42BPG,ABCC1,ABCC3,TTN,MYO9B,MAST1,MINK1,ABCB8,DAPK2,ABCG1,MOV10L1,MYO3A,WNK1,PGK2
SOLUTE_SODIUM_SYMPORTER_ACTIVITY	11	6	5	0.1	0.4	0.0349838	0.417807	SLC5A2,SLC6A2,SLC6A5,SLC5A6,SLC6A9
PHOSPHOLIPASE_C_ACTIVITY	11	6	5	0.1	0.4	0.0349838	0.417807	CASR,BDKRB2,PLCB2,CCR5,PLCH1
PDZ_DOMAIN_BINDING	11	6	5	0.1	0.4	0.0349838	0.417807	SLC22A12,GRM7,CFTR,CCDC88C,DOCK4
MEMBRANE_FRACTION	162	123	39	2.3	3.2	0.0355635	0.420723	ADCY8,CYP2C19,ABCA3,LCT,CYFIP2,LRP1,NOS1,JUP,CYFIP1,CYP4A11,DSCAM,SLC28A1,OAS3,OAS2,APOB,NRP2,ABCC1,SHANK1,SLC6A2,WFS1,ABCC3,SLC6A1,SLC5A6,CYP2C9,ABCC4,SLC22A14,ABCB8,SLC6A9,SLC22A8,SLC14A2,SLC2A1,NCKAP1L,MCTP2,SLC34A2,SLC17A2,SEMA4F,HPS1,SLC4A3,SLC4A2
CYTOPLASMIC_MEMBRANE_BOUND_VESICLE	47	33	14	0.6	1.2	0.0363359	0.425843	ABCA2,ABCA3,EGFR,ATP7B,ECE2,SPERT,APBA1,ABCC4,SYNRG,HPS1,CRISPLD2,CD207,SYN3,TF
NUCLEOTIDE_BINDING	97	72	25	1.3	2.1	0.0396013	0.442426	ABCC8,ABCA2,MYH9,ABCA3,NLRP1,NMUR2,ATP7B,CFTR,ABCC6,CDC42BPG,ABCC1,ABCC3,TTN,TGM3,MYO9B,MAST1,DHRS3,MINK1,ABCB8,DAPK2,ABCG1,MOV10L1,MYO3A,WNK1,PGK2
CYTOSKELETON_DEPENDENT_INTRACELLULAR_TRANSPORT	15	9	6	0.2	0.5	0.040746	0.442426	MYH6,MYH9,MYH7,TNNT2,APBA1,MYO9B
BRUSH_BORDER	8	4	4	0.1	0.3	0.0413599	0.442426	SLC22A12,ITPR3,ATP6V0A4,MYO1A
SYNAPSE_PART	8	4	4	0.1	0.3	0.0413599	0.442426	CACNA1C,GRM7,SYNE1,ERC2
ENERGY_RESERVE_METABOLIC_PROCESS	8	4	4	0.1	0.3	0.0413599	0.442426	PYGM,GAA,PYGB,GFPT2
ADENYLATE_CYCLASE_ACTIVATION	8	4	4	0.1	0.3	0.0413599	0.442426	ADORA3,ADCY7,GHRHR,GLP1R
ADP_BINDING	8	4	4	0.1	0.3	0.0413599	0.442426	MYH9,MYO9B,ABCG1,MYO3A
COFACTOR_BINDING	8	4	4	0.1	0.3	0.0413599	0.442426	AOC3,ALB,NNT,AGXT
NEUROTRANSMITTER_BINDING	35	24	11	0.4	0.9	0.0416617	0.442426	MC2R,NMUR2,CHRNA4,DRD5,DRD2,GALR1,SSTR1,CCKAR,MRGPRX2,DRD3,CHRM2
PURINE_RIBONUCLEOTIDE_BINDING	93	69	24	1.3	2	0.0425496	0.442426	ABCC8,ABCA2,MYH9,ABCA3,NLRP1,NMUR2,ATP7B,CFTR,ABCC6,CDC42BPG,ABCC1,ABCC3,TTN,TGM3,MYO9B,MAST1,MINK1,ABCB8,DAPK2,ABCG1,MOV10L1,MYO3A,WNK1,PGK2
GLUTAMATE_RECEPTOR_ACTIVITY	19	12	7	0.2	0.6	0.0434501	0.442426	GRIN2A,GRIN2B,GRM7,GRM3,GRIK3,GRM6,GRIA1
ADENYL_NUCLEOTIDE_BINDING	84	62	22	1.1	1.8	0.0436748	0.442426	ABCC8,ABCA2,MYH9,ABCA3,NLRP1,ATP7B,CFTR,ABCC6,CDC42BPG,ABCC1,ABCC3,TTN,MYO9B,MAST1,MINK1,ABCB8,DAPK2,ABCG1,MOV10L1,MYO3A,WNK1,PGK2
CYTOSKELETAL_PROTEIN_BINDING	84	62	22	1.1	1.8	0.0436748	0.442426	SPTA1,MYH9,SPTB,EGFR,JUP,SPTBN1,CYFIP1,HTT,FLII,SHROOM3,ANK1,TNNT2,SYNE1,TTN,ACTN1,MYO9B,CCR5,MAPK8IP3,ACTN2,TUBGCP5,CXCR4,CDK5RAP2
LOCOMOTORY_BEHAVIOR	27	18	9	0.3	0.7	0.0440375	0.442426	PTAFR,CDH13,CX3CR1,FPR2,NPY2R,CCR5,DOCK2,CXCR4,XCR1
SYNAPTIC_TRANSMISSION	98	73	25	1.3	2.1	0.0443001	0.442426	CACNA1E,GRIN2A,CACNA1B,GRIN2B,PCDHB10,PCDHB2,GRM7,HTR1E,GRM3,PCDHB13,CHRNA4,SLC6A2,SLC6A5,GAD2,APBA1,SLC6A1,PCDHB3,PCDHB6,HTR1D,DRD2,KCNA1,PCDHB11,GRIA1,SYT1,SYN3
LIGAND_GATED_CHANNEL_ACTIVITY	23	15	8	0.3	0.7	0.0443098	0.442426	RYR1,TRPC3,RYR2,CFTR,KCNA10,CHRNA4,RYR3,GLRA1
SULFUR_COMPOUND_BIOSYNTHETIC_PROCESS	5	2	3	0	0.2	0.0451599	0.442426	CHST12,CSGALNACT2,NDST1
ICOSANOID_METABOLIC_PROCESS	5	2	3	0	0.2	0.0451599	0.442426	CYP4F2,CYP2J2,CYP4F3
POSITIVE_REGULATION_OF_EPITHELIAL_CELL_PROLIFERATION	5	2	3	0	0.2	0.0451599	0.442426	EGFR,LAMB1,LAMA1
POSITIVE_REGULATION_OF_CELL_MIGRATION	5	2	3	0	0.2	0.0451599	0.442426	EGFR,CDH13,LAMB1
HYDROGEN_ION_TRANSMEMBRANE_TRANSPORTER_ACTIVITY	5	2	3	0	0.2	0.0451599	0.442426	SLC9A2,SLC9A3,NNT
VESICLE	53	38	15	0.7	1.2	0.0473776	0.460554	ABCA2,ABCA3,EGFR,ATP7B,ECE2,SPERT,APBA1,ABCC4,CETP,SYNRG,HPS1,CRISPLD2,CD207,SYN3,TF
RESPONSE_TO_CHEMICAL_STIMULUS	118	89	29	1.6	2.4	0.0501237	0.479029	CASR,ABCA2,PTAFR,ABCA3,SCN11A,CDH13,CX3CR1,ATP7B,SUPT5H,ABCC6,FPR2,ABCC1,MPO,CHRNA4,TNNT2,TRPV1,ERCC2,TAS2R5,CCR5,ABCG1,DUOX2,DOCK2,CXCR4,TAS1R2,SSTR1,SYT1,CCKAR,PNKP,XCR1
MEMBRANE_BOUND_VESICLE	49	35	14	0.6	1.2	0.0504762	0.479029	ABCA2,ABCA3,EGFR,ATP7B,ECE2,SPERT,APBA1,ABCC4,SYNRG,HPS1,CRISPLD2,CD207,SYN3,TF
CYTOPLASMIC_VESICLE	49	35	14	0.6	1.2	0.0504762	0.479029	ABCA2,ABCA3,EGFR,ATP7B,ECE2,SPERT,APBA1,ABCC4,SYNRG,HPS1,CRISPLD2,CD207,SYN3,TF
G_PROTEIN_SIGNALING_ADENYLATE_CYCLASE_ACTIVATING_PATHWAY	12	7	5	0.1	0.4	0.0511881	0.479029	DRD5,ADORA3,ADCY7,GHRHR,GLP1R
DI___TRI_VALENT_INORGANIC_CATION_TRANSMEMBRANE_TRANSPORTER_ACTIVITY	12	7	5	0.1	0.4	0.0511881	0.479029	ITPR3,ATP2B1,SLC8A1,ATP2A3,ATP2B4
PURINE_NUCLEOTIDE_BINDING	95	71	24	1.3	2	0.0531474	0.49368	ABCC8,ABCA2,MYH9,ABCA3,NLRP1,NMUR2,ATP7B,CFTR,ABCC6,CDC42BPG,ABCC1,ABCC3,TTN,TGM3,MYO9B,MAST1,MINK1,ABCB8,DAPK2,ABCG1,MOV10L1,MYO3A,WNK1,PGK2
ACTIN_BINDING	45	32	13	0.6	1.1	0.0537076	0.495216	SPTA1,MYH9,SPTB,EGFR,SPTBN1,CYFIP1,FLII,SHROOM3,TNNT2,SYNE1,MYO9B,CCR5,CXCR4
NEUROPEPTIDE_BINDING	16	10	6	0.2	0.5	0.0554371	0.503754	MC2R,NMUR2,GALR1,SSTR1,CCKAR,MRGPRX2
OXYGEN_BINDING	16	10	6	0.2	0.5	0.0554371	0.503754	CYP2C19,CYP1A2,CYP4B1,CYP11A1,ALB,HBB
ATP_BINDING	77	57	20	1	1.7	0.0568968	0.510966	ABCC8,ABCA2,MYH9,ABCA3,NLRP1,ATP7B,CFTR,ABCC6,CDC42BPG,ABCC1,ABCC3,TTN,MYO9B,MAST1,MINK1,ABCB8,DAPK2,MOV10L1,WNK1,PGK2
PEPTIDE_BINDING	41	29	12	0.5	1	0.0570457	0.510966	BDKRB2,MC2R,MC3R,NMUR2,TNPO2,FPR2,GALR1,SSTR1,CCKAR,MRGPRX2,XCR1,BDKRB1
CELL_CELL_SIGNALING	183	141	42	2.6	3.5	0.0599702	0.52404	CACNA1E,GRIN2A,CACNA1B,GRIN2B,PCDHB10,PCDHB2,NMUR2,GRM7,HTR1E,GRM3,CCR1,PCDHB13,ECE2,CHRNA4,SLC6A2,CHST4,CRB1,SLC6A5,GAD2,APBA1,SLC6A1,LTA,PCDHB3,GLRA1,STAB1,PCDHB6,HTR1D,DRD2,CCR5,KCNA1,PCDHB11,TSHR,TNFSF8,GRIA1,SEMA4F,IL1B,SSTR1,SYT1,NTF3,CD33,SYN3,SEMA5A
PROTEIN_DIMERIZATION_ACTIVITY	64	47	17	0.9	1.4	0.0626704	0.52404	MYH9,EGFR,DSCAML1,SUPT5H,APOB,AOC3,KATNB1,MYO9B,CD4,ABCG1,ACTN2,AGXT,FOXP2,PLOD1,PVRL1,HPS1,TSC2
MUSCLE_DEVELOPMENT	46	33	13	0.6	1.1	0.0628705	0.52404	MYH6,MYH11,COL6A3,MYH3,CACNA1H,MYH7,EVC,LARGE,ITGA11,TTN,GAA,NOTCH1,KCNH1
MEMBRANE_ORGANIZATION_AND_BIOGENESIS	55	40	15	0.7	1.2	0.0633626	0.52404	CACNA1H,EGFR,CDH13,CLTCL1,STAB2,SH3BP4,SORL1,LRP8,STAB1,ELMO1,KCNH1,GATA2,ARHGAP27,AGRN,TSC2
DETECTION_OF_STIMULUS	33	23	10	0.4	0.8	0.0638289	0.52404	NLRP3,CASR,TRPC3,RHO,PDE6B,NPFFR2,GRM6,TAS1R2,OPN4,SYT1
PEPTIDE_RECEPTOR_ACTIVITY	33	23	10	0.4	0.8	0.0638289	0.52404	BDKRB2,MC2R,MC3R,NMUR2,FPR2,GALR1,SSTR1,CCKAR,XCR1,BDKRB1
INORGANIC_ANION_TRANSPORT	9	5	4	0.1	0.3	0.0639379	0.52404	GLRA1,SLC4A11,SLC34A1,SLC34A2
INWARD_RECTIFIER_POTASSIUM_CHANNEL_ACTIVITY	9	5	4	0.1	0.3	0.0639379	0.52404	KCNK1,KCNJ4,KCNJ5,KCNJ1
PHOSPHORUS_OXYGEN_LYASE_ACTIVITY	9	5	4	0.1	0.3	0.0639379	0.52404	ADCY8,GUCY2C,ADCY7,ADCY10
PHOSPHATE_TRANSMEMBRANE_TRANSPORTER_ACTIVITY	9	5	4	0.1	0.3	0.0639379	0.52404	SLC34A1,SLC34A2,SLC17A2,ANKH
IONOTROPIC_GLUTAMATE_RECEPTOR_ACTIVITY	9	5	4	0.1	0.3	0.0639379	0.52404	GRIN2A,GRIN2B,GRIK3,GRIA1
CYCLASE_ACTIVITY	9	5	4	0.1	0.3	0.0639379	0.52404	ADCY8,GUCY2C,ADCY7,ADCY10
LOW_DENSITY_LIPOPROTEIN_BINDING	9	5	4	0.1	0.3	0.0639379	0.52404	CDH13,STAB2,SORL1,STAB1
DETECTION_OF_STIMULUS_INVOLVED_IN_SENSORY_PERCEPTION	13	8	5	0.1	0.4	0.0710738	0.57501	TRPC3,RHO,PDE6B,TAS1R2,OPN4
RHO_GTPASE_ACTIVATOR_ACTIVITY	13	8	5	0.1	0.4	0.0710738	0.57501	PREX1,ARAP3,MYO9B,ARHGAP27,DOCK4
MICROSOME	17	11	6	0.2	0.5	0.0729204	0.586168	CYP2C19,CYP4A11,OAS3,OAS2,APOB,CYP2C9
NEUROTRANSMITTER_RECEPTOR_ACTIVITY	34	24	10	0.4	0.8	0.0762674	0.594753	MC2R,NMUR2,CHRNA4,DRD5,DRD2,GALR1,SSTR1,CCKAR,DRD3,CHRM2
APICAL_PLASMA_MEMBRANE	6	3	3	0.1	0.2	0.078257	0.594753	CFTR,ATP6V0A4,SHROOM3
LYSOSOME_ORGANIZATION_AND_BIOGENESIS	6	3	3	0.1	0.2	0.078257	0.594753	MYO7A,GAA,HPS1
CIRCADIAN_RHYTHM	6	3	3	0.1	0.2	0.078257	0.594753	MTNR1A,PER1,OPN4
VACUOLE_ORGANIZATION_AND_BIOGENESIS	6	3	3	0.1	0.2	0.078257	0.594753	MYO7A,GAA,HPS1
KERATINOCYTE_DIFFERENTIATION	6	3	3	0.1	0.2	0.078257	0.594753	EVPL,DSP,TGM3
NOTCH_SIGNALING_PATHWAY	6	3	3	0.1	0.2	0.078257	0.594753	TP63,NOTCH1,MAML3
ANTIPORTER_ACTIVITY	6	3	3	0.1	0.2	0.078257	0.594753	SLC9A2,SLC9A3,SLC4A3
CATION_TRANSPORTING_ATPASE_ACTIVITY	6	3	3	0.1	0.2	0.078257	0.594753	ATP2B1,ATP2A3,ATP2B4
REGULATION_OF_BIOLOGICAL_QUALITY	178	138	40	2.5	3.3	0.085071	0.642644	MYH6,CACNA1C,CACNA1A,CASR,ABCA2,MYH9,CDH23,TRPV4,BDKRB2,MYH7,FGD2,NMUR2,ATP7B,CCR1,ATP1A4,LARGE,ARAP3,NEBL,TNN,GLRA1,SLC4A11,NOTCH2,REN,ATP1A3,CYP11B2,CCR5,F10,SLC34A1,ABCG1,CXCR4,CETP,GNA15,SYT1,CCKAR,KEL,CCDC88C,SYN3,XCR1,GLP1R,BDKRB1
LYASE_ACTIVITY	22	15	7	0.3	0.6	0.0898332	0.660463	ADCY8,DDC,PCK1,CA6,GUCY2C,ADCY7,ADCY10
PHOSPHOLIPID_BINDING	22	15	7	0.3	0.6	0.0898332	0.660463	PREX1,PTAFR,SDPR,ARAP3,CETP,MCTP2,SYT1
PROTEIN_BINDING_BRIDGING	22	15	7	0.3	0.6	0.0898332	0.660463	EVPL,DSP,GRB7,CNTNAP1,SH3BGR,SH2D3A,SH2D3C
POSITIVE_REGULATION_OF_CATALYTIC_ACTIVITY	67	50	17	0.9	1.4	0.0900081	0.660463	NLRP3,EGFR,NLRP2,PLCB2,NMUR2,TAB1,TNNT2,DRD5,CD4,ARHGAP27,ADORA3,CXCR4,ADCY7,GNA15,GHRHR,TLR6,GLP1R
SULFUR_METABOLIC_PROCESS	10	6	4	0.1	0.3	0.0916432	0.660463	CHST12,CHST4,CSGALNACT2,NDST1
PHOTOTRANSDUCTION	10	6	4	0.1	0.3	0.0916432	0.660463	TRPC3,RHO,PDE6B,OPN4
CELLULAR_POLYSACCHARIDE_METABOLIC_PROCESS	10	6	4	0.1	0.3	0.0916432	0.660463	PYGM,GAA,PYGB,CSGALNACT2
INOSITOL_OR_PHOSPHATIDYLINOSITOL_PHOSPHODIESTERASE_ACTIVITY	10	6	4	0.1	0.3	0.0916432	0.660463	CASR,BDKRB2,PLCB2,CCR5
ANION_TRANSPORT	18	12	6	0.2	0.5	0.0931841	0.662537	GLRA1,SLC4A11,SLC22A8,SLC34A1,SLC34A2,SLC4A2
ENERGY_DERIVATION_BY_OXIDATION_OF_ORGANIC_COMPOUNDS	14	9	5	0.2	0.4	0.0945727	0.662537	NNT,PYGM,GAA,PYGB,GFPT2
RESPONSE_TO_ORGANIC_SUBSTANCE	14	9	5	0.2	0.4	0.0945727	0.662537	CDH13,SUPT5H,CHRNA4,ABCG1,DUOX2
RESPONSE_TO_DRUG	14	9	5	0.2	0.4	0.0945727	0.662537	ABCA2,ABCA3,SCN11A,ABCC6,ABCC1
MOTOR_ACTIVITY	14	9	5	0.2	0.4	0.0945727	0.662537	MYH2,MYH13,MYH9,MYO9B,MYO3A
REGULATION_OF_HYDROLASE_ACTIVITY	31	22	9	0.4	0.7	0.096475	0.672109	NLRP3,EGFR,FGD2,NLRP2,PLCB2,NMUR2,TNNT2,ARHGAP27,GNA15
CYTOSKELETON_ORGANIZATION_AND_BIOGENESIS	92	70	22	1.3	1.8	0.101858	0.705693	MYH6,PREX1,SPTA1,MYH9,MYH11,MYH7,FGD2,PLD2,CDC42BPG,TNNT2,TNXB,TTN,APBA1,KATNB1,ARAP3,NEBL,ELMO1,MYO9B,MAST1,TUBGCP5,DOCK2,ARHGEF17
CELLULAR_CARBOHYDRATE_METABOLIC_PROCESS	45	33	12	0.6	1	0.10413	0.713547	CHST12,XYLT1,CHST4,LARGE,GAD2,NNT,PYGM,GAA,PYGB,GFPT2,CSGALNACT2,NDST1
ACTIN_CYTOSKELETON_ORGANIZATION_AND_BIOGENESIS	45	33	12	0.6	1	0.10413	0.713547	PREX1,SPTA1,MYH9,MYH11,FGD2,CDC42BPG,TNXB,TTN,NEBL,ELMO1,DOCK2,ARHGEF17
CELL_FRACTION	202	158	44	2.9	3.6	0.109873	0.74412	ADCY8,CYP2C19,ABCA3,LCT,CYFIP2,LRP1,NOS1,JUP,CYFIP1,CYP4A11,DSCAM,SLC28A1,HTT,OAS3,OAS2,APOB,NRP2,ABCC1,SHANK1,SLC6A2,WFS1,ABCC3,SLC6A1,SLC5A6,CYP2C9,YARS,ABCC4,SLC22A14,ABCB8,SLC6A9,SLC22A8,SLC14A2,SLC2A1,NCKAP1L,MCTP2,SLC34A2,SLC17A2,SEMA4F,ADCY10,HPS1,CCDC88C,SLC4A3,STAC,SLC4A2
GENERATION_OF_PRECURSOR_METABOLITES_AND_ENERGY	41	30	11	0.6	0.9	0.112655	0.74412	CYP4F11,OGDH,AOC3,WFS1,NNT,PYGM,GAA,PYGB,GFPT2,DUOX2,PLOD1
VESICULAR_FRACTION	19	13	6	0.2	0.5	0.116138	0.74412	CYP2C19,CYP4A11,OAS3,OAS2,APOB,CYP2C9
SARCOMERE	7	4	3	0.1	0.2	0.118867	0.74412	NEB,TNNT2,TTN
ENDOCYTIC_VESICLE	7	4	3	0.1	0.2	0.118867	0.74412	EGFR,CD207,TF
MYOSIN_COMPLEX	7	4	3	0.1	0.2	0.118867	0.74412	MYH6,MYO18B,MYH7
APICAL_PART_OF_CELL	7	4	3	0.1	0.2	0.118867	0.74412	CFTR,ATP6V0A4,SHROOM3
GLUCAN_METABOLIC_PROCESS	7	4	3	0.1	0.2	0.118867	0.74412	PYGM,GAA,PYGB
PHOSPHOLIPASE_C_ACTIVATION	7	4	3	0.1	0.2	0.118867	0.74412	EGFR,PLCB2,GNA15
PROTEOGLYCAN_BIOSYNTHETIC_PROCESS	7	4	3	0.1	0.2	0.118867	0.74412	CHST12,CSGALNACT2,NDST1
RHYTHMIC_PROCESS	7	4	3	0.1	0.2	0.118867	0.74412	MTNR1A,PER1,OPN4
NEUROPEPTIDE_SIGNALING_PATHWAY	7	4	3	0.1	0.2	0.118867	0.74412	NMUR2,GLRA1,GALR1
LIPID_HOMEOSTASIS	7	4	3	0.1	0.2	0.118867	0.74412	ABCA2,ABCG1,CETP
HEPARIN_BINDING	7	4	3	0.1	0.2	0.118867	0.74412	SERPINA5,TNXB,THBS2
VITAMIN_BINDING	7	4	3	0.1	0.2	0.118867	0.74412	ALB,AGXT,OPN4
SYNAPSE	15	10	5	0.2	0.4	0.121486	0.74412	CACNA1C,MYO7A,GRM7,SYNE1,ERC2
SKELETAL_MUSCLE_DEVELOPMENT	15	10	5	0.2	0.4	0.121486	0.74412	MYH11,CACNA1H,TTN,NOTCH1,KCNH1
NEUROPEPTIDE_RECEPTOR_ACTIVITY	15	10	5	0.2	0.4	0.121486	0.74412	MC2R,NMUR2,GALR1,SSTR1,CCKAR
SMALL_GTPASE_MEDIATED_SIGNAL_TRANSDUCTION	37	27	10	0.5	0.8	0.121991	0.74412	CDH13,FGD2,PLD2,CDC42BPG,ARAP3,NOTCH2,ELMO1,MYO9B,RREB1,ARHGAP27
CYTOPLASMIC_VESICLE_MEMBRANE	11	7	4	0.1	0.3	0.12402	0.74412	EGFR,ECE2,ABCC4,SYNRG
BASAL_LAMINA	11	7	4	0.1	0.3	0.12402	0.74412	SNTG2,LAMB1,LAMB2,AGRN
CYTOPLASMIC_VESICLE_PART	11	7	4	0.1	0.3	0.12402	0.74412	EGFR,ECE2,ABCC4,SYNRG
CORTICAL_ACTIN_CYTOSKELETON	11	7	4	0.1	0.3	0.12402	0.74412	SPTA1,SPTB,SPTBN1,MYO1A
LIPID_TRANSPORT	11	7	4	0.1	0.3	0.12402	0.74412	NPC1L1,ABCA2,ABCG1,CETP
PROTEIN_HOMOOLIGOMERIZATION	11	7	4	0.1	0.3	0.12402	0.74412	TP63,ACTN2,SYT1,CCDC88C
POLYSACCHARIDE_METABOLIC_PROCESS	11	7	4	0.1	0.3	0.12402	0.74412	PYGM,GAA,PYGB,CSGALNACT2
INTRACELLULAR_SIGNALING_CASCADE	266	210	56	3.9	4.6	0.128781	0.765483	PTAFR,MC2R,EGFR,CDH13,FGD2,PLD2,CNR1,MC3R,PLCB2,NMUR2,GRM7,HTR1E,GRM3,CCR1,MTNR1A,NPY2R,CDC42BPG,TAB1,ARAP3,GPS2,NOTCH2,REN,ELMO1,HTR1D,DRD5,MYO9B,MAST1,RREB1,MINK1,DRD2,MAPK8IP3,DAPK2,SH2D3A,ARHGAP27,KALRN,ADORA3,TBL3,TSHR,CXCR4,GALR1,ADCY7,WNK1,CNR2,GNA15,SSTR1,SH2D3C,CCKAR,MIB2,GHRHR,XCR1,CHRM2,HRH1,NLRC3,TLR6,GLP1R,PLCH1
PROTEIN_HOMODIMERIZATION_ACTIVITY	42	31	11	0.6	0.9	0.128801	0.765483	MYH9,DSCAML1,AOC3,MYO9B,CD4,ABCG1,AGXT,FOXP2,PLOD1,PVRL1,TSC2
MULTI_ORGANISM_PROCESS	66	50	16	0.9	1.3	0.134327	0.794555	LILRB1,HTT,STAB2,PSG8,PSG3,MTNR1A,ALB,TFCP2L1,STAB1,CD4,DUOX2,CXCR4,PSG7,OVGP1,TLR6,FLT1
PROTEIN_DOMAIN_SPECIFIC_BINDING	38	28	10	0.5	0.8	0.139975	0.82408	SLC22A12,NLRP2,GRM7,CFTR,CARD11,ELMO1,ARHGAP27,CCDC88C,ARHGEF4,DOCK4
MONOOXYGENASE_ACTIVITY	20	14	6	0.3	0.5	0.141623	0.829886	CYP4F2,NOS1,CYP4A11,CYP2J2,CYP4F3,CYP11B2
REGULATION_OF_CELL_MIGRATION	16	11	5	0.2	0.4	0.151508	0.840679	EGFR,CDH13,ARAP3,LAMB1,ABI3
RECEPTOR_MEDIATED_ENDOCYTOSIS	16	11	5	0.2	0.4	0.151508	0.840679	CLTCL1,STAB2,SORL1,STAB1,ARHGAP27
CELL_PROJECTION_BIOGENESIS	16	11	5	0.2	0.4	0.151508	0.840679	CDH13,FGD2,CYFIP1,PCNT,ACTN2
ACTIN_FILAMENT_BINDING	16	11	5	0.2	0.4	0.151508	0.840679	SPTA1,MYH9,SPTB,EGFR,CYFIP1
VACUOLAR_PART	4	2	2	0	0.2	0.154192	0.840679	ABCA2,MYO7A
LYSOSOMAL_MEMBRANE	4	2	2	0	0.2	0.154192	0.840679	ABCA2,MYO7A
VACUOLAR_MEMBRANE	4	2	2	0	0.2	0.154192	0.840679	ABCA2,MYO7A
COATED_VESICLE_MEMBRANE	4	2	2	0	0.2	0.154192	0.840679	EGFR,SYNRG
DENDRITE	4	2	2	0	0.2	0.154192	0.840679	DNER,ACTN2
SPERM_MOTILITY	4	2	2	0	0.2	0.154192	0.840679	ATP1A4,ATP1A3
COFACTOR_CATABOLIC_PROCESS	4	2	2	0	0.2	0.154192	0.840679	ALDH1L1,NNT
POSITIVE_REGULATION_OF_CYTOKINE_SECRETION	4	2	2	0	0.2	0.154192	0.840679	NLRP3,NLRP2
POSITIVE_REGULATION_OF_PROTEIN_SECRETION	4	2	2	0	0.2	0.154192	0.840679	NLRP3,NLRP2
COPPER_ION_BINDING	4	2	2	0	0.2	0.154192	0.840679	ATP7B,AOC3
LIGASE_ACTIVITY_FORMING_CARBON_OXYGEN_BONDS	4	2	2	0	0.2	0.154192	0.840679	VARS,YARS
ANTIOXIDANT_ACTIVITY	4	2	2	0	0.2	0.154192	0.840679	TXNDC2,MPO
STRUCTURAL_MOLECULE_ACTIVITY	97	75	22	1.4	1.8	0.155812	0.845838	MYH6,SPTA1,MYH11,PLEC,EVPL,DSP,MYH7,NEB,SPTBN1,ANK1,TTN,MYBPC2,NEBL,LAMB1,ACTN2,LAMA1,KRT6B,FBN1,KRT85,MUC2,AGRN,KRT31
GLUTAMATE_SIGNALING_PATHWAY	12	8	4	0.1	0.3	0.160436	0.854407	GRIN2A,GRIN2B,GRIK3,GRM6
RESPONSE_TO_UV	12	8	4	0.1	0.3	0.160436	0.854407	POLD1,SERPINB13,ERCC2,REV1
STEROID_BIOSYNTHETIC_PROCESS	12	8	4	0.1	0.3	0.160436	0.854407	NPC1L1,CYP11A1,TFCP2L1,CYP11B2
PROTEIN_TETRAMERIZATION	8	5	3	0.1	0.2	0.165371	0.854407	TP63,TGM3,ACTN2
CALCIUM_MEDIATED_SIGNALING	8	5	3	0.1	0.2	0.165371	0.854407	EGFR,CDH13,NMUR2
ACTIVATION_OF_NF_KAPPAB_TRANSCRIPTION_FACTOR	8	5	3	0.1	0.2	0.165371	0.854407	PRKCQ,CARD11,NLRC3
MAINTENANCE_OF_LOCALIZATION	8	5	3	0.1	0.2	0.165371	0.854407	ATP7B,ALB,GAA
REGULATION_OF_CELL_SHAPE	8	5	3	0.1	0.2	0.165371	0.854407	MYH9,FGD2,ARAP3
REGULATION_OF_CELL_MORPHOGENESIS	8	5	3	0.1	0.2	0.165371	0.854407	MYH9,FGD2,ARAP3
ORGANELLE_LOCALIZATION	8	5	3	0.1	0.2	0.165371	0.854407	ALB,NIN,MYO1A
DNA_POLYMERASE_ACTIVITY	8	5	3	0.1	0.2	0.165371	0.854407	TERT,POLD1,POLE
RAS_PROTEIN_SIGNAL_TRANSDUCTION	30	22	8	0.4	0.7	0.166208	0.854407	CDH13,FGD2,ARAP3,NOTCH2,ELMO1,MYO9B,RREB1,ARHGAP27
MULTICELLULAR_ORGANISMAL_DEVELOPMENT	449	359	90	6.6	7.4	0.166248	0.854407	PCDHAC2,MYH6,CASR,MYH9,MYH11,COL6A3,ITGAX,MYH3,EVPL,PCDHB10,DSP,CACNA1H,MYH7,SLIT1,EVC,CDH13,EPHB2,PCDHB2,PRKACG,CYFIP1,DSCAM,HTT,NMUR2,FSHR,DSCAML1,ATP2B2,PCDHB13,DNER,NRP2,ECE2,ROR2,PLXNA1,ATP6V0A4,CHRNA4,SHROOM3,SNTG2,WFS1,TIE1,EYA2,LARGE,CUX1,ITGA11,TTN,ERCC2,APBA1,KIAA1217,PCDHB3,AFF3,LAMB3,GAA,TGM3,NOTCH1,NOTCH2,CSF1R,STAB1,PCDHB6,MAML3,RREB1,LETM1,KCNH1,CD4,TGM5,MINK1,DRD2,BMP1,LAMB1,SLIT3…
PROTEIN_OLIGOMERIZATION	21	15	6	0.3	0.5	0.169421	0.863634	NLRP3,TP63,TGM3,ACTN2,SYT1,CCDC88C
PHOSPHOLIPASE_ACTIVITY	21	15	6	0.3	0.5	0.169421	0.863634	CASR,BDKRB2,PLD2,PLCB2,CCR5,PLCH1
ACTIN_CYTOSKELETON	59	45	14	0.8	1.2	0.174736	0.887122	MYH6,MYO18B,SPTA1,MYH9,SPTB,MYH7,NEB,SPTBN1,TNNT2,MYO9B,KALRN,ACTN2,MYO3A,MYO1A
SENSORY_PERCEPTION	94	73	21	1.3	1.7	0.181205	0.915198	SCN10A,CDH23,TECTA,TRPC3,MYO7A,RBP3,ATP2B2,RHO,GJA8,ATP6V0A4,WFS1,KCNQ4,TAS2R5,KCNQ1,DHRS3,MYO15A,PDE6B,MYO3A,TAS1R2,OPN4,MYO1A
LEADING_EDGE	26	19	7	0.3	0.6	0.181726	0.915198	MYH9,FGD2,CYFIP1,CDC42BPG,ARAP3,ABI3,CXCR4
REGULATION_OF_SMALL_GTPASE_MEDIATED_SIGNAL_TRANSDUCTION	17	12	5	0.2	0.4	0.184253	0.924214	FGD2,CDC42BPG,ARAP3,NOTCH2,ARHGAP27
INFLAMMATORY_RESPONSE	55	42	13	0.8	1.1	0.190124	0.949864	NLRP3,CYP4F11,PTAFR,CCR1,FPR2,AOC3,NFRKB,CCR5,ADORA3,CXCR4,ORM1,XCR1,HRH1
REGULATION_OF_MOLECULAR_FUNCTION	115	90	25	1.7	2.1	0.192621	0.957935	NLRP3,EGFR,FGD2,NLRP2,PLCB2,NMUR2,PRKCQ,GRM7,GRM3,TAB1,TNNT2,CARD11,GPS2,DRD5,CD4,ARHGAP27,ADORA3,CXCR4,GALR1,ADCY7,GNA15,GHRHR,NLRC3,TLR6,GLP1R
CARBOHYDRATE_METABOLIC_PROCESS	65	50	15	0.9	1.2	0.193409	0.957935	SLC5A2,CHST12,XYLT1,CHST4,LARGE,GAD2,NNT,ALDH2,PYGM,GAA,PYGB,GFPT2,CSGALNACT2,NDST1,ST6GAL2
GTPASE_REGULATOR_ACTIVITY	70	54	16	1	1.3	0.194369	0.957935	PREX1,FGD2,RGS5,ARAP3,GPS2,MYO9B,ARHGAP27,BCR,KALRN,DOCK2,RGS11,TRIO,ARHGEF3,DOCK4,TSC2,ARHGEF17
SYMPORTER_ACTIVITY	22	16	6	0.3	0.5	0.199267	0.957935	SLC5A2,SLC6A2,SLC6A5,SLC5A6,SLC6A9,SLC17A2
CELL_PROJECTION_PART	13	9	4	0.2	0.3	0.200152	0.957935	SLC22A12,ATP6V0A4,DNAH9,ACTN2
ADHERENS_JUNCTION	13	9	4	0.2	0.3	0.200152	0.957935	SHROOM3,ACTN1,CTNNA3,ACTN2
LAMELLIPODIUM	13	9	4	0.2	0.3	0.200152	0.957935	FGD2,CYFIP1,ARAP3,ABI3
ACTIN_FILAMENT	13	9	4	0.2	0.3	0.200152	0.957935	MYO9B,ACTN2,MYO3A,MYO1A
VESICLE_MEMBRANE	13	9	4	0.2	0.3	0.200152	0.957935	EGFR,ECE2,ABCC4,SYNRG
REGULATION_OF_TRANSCRIPTION_FACTOR_ACTIVITY	13	9	4	0.2	0.3	0.200152	0.957935	NLRP3,PRKCQ,CARD11,NLRC3
PHOSPHORIC_DIESTER_HYDROLASE_ACTIVITY	27	20	7	0.4	0.6	0.209253	0.957935	CASR,BDKRB2,PLD2,PLCB2,CCR5,PDE1C,PLCH1
VESICLE_MEDIATED_TRANSPORT	76	59	17	1.1	1.4	0.211168	0.957935	CDH13,CLTCL1,STAB2,SH3BP4,SORL1,ARAP3,LRP8,STAB1,ELMO1,MAPK8IP3,GATA2,ARHGAP27,KALRN,LYST,SEC24B,SYT1,TSC2
RESPONSE_TO_EXTERNAL_STIMULUS	137	108	29	2	2.4	0.21273	0.957935	NLRP3,CYP4F11,PTAFR,TRPV4,CDH13,TRPC3,CX3CR1,CCR1,FPR2,RHO,AOC3,SHROOM3,ALB,GLRA1,NFRKB,CCR5,PDE6B,F10,GRM6,ADORA3,PER1,DOCK2,CXCR4,OPN4,SSTR1,CCKAR,ORM1,XCR1,HRH1
CONTRACTILE_FIBER_PART	9	6	3	0.1	0.2	0.216087	0.957935	NEB,TNNT2,TTN
MICROVILLUS	9	6	3	0.1	0.2	0.216087	0.957935	CDH23,DOCK4,MYO1A
AMINO_ACID_CATABOLIC_PROCESS	9	6	3	0.1	0.2	0.216087	0.957935	GAD2,HGD,GLDC
PROTEOGLYCAN_METABOLIC_PROCESS	9	6	3	0.1	0.2	0.216087	0.957935	CHST12,CSGALNACT2,NDST1
RESPONSE_TO_HYPOXIA	9	6	3	0.1	0.2	0.216087	0.957935	CHRNA4,CXCR4,PLOD1
SEROTONIN_RECEPTOR_ACTIVITY	9	6	3	0.1	0.2	0.216087	0.957935	HTR1E,HTR1A,HTR1D
OXIDOREDUCTASE_ACTIVITY_ACTING_ON_THE_ALDEHYDE_OR_OXO_GROUP_OF_DONORS	9	6	3	0.1	0.2	0.216087	0.957935	OGDH,ALDH2,ALDH3B2
LIPID_BINDING	32	24	8	0.4	0.7	0.216092	0.957935	PREX1,PTAFR,SDPR,ALB,ARAP3,CETP,MCTP2,SYT1
SIGNAL_TRANSDUCTION	654	527	127	9.7	10.5	0.217729	0.957935	CASR,TRRAP,PTPRT,GRIN2A,PTAFR,TRPV4,GRIN2B,EPHA4,BDKRB2,MC2R,EGFR,CDH13,CTNND2,FGD2,PLD2,CNR1,GPR31,MC3R,PLCB2,CX3CR1,NMUR2,GRM7,HTR1E,PTK2B,FSHR,GRM3,CCR1,ITPR3,MTNR1A,FPR2,NPY2R,RHO,HTR1A,CDC42BPG,TP63,APLNR,ROR2,C3,CHRNA4,TAB1,NTRK3,TIE1,TRPV1,GPR4,OR10J1,CACNA1I,GRB7,TNFRSF10A,RGS5,TAS2R5,GUCY2C,LTA,IL7R,ARAP3,GABRB1,GPS2,LRP8,GLRA1,ATM,NOTCH1,NOTCH2,CSF1R,REN,ELMO1,HTR1D,CNTNAP1,DRD5,MYO9B,M…
NERVOUS_SYSTEM_DEVELOPMENT	158	125	33	2.3	2.7	0.217807	0.957935	PCDHAC2,PCDHB10,SLIT1,EPHB2,PCDHB2,CYFIP1,DSCAM,NMUR2,DSCAML1,ATP2B2,PCDHB13,DNER,NRP2,ECE2,CHRNA4,SNTG2,WFS1,APBA1,PCDHB3,PCDHB6,MAML3,DRD2,LAMB1,SLIT3,PCDHB11,KALRN,FOXP2,SEMA4F,NTF3,AGRN,SEMA5A,CHRM2,GFRA3
CELL_CORTEX_PART	18	13	5	0.2	0.4	0.21928	0.957935	SPTA1,MYH9,SPTB,SPTBN1,MYO1A
ENDOSOME	18	13	5	0.2	0.4	0.21928	0.957935	EGFR,ATP7B,DNER,CCR5,LYST
DETECTION_OF_EXTERNAL_STIMULUS	18	13	5	0.2	0.4	0.21928	0.957935	TRPC3,RHO,PDE6B,GRM6,OPN4
TRANSMEMBRANE_RECEPTOR_PROTEIN_PHOSPHATASE_ACTIVITY	18	13	5	0.2	0.4	0.21928	0.957935	PTPRT,PTPRE,PTPRN2,PTPRN,PTPRA
SH3_SH2_ADAPTOR_ACTIVITY	18	13	5	0.2	0.4	0.21928	0.957935	GRB7,CNTNAP1,SH3BGR,SH2D3A,SH2D3C
GTPASE_ACTIVATOR_ACTIVITY	37	28	9	0.5	0.7	0.220831	0.957935	PREX1,RGS5,ARAP3,MYO9B,ARHGAP27,BCR,RGS11,DOCK4,TSC2
REGULATION_OF_CATALYTIC_ACTIVITY	102	80	22	1.5	1.8	0.222845	0.957935	NLRP3,EGFR,FGD2,NLRP2,PLCB2,NMUR2,GRM7,GRM3,TAB1,TNNT2,GPS2,DRD5,CD4,ARHGAP27,ADORA3,CXCR4,GALR1,ADCY7,GNA15,GHRHR,TLR6,GLP1R
INTEGRAL_TO_GOLGI_MEMBRANE	5	3	2	0.1	0.2	0.226879	0.957935	LARGE,QSOX1
INTERCALATED_DISC	5	3	2	0.1	0.2	0.226879	0.957935	GJA8,CTNNA3
DYSTROPHIN_ASSOCIATED_GLYCOPROTEIN_COMPLEX	5	3	2	0.1	0.2	0.226879	0.957935	SNTG2,LAMB1
INTRINSIC_TO_GOLGI_MEMBRANE	5	3	2	0.1	0.2	0.226879	0.957935	LARGE,QSOX1
REGULATION_OF_CELLULAR_PH	5	3	2	0.1	0.2	0.226879	0.957935	ATP1A4,ATP1A3
REGULATION_OF_CYTOKINE_SECRETION	5	3	2	0.1	0.2	0.226879	0.957935	NLRP3,NLRP2
SENSORY_PERCEPTION_OF_TASTE	5	3	2	0.1	0.2	0.226879	0.957935	TAS2R5,TAS1R2
N_ACETYLGLUCOSAMINE_METABOLIC_PROCESS	5	3	2	0.1	0.2	0.226879	0.957935	CHST4,LARGE
FEEDING_BEHAVIOR	5	3	2	0.1	0.2	0.226879	0.957935	NMUR2,CCKAR
SECONDARY_METABOLIC_PROCESS	5	3	2	0.1	0.2	0.226879	0.957935	DHRS3,AP3D1
ENDOTHELIAL_CELL_MIGRATION	5	3	2	0.1	0.2	0.226879	0.957935	MYH9,CDH13
REGULATION_OF_PROTEIN_SECRETION	5	3	2	0.1	0.2	0.226879	0.957935	NLRP3,NLRP2
GLUCOSAMINE_METABOLIC_PROCESS	5	3	2	0.1	0.2	0.226879	0.957935	CHST4,LARGE
CARBOXY_LYASE_ACTIVITY	5	3	2	0.1	0.2	0.226879	0.957935	DDC,PCK1
RNA_POLYMERASE_II_TRANSCRIPTION_FACTOR_ACTIVITYENHANCER_BINDING	5	3	2	0.1	0.2	0.226879	0.957935	ZFHX3,NFIX
OXIDOREDUCTASE_ACTIVITY_ACTING_ON_NADH_OR_NADPH	5	3	2	0.1	0.2	0.226879	0.957935	NNT,DUOX2
PHOSPHORIC_ESTER_HYDROLASE_ACTIVITY	72	56	16	1	1.3	0.228505	0.959848	CASR,PTPRT,BDKRB2,PLD2,PLCB2,CILP,PTPRE,PTPN14,CCR5,PTPRN2,PDE1C,SBF1,PTPRN,PNKP,PTPRA,PLCH1
REGULATION_OF_MULTICELLULAR_ORGANISMAL_PROCESS	62	48	14	0.9	1.2	0.228863	0.959848	MYH6,CACNA1H,MYH7,SCN5A,RYR2,CYP2J2,TNNT2,CARD11,GLRA1,KCNQ1,ADORA3,KCNB2,ANKH,CHRM2
FEMALE_PREGNANCY	23	17	6	0.3	0.5	0.230861	0.961792	PSG8,PSG3,TFCP2L1,PSG7,OVGP1,FLT1
MOLECULAR_ADAPTOR_ACTIVITY	23	17	6	0.3	0.5	0.230861	0.961792	ANK1,GRB7,CNTNAP1,SH3BGR,SH2D3A,SH2D3C
PROTEIN_COMPLEX	275	220	55	4.1	4.5	0.240474	0.996557	MYH6,CACNA1C,MYO18B,CACNA1E,TRRAP,KCNK1,CACNA1B,MYH9,ITGAX,CACNA1S,CACNA1H,SPTB,MYH7,EGFR,CLIP2,INTS1,SERPINA5,CACNA1G,CACNA1D,ITGB4,GJA8,KCNJ4,CHRNA4,TNNT2,SNTG2,ATP1A4,KCNA3,ALB,ITGA11,ERCC2,KATNB1,KIF3C,CARD11,KCNQ1,TBP,KCNJ5,MYO9B,UBE4A,KCNH1,KCNH4,KCNA1,ABCB8,LAMB1,OSMR,TUBGCP5,MCM7,KCNB2,MYO3A,POLR2A,SYNRG,KCNC3,KCNJ1,TSC2,HBB,MYO1A
CLATHRIN_COATED_VESICLE	14	10	4	0.2	0.3	0.242384	0.996557	EGFR,APBA1,SYNRG,SYN3
REGULATION_OF_RAS_PROTEIN_SIGNAL_TRANSDUCTION	14	10	4	0.2	0.3	0.242384	0.996557	FGD2,ARAP3,NOTCH2,ARHGAP27
METALLOENDOPEPTIDASE_ACTIVITY	14	10	4	0.2	0.3	0.242384	0.996557	ECE2,MMP16,MMP20,KEL
TRANSMEMBRANE_RECEPTOR_PROTEIN_TYROSINE_KINASE_ACTIVITY	38	29	9	0.5	0.7	0.245924	1	EGFR,EPHB2,NRP2,ROR2,TIE1,CSF1R,FLT4,PDGFRB,FLT1
CELL_CELL_ADHESION	43	33	10	0.6	0.8	0.247726	1	CYFIP2,EGFR,CDH13,CD93,CTNNA3,CLDN1,BMP1,CD84,PVRL1,CRNN
POSITIVE_REGULATION_OF_CELL_PROLIFERATION	48	37	11	0.7	0.9	0.248671	1	EGFR,CDH13,PTK2B,LRP5,HTR1A,LAMB1,LAMA1,TSHR,FLT4,TCIRG1,FLT1
CELL_MIGRATION	48	37	11	0.7	0.9	0.248671	1	MYH9,SLIT1,EGFR,CDH13,NRP2,ARAP3,TNN,LAMB1,ABI3,DOCK2,SEMA4F
DEFENSE_RESPONSE	120	95	25	1.7	2.1	0.260811	1	NLRP3,CYP4F11,PTAFR,CX3CR1,STAB2,CCR1,PSG8,PSG3,FPR2,MPO,AOC3,STAB1,KIR3DL2,NFRKB,CCR5,LYST,ADORA3,CXCR4,CD84,ORM1,LILRA1,TCIRG1,XCR1,HRH1,TLR6
TISSUE_DEVELOPMENT	79	62	17	1.1	1.4	0.263093	1	CASR,EVPL,DSP,ATP6V0A4,TIE1,EYA2,ERCC2,LAMB3,TGM3,TGM5,BMP1,KRT6B,PLOD1,ANKH,KRT85,GJB5,KRT31
SYSTEM_DEVELOPMENT	389	313	76	5.8	6.3	0.264852	1	PCDHAC2,MYH6,CASR,MYH9,MYH11,COL6A3,ITGAX,MYH3,EVPL,PCDHB10,DSP,CACNA1H,MYH7,SLIT1,EVC,CDH13,EPHB2,PCDHB2,PRKACG,CYFIP1,DSCAM,HTT,NMUR2,FSHR,DSCAML1,ATP2B2,PCDHB13,DNER,NRP2,ECE2,ATP6V0A4,CHRNA4,SNTG2,WFS1,TIE1,EYA2,LARGE,ITGA11,TTN,ERCC2,APBA1,KIAA1217,PCDHB3,LAMB3,GAA,TGM3,NOTCH1,NOTCH2,STAB1,PCDHB6,MAML3,KCNH1,CD4,TGM5,DRD2,BMP1,LAMB1,SLIT3,PCDHB11,KALRN,FOXP2,KRT6B,PLOD1,KAT6A,SEMA4F,FBN1,NTF…
GUANYL_NUCLEOTIDE_EXCHANGE_FACTOR_ACTIVITY	29	22	7	0.4	0.6	0.268344	1	PREX1,FGD2,KALRN,DOCK2,TRIO,ARHGEF3,ARHGEF17
CONTRACTILE_FIBER	10	7	3	0.1	0.2	0.269421	1	NEB,TNNT2,TTN
MYOFIBRIL	10	7	3	0.1	0.2	0.269421	1	NEB,TNNT2,TTN
MITOCHONDRIAL_ENVELOPE	10	7	3	0.1	0.2	0.269421	1	OGDH,NNT,ABCB8
RESPONSE_TO_VIRUS	10	7	3	0.1	0.2	0.269421	1	LILRB1,DUOX2,CXCR4
REGULATION_OF_RHO_PROTEIN_SIGNAL_TRANSDUCTION	10	7	3	0.1	0.2	0.269421	1	FGD2,ARAP3,ARHGAP27
TISSUE_MORPHOGENESIS	10	7	3	0.1	0.2	0.269421	1	EYA2,ERCC2,TGM3
AMINE_CATABOLIC_PROCESS	10	7	3	0.1	0.2	0.269421	1	GAD2,HGD,GLDC
RESPONSE_TO_OXIDATIVE_STRESS	10	7	3	0.1	0.2	0.269421	1	MPO,ERCC2,PNKP
PROTEIN_SECRETION	10	7	3	0.1	0.2	0.269421	1	NLRP3,NLRP2,PDIA4
EPIDERMAL_GROWTH_FACTOR_RECEPTOR_SIGNALING_PATHWAY	10	7	3	0.1	0.2	0.269421	1	EGFR,CDH13,GRB7
NITROGEN_COMPOUND_CATABOLIC_PROCESS	10	7	3	0.1	0.2	0.269421	1	GAD2,HGD,GLDC
METABOTROPIC_GLUTAMATEGABA_B_LIKE_RECEPTOR_ACTIVITY	10	7	3	0.1	0.2	0.269421	1	GRM7,GRM3,GRM6
ORGANIC_ANION_TRANSMEMBRANE_TRANSPORTER_ACTIVITY	10	7	3	0.1	0.2	0.269421	1	ABCC3,SLC22A8,SLC22A11
NUCLEOTIDYLTRANSFERASE_ACTIVITY	10	7	3	0.1	0.2	0.269421	1	TERT,POLD1,POLE
RHO_GUANYL_NUCLEOTIDE_EXCHANGE_FACTOR_ACTIVITY	10	7	3	0.1	0.2	0.269421	1	PREX1,DOCK2,ARHGEF3
OXIDOREDUCTASE_ACTIVITY	95	75	20	1.4	1.7	0.273621	1	CYP4F2,NOS1,TXNDC2,CYP4A11,CYP1A2,CYP2J2,MPO,OGDH,AOC3,CYP4F3,NNT,HGD,ALDH2,CYP11B2,GLDC,DHRS3,QSOX1,DUOX2,ALDH3B2,ALOX5
ENZYME_BINDING	75	59	16	1.1	1.3	0.283939	1	PREX1,LILRB1,FGD2,CYFIP1,NLRP1,SERPINA5,SUPT5H,ZP2,ANK1,CD4,MAPK8IP3,IPO8,CDK5RAP2,DOCK4,AKAP12,PRKCD
CORTICAL_CYTOSKELETON	15	11	4	0.2	0.3	0.286347	1	SPTA1,SPTB,SPTBN1,MYO1A
REGULATION_OF_DNA_BINDING	15	11	4	0.2	0.3	0.286347	1	NLRP3,PRKCQ,CARD11,NLRC3
GLYCOSAMINOGLYCAN_BINDING	15	11	4	0.2	0.3	0.286347	1	SERPINA5,STAB2,TNXB,THBS2
ENZYME_ACTIVATOR_ACTIVITY	55	43	12	0.8	1	0.293492	1	PREX1,RGS5,ARAP3,MYO9B,F10,ARHGAP27,BCR,MMP16,RGS11,DOCK4,TSC2,PRKCD
CELLULAR_LOCALIZATION	117	93	24	1.7	2	0.293835	1	MYH6,NLRP3,ABCA2,MYH9,MYH7,EGFR,CDH13,NLRP2,NMUR2,TNNT2,ALB,APBA1,PDIA4,XPO6,MYO9B,AP3D1,ABCG1,LYST,AGXT,NIN,SYNRG,SYT1,SYN3,MYO1A
STRIATED_MUSCLE_DEVELOPMENT	20	15	5	0.3	0.4	0.29428	1	MYH11,CACNA1H,TTN,NOTCH1,KCNH1
ELECTRON_TRANSPORT_GO_0006118	20	15	5	0.3	0.4	0.29428	1	CYP4F11,AOC3,NNT,DUOX2,PLOD1
HEART_DEVELOPMENT	20	15	5	0.3	0.4	0.29428	1	MYH6,MYH11,MYH7,ECE2,FBN1
RAS_GTPASE_ACTIVATOR_ACTIVITY	20	15	5	0.3	0.4	0.29428	1	PREX1,ARAP3,MYO9B,ARHGAP27,DOCK4
MACROMOLECULAR_COMPLEX	297	239	58	4.4	4.8	0.299069	1	MYH6,CACNA1C,MYO18B,CACNA1E,TRRAP,KCNK1,CACNA1B,MYH9,ITGAX,CACNA1S,CACNA1H,SPTB,MYH7,TERT,EGFR,CLIP2,INTS1,SERPINA5,CACNA1G,CACNA1D,ITGB4,GJA8,KCNJ4,CHRNA4,TNNT2,SNTG2,ATP1A4,KCNA3,ALB,ITGA11,ERCC2,KATNB1,KIF3C,CARD11,KCNQ1,TBP,KCNJ5,SNRNP200,MYO9B,UBE4A,KCNH1,KCNH4,KCNA1,ABCB8,LAMB1,OSMR,TUBGCP5,MCM7,EFTUD2,KCNB2,MYO3A,POLR2A,SYNRG,KCNC3,KCNJ1,TSC2,HBB,MYO1A
DNA_REPAIR	35	27	8	0.5	0.7	0.299488	1	POLD1,PRKCG,POLE,ERCC2,ATM,XAB2,REV1,PNKP
SYNAPTIC_VESICLE	6	4	2	0.1	0.2	0.301191	1	APBA1,SYN3
IMMUNOLOGICAL_SYNAPSE	6	4	2	0.1	0.2	0.301191	1	MYH9,CARD11
FOCAL_ADHESION	6	4	2	0.1	0.2	0.301191	1	ACTN1,ACTN2
AMINO_SUGAR_METABOLIC_PROCESS	6	4	2	0.1	0.2	0.301191	1	CHST4,LARGE
FOCAL_ADHESION_FORMATION	6	4	2	0.1	0.2	0.301191	1	ACTN1,ACTN2
REGULATION_OF_PH	6	4	2	0.1	0.2	0.301191	1	ATP1A4,ATP1A3
INTERLEUKIN_1_SECRETION	6	4	2	0.1	0.2	0.301191	1	NLRP3,NLRP2
CELLULAR_MONOVALENT_INORGANIC_CATION_HOMEOSTASIS	6	4	2	0.1	0.2	0.301191	1	ATP1A4,ATP1A3
DEVELOPMENT_OF_PRIMARY_SEXUAL_CHARACTERISTICS	6	4	2	0.1	0.2	0.301191	1	PRKACG,FSHR
CDC42_PROTEIN_SIGNAL_TRANSDUCTION	6	4	2	0.1	0.2	0.301191	1	FGD2,ARHGAP27
NITROGEN_COMPOUND_BIOSYNTHETIC_PROCESS	6	4	2	0.1	0.2	0.301191	1	EGFR,PLOD1
DEAMINASE_ACTIVITY	6	4	2	0.1	0.2	0.301191	1	APOBEC1,ADARB2
DNA_DIRECTED_DNA_POLYMERASE_ACTIVITY	6	4	2	0.1	0.2	0.301191	1	POLD1,POLE
CARBON_CARBON_LYASE_ACTIVITY	6	4	2	0.1	0.2	0.301191	1	DDC,PCK1
OXIDOREDUCTASE_ACTIVITY_ACTING_ON_THE_ALDEHYDE_OR_OXO_GROUP_OF_DONORSNAD_OR_NADP_AS_ACCEPTOR	6	4	2	0.1	0.2	0.301191	1	ALDH2,ALDH3B2
ENZYME_REGULATOR_ACTIVITY	123	98	25	1.8	2.1	0.305808	1	PREX1,EGFR,FGD2,SERPINA6,SERPINA5,LMTK2,RGS5,ARAP3,GPS2,MYO9B,F10,THBS1,ARHGAP27,BCR,KALRN,DOCK2,MMP16,SERPINA4,RGS11,TRIO,ARHGEF3,DOCK4,TSC2,PRKCD,ARHGEF17
NITROGEN_COMPOUND_METABOLIC_PROCESS	51	40	11	0.7	0.9	0.319816	1	EGFR,CHST12,XYLT1,AOC3,CHST4,LARGE,GAD2,HGD,YARS,GLDC,PLOD1
ECTODERM_DEVELOPMENT	51	40	11	0.7	0.9	0.319816	1	EVPL,DSP,ERCC2,LAMB3,TGM3,TGM5,KRT6B,PLOD1,KRT85,GJB5,KRT31
POSITIVE_REGULATION_OF_BINDING	11	8	3	0.1	0.2	0.323946	1	PRKCQ,CARD11,NLRC3
DETECTION_OF_CHEMICAL_STIMULUS	11	8	3	0.1	0.2	0.323946	1	CASR,TAS1R2,SYT1
POSITIVE_REGULATION_OF_TRANSCRIPTION_FACTOR_ACTIVITY	11	8	3	0.1	0.2	0.323946	1	PRKCQ,CARD11,NLRC3
POSITIVE_REGULATION_OF_DNA_BINDING	11	8	3	0.1	0.2	0.323946	1	PRKCQ,CARD11,NLRC3
ANTIGEN_BINDING	11	8	3	0.1	0.2	0.323946	1	ALB,IL7R,LILRA1
TRANSMEMBRANE_RECEPTOR_PROTEIN_TYROSINE_KINASE_SIGNALING_PATHWAY	41	32	9	0.6	0.7	0.326038	1	PTPRT,BDKRB2,EGFR,CDH13,PTK2B,NTRK3,GRB7,FLT4,AGRN
TRANSMEMBRANE_RECEPTOR_PROTEIN_KINASE_ACTIVITY	41	32	9	0.6	0.7	0.326038	1	EGFR,EPHB2,NRP2,ROR2,TIE1,CSF1R,FLT4,PDGFRB,FLT1
RUFFLE	16	12	4	0.2	0.3	0.331293	1	MYH9,FGD2,CYFIP1,ARAP3
SMALL_GTPASE_BINDING	16	12	4	0.2	0.3	0.331293	1	FGD2,CYFIP1,IPO8,DOCK4
GTPASE_BINDING	16	12	4	0.2	0.3	0.331293	1	FGD2,CYFIP1,IPO8,DOCK4
CELL_CORTEX	26	20	6	0.4	0.5	0.332883	1	SPTA1,MYH9,SPTB,SPTBN1,MYO9B,MYO1A
NEURON_DEVELOPMENT	26	20	6	0.4	0.5	0.332883	1	SLIT1,CYFIP1,NRP2,LAMB1,SEMA4F,AGRN
NEGATIVE_REGULATION_OF_CATALYTIC_ACTIVITY	26	20	6	0.4	0.5	0.332883	1	GRM7,GRM3,TNNT2,GPS2,DRD5,GALR1
AMINE_TRANSMEMBRANE_TRANSPORTER_ACTIVITY	26	20	6	0.4	0.5	0.332883	1	SLC1A7,SLC6A3,SLC6A2,SLC6A5,SLC6A9,SLC18A1
PERINUCLEAR_REGION_OF_CYTOPLASM	21	16	5	0.3	0.4	0.333299	1	CYFIP2,CYFIP1,ATP7B,MYO9B,LAMB1
PROTEIN_TYROSINE_KINASE_ACTIVITY	52	41	11	0.8	0.9	0.344525	1	EGFR,EPHB2,PTK2B,NRP2,ROR2,TIE1,CSF1R,TYK2,FLT4,PDGFRB,FLT1
ANATOMICAL_STRUCTURE_DEVELOPMENT	463	375	88	6.9	7.3	0.346041	1	PCDHAC2,MYH6,CASR,MYH9,MYH11,COL6A3,ITGAX,MYH3,EVPL,PCDHB10,DSP,CACNA1H,MYH7,SLIT1,EVC,CDH13,FGD2,EPHB2,PCDHB2,PRKACG,CYFIP1,DSCAM,HTT,CLTCL1,NMUR2,FSHR,DSCAML1,ATP2B2,PCDHB13,DNER,NRP2,ECE2,ATP6V0A4,CHRNA4,SHROOM3,ANK1,CRB1,SNTG2,WFS1,TIE1,EYA2,LARGE,SALL1,ITGA11,TTN,ERCC2,APBA1,PCNT,KIAA1217,ARAP3,PCDHB3,LAMB3,GAA,TGM3,NOTCH1,NOTCH2,STAB1,PCDHB6,MAML3,KCNH1,CD4,TGM5,DRD2,BMP1,LAMB1,SLIT3,PCDHB1…
EPIDERMIS_DEVELOPMENT	47	37	10	0.7	0.8	0.349133	1	EVPL,DSP,ERCC2,LAMB3,TGM3,TGM5,PLOD1,KRT85,GJB5,KRT31
DIGESTION	27	21	6	0.4	0.5	0.368206	1	NPC1L1,PGC,GALR1,SSTR1,CCKAR,MUC2
LIPASE_ACTIVITY	27	21	6	0.4	0.5	0.368206	1	CASR,BDKRB2,PLD2,PLCB2,CCR5,PLCH1
TRANSFERASE_ACTIVITY_TRANSFERRING_ACYL_GROUPS	22	17	5	0.3	0.4	0.37272	1	TGM3,LPCAT1,TGM5,KAT6A,KAT6B
RESPONSE_TO_STRESS	170	137	33	2.5	2.7	0.373733	1	NLRP3,CYP4F11,PTAFR,TRPV4,CX3CR1,POLD1,GRM7,PTK2B,CCR1,FPR2,PRKCG,MPO,CHRNA4,AOC3,ALB,POLE,ERCC2,ATM,XAB2,NFRKB,MINK1,CCR5,F10,ADORA3,MCM7,CXCR4,PLOD1,REV1,ORM1,CRNN,PNKP,XCR1,HRH1
EXTERNAL_SIDE_OF_PLASMA_MEMBRANE	7	5	2	0.1	0.2	0.37412	1	STAB2,CCR5
CORNIFIED_ENVELOPE	7	5	2	0.1	0.2	0.37412	1	EVPL,DSP
G_PROTEIN_SIGNALING_ADENYLATE_CYCLASE_INHIBITING_PATHWAY	7	5	2	0.1	0.2	0.37412	1	NPY2R,DRD2
MONOVALENT_INORGANIC_CATION_HOMEOSTASIS	7	5	2	0.1	0.2	0.37412	1	ATP1A4,ATP1A3
REGULATION_OF_MAPKKK_CASCADE	7	5	2	0.1	0.2	0.37412	1	REN,MAPK8IP3
CELLULAR_PROTEIN_COMPLEX_ASSEMBLY	7	5	2	0.1	0.2	0.37412	1	PTK2B,AGRN
REGULATION_OF_RHO_GTPASE_ACTIVITY	7	5	2	0.1	0.2	0.37412	1	FGD2,ARHGAP27
REGULATION_OF_INTRACELLULAR_TRANSPORT	7	5	2	0.1	0.2	0.37412	1	NLRP3,ABCA2
SMOOTH_MUSCLE_CONTRACTION_GO_0006939	7	5	2	0.1	0.2	0.37412	1	MYH11,KCNB2
NEUROTRANSMITTER_SECRETION	7	5	2	0.1	0.2	0.37412	1	SYT1,SYN3
CYTOKINE_SECRETION	7	5	2	0.1	0.2	0.37412	1	NLRP3,NLRP2
CELL_FATE_COMMITMENT	7	5	2	0.1	0.2	0.37412	1	EYA2,NOTCH2
SUGAR_TRANSMEMBRANE_TRANSPORTER_ACTIVITY	7	5	2	0.1	0.2	0.37412	1	SLC5A2,SLC2A1
NEUTRAL_AMINO_ACID_TRANSMEMBRANE_TRANSPORTER_ACTIVITY	7	5	2	0.1	0.2	0.37412	1	SLC6A5,SLC6A9
MONOSACCHARIDE_TRANSMEMBRANE_TRANSPORTER_ACTIVITY	7	5	2	0.1	0.2	0.37412	1	SLC5A2,SLC2A1
CARBOHYDRATE_TRANSMEMBRANE_TRANSPORTER_ACTIVITY	7	5	2	0.1	0.2	0.37412	1	SLC5A2,SLC2A1
HYDROLASE_ACTIVITY_ACTING_ON_CARBON_NITROGEN_NOT_PEPTIDEBONDSIN_CYCLIC_AMIDINES	7	5	2	0.1	0.2	0.37412	1	APOBEC1,ADARB2
PHOSPHOLIPID_TRANSPORTER_ACTIVITY	7	5	2	0.1	0.2	0.37412	1	ABCG1,CETP
SEXUAL_REPRODUCTION	48	38	10	0.7	0.8	0.37557	1	PRKACG,SERPINA5,FSHR,ZP2,NLRP14,ADAM28,OR10J1,DNAH9,CD4,MOV10L1
COATED_VESICLE	17	13	4	0.2	0.3	0.376537	1	EGFR,APBA1,SYNRG,SYN3
HORMONE_METABOLIC_PROCESS	17	13	4	0.2	0.3	0.376537	1	ECE2,CYP11A1,CYP11B2,DHRS3
REGULATION_OF_BINDING	17	13	4	0.2	0.3	0.376537	1	NLRP3,PRKCQ,CARD11,NLRC3
RHO_PROTEIN_SIGNAL_TRANSDUCTION	17	13	4	0.2	0.3	0.376537	1	CDH13,FGD2,ARAP3,ARHGAP27
POLYSACCHARIDE_BINDING	17	13	4	0.2	0.3	0.376537	1	SERPINA5,STAB2,TNXB,THBS2
AXON_GUIDANCE	12	9	3	0.2	0.2	0.378449	1	SLIT1,NRP2,SEMA4F
RAS_GTPASE_BINDING	12	9	3	0.2	0.2	0.378449	1	CYFIP1,IPO8,DOCK4
PHOSPHOPROTEIN_PHOSPHATASE_ACTIVITY	38	30	8	0.6	0.7	0.388677	1	PTPRT,CILP,PTPRE,PTPN14,PTPRN2,SBF1,PTPRN,PTPRA
ESTABLISHMENT_OF_PROTEIN_LOCALIZATION	54	43	11	0.8	0.9	0.394773	1	NLRP3,MYH9,EGFR,NLRP2,APBA1,PDIA4,XPO6,AP3D1,ABCG1,AGXT,SYNRG
IDENTICAL_PROTEIN_BINDING	102	82	20	1.5	1.7	0.397811	1	MYH9,TRPV4,EGFR,DSCAML1,CDC42BPG,TP63,AOC3,TTN,CASP10,MYO9B,CD4,CLDN1,DAPK2,ABCG1,ACTN2,AGXT,FOXP2,PLOD1,PVRL1,TSC2
AMINE_METABOLIC_PROCESS	49	39	10	0.7	0.8	0.402183	1	CHST12,XYLT1,AOC3,CHST4,LARGE,GAD2,HGD,YARS,GLDC,PLOD1
RESPONSE_TO_DNA_DAMAGE_STIMULUS	44	35	9	0.6	0.7	0.410152	1	POLD1,PRKCG,POLE,ERCC2,ATM,XAB2,MCM7,REV1,PNKP
PHOSPHORIC_MONOESTER_HYDROLASE_ACTIVITY	44	35	9	0.6	0.7	0.410152	1	PTPRT,CILP,PTPRE,PTPN14,PTPRN2,SBF1,PTPRN,PNKP,PTPRA
BASEMENT_MEMBRANE	23	18	5	0.3	0.4	0.412125	1	SNTG2,LAMB1,LAMB2,FBN1,AGRN
JNK_CASCADE	23	18	5	0.3	0.4	0.412125	1	GPS2,MINK1,MAPK8IP3,SH2D3A,SH2D3C
STRESS_ACTIVATED_PROTEIN_KINASE_SIGNALING_PATHWAY	23	18	5	0.3	0.4	0.412125	1	GPS2,MINK1,MAPK8IP3,SH2D3A,SH2D3C
GOLGI_MEMBRANE	18	14	4	0.3	0.3	0.421467	1	LARGE,QSOX1,GLG1,SYNRG
BASOLATERAL_PLASMA_MEMBRANE	18	14	4	0.3	0.3	0.421467	1	ATP7B,ACTN1,SLC4A11,ACTN2
RECEPTOR_COMPLEX	34	27	7	0.5	0.6	0.428323	1	MYH9,ITGAX,ITGB4,CHRNA4,ITGA11,CARD11,OSMR
GAMETE_GENERATION	34	27	7	0.5	0.6	0.428323	1	PRKACG,SERPINA5,FSHR,NLRP14,ADAM28,DNAH9,MOV10L1
MITOCHONDRIAL_PART	13	10	3	0.2	0.2	0.431938	1	OGDH,NNT,ABCB8
BONE_REMODELING	13	10	3	0.2	0.2	0.431938	1	CASR,ATP6V0A4,ANKH
TISSUE_REMODELING	13	10	3	0.2	0.2	0.431938	1	CASR,ATP6V0A4,ANKH
GTPASE_ACTIVITY	13	10	3	0.2	0.2	0.431938	1	TGM3,EFTUD2,GNA15
AMINE_BINDING	13	10	3	0.2	0.2	0.431938	1	CHRNA4,GLRA1,CHRM2
LIPID_BIOSYNTHETIC_PROCESS	29	23	6	0.4	0.5	0.438962	1	NPC1L1,CYP11A1,LARGE,TFCP2L1,CYP11B2,LPCAT1
PROTEIN_TYROSINE_PHOSPHATASE_ACTIVITY	29	23	6	0.4	0.5	0.438962	1	PTPRT,PTPRE,PTPN14,PTPRN2,PTPRN,PTPRA
MITOCHONDRIAL_MEMBRANE	8	6	2	0.1	0.2	0.443703	1	OGDH,NNT
HOMOPHILIC_CELL_ADHESION	8	6	2	0.1	0.2	0.443703	1	CD84,PVRL1
REGULATED_SECRETORY_PATHWAY	8	6	2	0.1	0.2	0.443703	1	SYT1,SYN3
STRIATED_MUSCLE_CONTRACTION_GO_0006941	8	6	2	0.1	0.2	0.443703	1	TTN,GAA
NUCLEOTIDE_EXCISION_REPAIR	8	6	2	0.1	0.2	0.443703	1	ERCC2,XAB2
AROMATIC_COMPOUND_METABOLIC_PROCESS	8	6	2	0.1	0.2	0.443703	1	ALDH1L1,HGD
CELLULAR_CARBOHYDRATE_CATABOLIC_PROCESS	8	6	2	0.1	0.2	0.443703	1	GAA,PYGB
POSITIVE_REGULATION_OF_SECRETION	8	6	2	0.1	0.2	0.443703	1	NLRP3,NLRP2
REGULATION_OF_RAS_GTPASE_ACTIVITY	8	6	2	0.1	0.2	0.443703	1	FGD2,ARHGAP27
TASTE_RECEPTOR_ACTIVITY	8	6	2	0.1	0.2	0.443703	1	TAS2R5,TAS1R2
HISTONE_ACETYLTRANSFERASE_ACTIVITY	8	6	2	0.1	0.2	0.443703	1	KAT6A,KAT6B
NEURITE_DEVELOPMENT	24	19	5	0.3	0.4	0.451137	1	SLIT1,CYFIP1,NRP2,LAMB1,SEMA4F
PATTERN_BINDING	24	19	5	0.3	0.4	0.451137	1	NLRP3,SERPINA5,STAB2,TNXB,THBS2
PROTEIN_HETERODIMERIZATION_ACTIVITY	24	19	5	0.3	0.4	0.451137	1	EGFR,SUPT5H,APOB,KATNB1,ABCG1
PROTEIN_KINASE_ACTIVITY	143	116	27	2.1	2.2	0.453631	1	EGFR,EPHB2,PRKACG,PTK2B,CDC42BPG,PRKCG,NRP2,LMTK2,ROR2,TAB1,TIE1,TTN,ATM,CSF1R,MYLK,MAST1,MINK1,TYK2,DAPK2,BCR,KALRN,LIMK2,WNK1,TRIO,FLT4,PDGFRB,FLT1
PROTEIN_LOCALIZATION	62	50	12	0.9	1	0.460274	1	NLRP3,MYH9,EGFR,NLRP2,SHROOM3,APBA1,PDIA4,XPO6,AP3D1,ABCG1,AGXT,SYNRG
NEURON_DIFFERENTIATION	35	28	7	0.5	0.6	0.460532	1	SLIT1,CYFIP1,ATP2B2,NRP2,LAMB1,SEMA4F,AGRN
LYTIC_VACUOLE	19	15	4	0.3	0.3	0.465561	1	ABCA2,MYO7A,MPO,HPS1
VACUOLE	19	15	4	0.3	0.3	0.465561	1	ABCA2,MYO7A,MPO,HPS1
LYSOSOME	19	15	4	0.3	0.3	0.465561	1	ABCA2,MYO7A,MPO,HPS1
INTEGRIN_COMPLEX	19	15	4	0.3	0.3	0.465561	1	MYH9,ITGAX,ITGB4,ITGA11
OXIDOREDUCTASE_ACTIVITY_GO_0016705	19	15	4	0.3	0.3	0.465561	1	NOS1,CYP4A11,CYP2J2,CYP11B2
RESPONSE_TO_OTHER_ORGANISM	30	24	6	0.4	0.5	0.473845	1	LILRB1,STAB2,STAB1,DUOX2,CXCR4,TLR6
MAPKKK_CASCADE_GO_0000165	41	33	8	0.6	0.7	0.478609	1	TAB1,GPS2,REN,MINK1,MAPK8IP3,SH2D3A,CXCR4,SH2D3C
REGULATION_OF_ANATOMICAL_STRUCTURE_MORPHOGENESIS	14	11	3	0.2	0.2	0.483635	1	MYH9,FGD2,ARAP3
REGULATION_OF_DNA_METABOLIC_PROCESS	14	11	3	0.2	0.2	0.483635	1	PRKCG,IL7R,SMARCAD1
RAS_GUANYL_NUCLEOTIDE_EXCHANGE_FACTOR_ACTIVITY	14	11	3	0.2	0.2	0.483635	1	PREX1,DOCK2,ARHGEF3
LIPID_TRANSPORTER_ACTIVITY	14	11	3	0.2	0.2	0.483635	1	LRP1,ABCG1,CETP
REGULATION_OF_TRANSPORT	25	20	5	0.4	0.4	0.489421	1	NLRP3,ABCA2,CDH13,GATA2,SYT1
ELECTRON_CARRIER_ACTIVITY	25	20	5	0.4	0.4	0.489421	1	TXNDC2,CYP1A2,ALDH2,GLDC,DHRS3
REPRODUCTION	91	74	17	1.4	1.4	0.498372	1	PRKACG,SERPINA5,FSHR,PSG8,PSG3,ZP2,MTNR1A,NLRP14,ADAM28,OR10J1,TFCP2L1,DNAH9,CD4,MOV10L1,PSG7,OVGP1,FLT1
CELL_JUNCTION	42	34	8	0.6	0.7	0.507966	1	EPB41L3,GJA8,SHROOM3,ACTN1,CTNNA3,CLDN1,ACTN2,PDZD2
DNA_DIRECTED_RNA_POLYMERASEII_HOLOENZYME	20	16	4	0.3	0.3	0.508381	1	INTS1,ERCC2,TBP,POLR2A
ANTI_APOPTOSIS	20	16	4	0.3	0.3	0.508381	1	CDH13,MPO,MYO18A,NOTCH2
CARBOHYDRATE_BIOSYNTHETIC_PROCESS	20	16	4	0.3	0.3	0.508381	1	CHST12,XYLT1,CSGALNACT2,NDST1
EXTRACELLULAR_MATRIX_STRUCTURAL_CONSTITUENT	20	16	4	0.3	0.3	0.508381	1	LAMB1,LAMA1,FBN1,MUC2
CELL_SUBSTRATE_ADHERENS_JUNCTION	9	7	2	0.1	0.2	0.508736	1	ACTN1,ACTN2
TRANSPORT_VESICLE	9	7	2	0.1	0.2	0.508736	1	SYNRG,CRISPLD2
EXTRINSIC_TO_MEMBRANE	9	7	2	0.1	0.2	0.508736	1	TGM3,GFRA3
RESPONSE_TO_NUTRIENT	9	7	2	0.1	0.2	0.508736	1	SSTR1,CCKAR
COENZYME_METABOLIC_PROCESS	9	7	2	0.1	0.2	0.508736	1	ALDH1L1,NNT
REGULATION_OF_G_PROTEIN_COUPLED_RECEPTOR_PROTEIN_SIGNALING_PATHWAY	9	7	2	0.1	0.2	0.508736	1	RGS5,RGS11
POSITIVE_REGULATION_OF_CASPASE_ACTIVITY	9	7	2	0.1	0.2	0.508736	1	NLRP3,NLRP2
COVALENT_CHROMATIN_MODIFICATION	9	7	2	0.1	0.2	0.508736	1	KAT6A,KAT6B
OXYGEN_AND_REACTIVE_OXYGEN_SPECIES_METABOLIC_PROCESS	9	7	2	0.1	0.2	0.508736	1	PREX1,DRD5
REGULATION_OF_ENDOCYTOSIS	9	7	2	0.1	0.2	0.508736	1	CDH13,GATA2
HISTONE_MODIFICATION	9	7	2	0.1	0.2	0.508736	1	KAT6A,KAT6B
MEMBRANE_FUSION	9	7	2	0.1	0.2	0.508736	1	CACNA1H,KCNH1
CARBOHYDRATE_CATABOLIC_PROCESS	9	7	2	0.1	0.2	0.508736	1	GAA,PYGB
SH3_DOMAIN_BINDING	9	7	2	0.1	0.2	0.508736	1	ELMO1,ARHGAP27
NON_MEMBRANE_SPANNING_PROTEIN_TYROSINE_KINASE_ACTIVITY	9	7	2	0.1	0.2	0.508736	1	PTK2B,TYK2
N_ACETYLTRANSFERASE_ACTIVITY	9	7	2	0.1	0.2	0.508736	1	KAT6A,KAT6B
N_ACYLTRANSFERASE_ACTIVITY	9	7	2	0.1	0.2	0.508736	1	KAT6A,KAT6B
ACETYLTRANSFERASE_ACTIVITY	9	7	2	0.1	0.2	0.508736	1	KAT6A,KAT6B
PHOSPHOINOSITIDE_BINDING	9	7	2	0.1	0.2	0.508736	1	ARAP3,SYT1
PHOSPHORYLATION	141	115	26	2.1	2.1	0.508963	1	EGFR,EPHB2,PTK2B,CDC42BPG,PRKCG,LMTK2,TTN,MYLK,MAST1,GLYCTK,MINK1,TYK2,DAPK2,BCR,KALRN,ABI3,MCM7,MYO3A,WNK1,PGK2,CCDC88C,EPHA8,CAMK4,PNKP,PRKCD,ERG
ORGANELLE_ORGANIZATION_AND_BIOGENESIS	163	133	30	2.4	2.5	0.509278	1	MYH6,PREX1,SPTA1,MYH9,MYH11,MYH7,TERT,FGD2,PLD2,MYO7A,CDC42BPG,TNNT2,SYNE1,TNXB,TTN,APBA1,KATNB1,ARAP3,NEBL,GAA,ELMO1,MYO9B,MAST1,AGXT,TUBGCP5,DOCK2,KAT6A,KAT6B,HPS1,ARHGEF17
CELL_DEVELOPMENT	191	156	35	2.9	2.9	0.516582	1	NLRP3,CACNA1A,MYH11,CYFIP2,CACNA1H,SLIT1,CDH13,NLRP2,CYFIP1,NLRP1,HTT,PTK2B,ATP2B2,TP63,NRP2,MPO,ALB,TTN,ERCC2,LTA,MYO18A,YARS,CASP10,NOTCH1,NOTCH2,KCNH1,LAMB1,DAPK2,TNFSF8,CXCR4,MOV10L1,SEMA4F,IL1B,IL2RA,AGRN
CYTOSKELETAL_PART	114	93	21	1.7	1.7	0.517468	1	MYH6,CACNA1C,MYO18B,SPTA1,MYH9,SPTB,MYH7,SPTBN1,CLIP2,TNNT2,KATNB1,KIF3C,MYO9B,DRD2,ACTN2,TUBGCP5,MYO3A,NIN,CDK5RAP2,KRT31,MYO1A
REGULATION_OF_CELL_PROLIFERATION	103	84	19	1.5	1.6	0.517777	1	EGFR,CDH13,PTK2B,LRP5,HTR1A,TGFB1I1,NOTCH2,DLG5,LAMB1,ATP8A2,QSOX1,LAMA1,TSHR,IL1B,SSTR1,FLT4,CD33,TCIRG1,FLT1
ENZYME_LINKED_RECEPTOR_PROTEIN_SIGNALING_PATHWAY	59	48	11	0.9	0.9	0.52029	1	PTPRT,BDKRB2,EGFR,CDH13,PTK2B,NTRK3,GRB7,GUCY2C,TRIO,FLT4,AGRN
REPRODUCTIVE_PROCESS	59	48	11	0.9	0.9	0.52029	1	PRKACG,FSHR,PSG8,PSG3,ZP2,MTNR1A,OR10J1,TFCP2L1,PSG7,OVGP1,FLT1
SMALL_GTPASE_REGULATOR_ACTIVITY	37	30	7	0.6	0.6	0.523518	1	PREX1,ARAP3,MYO9B,ARHGAP27,DOCK2,ARHGEF3,DOCK4
METALLOPEPTIDASE_ACTIVITY	26	21	5	0.4	0.4	0.526691	1	PAPPA,ECE2,MMP16,MMP20,KEL
REGULATION_OF_PHOSPHORYLATION	15	12	3	0.2	0.2	0.532957	1	EGFR,MCM7,CCDC88C
MICROTUBULE_BINDING	15	12	3	0.2	0.2	0.532957	1	HTT,TUBGCP5,CDK5RAP2
CHROMATIN_BINDING	15	12	3	0.2	0.2	0.532957	1	POLD1,MPO,POLE
TRANSFERASE_ACTIVITY_TRANSFERRING_GROUPS_OTHER_THAN_AMINO_ACYL_GROUPS	15	12	3	0.2	0.2	0.532957	1	LPCAT1,KAT6A,KAT6B
TRANSFERASE_ACTIVITY_TRANSFERRING_PHOSPHORUS_CONTAINING_GROUPS	182	149	33	2.7	2.7	0.544851	1	TERT,EGFR,EPHB2,PRKACG,POLD1,PTK2B,CDC42BPG,PRKCG,NRP2,LMTK2,ROR2,TAB1,TIE1,POLE,TTN,ATM,CSF1R,MYLK,MAST1,GLYCTK,MINK1,TYK2,DAPK2,BCR,KALRN,LIMK2,WNK1,TRIO,PGK2,FLT4,PDGFRB,PNKP,FLT1
ANATOMICAL_STRUCTURE_FORMATION	21	17	4	0.3	0.3	0.549577	1	MYH9,CDH13,EYA2,STAB1
REPLICATION_FORK	4	3	1	0.1	0.1	0.553013	1	MCM7
U12_DEPENDENT_SPLICEOSOME	4	3	1	0.1	0.1	0.553013	1	SNRNP200
GLYCOLIPID_METABOLIC_PROCESS	4	3	1	0.1	0.1	0.553013	1	LARGE
GLYCOPROTEIN_CATABOLIC_PROCESS	4	3	1	0.1	0.1	0.553013	1	ABCG1
CYCLIC_NUCLEOTIDE_METABOLIC_PROCESS	4	3	1	0.1	0.1	0.553013	1	ADCY7
AEROBIC_RESPIRATION	4	3	1	0.1	0.1	0.553013	1	NNT
MAINTENANCE_OF_CELLULAR_LOCALIZATION	4	3	1	0.1	0.1	0.553013	1	ALB
TRNA_METABOLIC_PROCESS	4	3	1	0.1	0.1	0.553013	1	YARS
DNA_CATABOLIC_PROCESS	4	3	1	0.1	0.1	0.553013	1	ERCC2
REGULATION_OF_JNK_CASCADE	4	3	1	0.1	0.1	0.553013	1	MAPK8IP3
ACTIN_FILAMENT_POLYMERIZATION	4	3	1	0.1	0.1	0.553013	1	PREX1
GLYCOSPHINGOLIPID_METABOLIC_PROCESS	4	3	1	0.1	0.1	0.553013	1	LARGE
POSITIVE_REGULATION_OF_DNA_METABOLIC_PROCESS	4	3	1	0.1	0.1	0.553013	1	PRKCG
VESICLE_LOCALIZATION	4	3	1	0.1	0.1	0.553013	1	MYO1A
NEGATIVE_REGULATION_OF_MAP_KINASE_ACTIVITY	4	3	1	0.1	0.1	0.553013	1	GPS2
LEARNING_AND_OR_MEMORY	4	3	1	0.1	0.1	0.553013	1	ADCY8
NEGATIVE_REGULATION_OF_BINDING	4	3	1	0.1	0.1	0.553013	1	NLRP3
PERIPHERAL_NERVOUS_SYSTEM_DEVELOPMENT	4	3	1	0.1	0.1	0.553013	1	GFRA3
SPHINGOLIPID_BIOSYNTHETIC_PROCESS	4	3	1	0.1	0.1	0.553013	1	LARGE
MALE_GONAD_DEVELOPMENT	4	3	1	0.1	0.1	0.553013	1	PRKACG
POSITIVE_REGULATION_OF_CYTOKINE_PRODUCTION	4	3	1	0.1	0.1	0.553013	1	CARD11
TRANSCRIPTION_ELONGATION_REGULATOR_ACTIVITY	4	3	1	0.1	0.1	0.553013	1	SUPT5H
TELOMERIC_DNA_BINDING	4	3	1	0.1	0.1	0.553013	1	TERT
ACETYLGLUCOSAMINYLTRANSFERASE_ACTIVITY	4	3	1	0.1	0.1	0.553013	1	LARGE
STEROID_BINDING	4	3	1	0.1	0.1	0.553013	1	CETP
GENERATION_OF_NEURONS	38	31	7	0.6	0.6	0.553966	1	SLIT1,CYFIP1,ATP2B2,NRP2,LAMB1,SEMA4F,AGRN
RESPONSE_TO_BIOTIC_STIMULUS	38	31	7	0.6	0.6	0.553966	1	NLRP3,LILRB1,STAB2,STAB1,DUOX2,CXCR4,TLR6
STRUCTURAL_CONSTITUENT_OF_CYTOSKELETON	38	31	7	0.6	0.6	0.553966	1	SPTA1,DSP,SPTBN1,ANK1,KRT6B,AGRN,KRT31
AMINO_ACID_METABOLIC_PROCESS	27	22	5	0.4	0.4	0.562711	1	GAD2,HGD,YARS,GLDC,PLOD1
RESPONSE_TO_ENDOGENOUS_STIMULUS	61	50	11	0.9	0.9	0.568466	1	ABCA2,CDH13,POLD1,PRKCG,POLE,ERCC2,ATM,XAB2,MCM7,REV1,PNKP
CYTOSOLIC_PART	10	8	2	0.1	0.2	0.568565	1	TSC2,HBB
CELL_MATRIX_JUNCTION	10	8	2	0.1	0.2	0.568565	1	ACTN1,ACTN2
SPLICEOSOME	10	8	2	0.1	0.2	0.568565	1	SNRNP200,EFTUD2
NUCLEOBASENUCLEOSIDE_AND_NUCLEOTIDE_METABOLIC_PROCESS	10	8	2	0.1	0.2	0.568565	1	ADCY7,PNKP
COFACTOR_METABOLIC_PROCESS	10	8	2	0.1	0.2	0.568565	1	ALDH1L1,NNT
SPHINGOLIPID_METABOLIC_PROCESS	10	8	2	0.1	0.2	0.568565	1	SMPD3,LARGE
PEPTIDYL_TYROSINE_PHOSPHORYLATION	10	8	2	0.1	0.2	0.568565	1	EGFR,ABI3
PEPTIDYL_TYROSINE_MODIFICATION	10	8	2	0.1	0.2	0.568565	1	EGFR,ABI3
REGULATION_OF_GTPASE_ACTIVITY	10	8	2	0.1	0.2	0.568565	1	FGD2,ARHGAP27
NUCLEOTIDE_METABOLIC_PROCESS	10	8	2	0.1	0.2	0.568565	1	ADCY7,PNKP
PHOSPHOTRANSFERASE_ACTIVITY_ALCOHOL_GROUP_AS_ACCEPTOR	162	133	29	2.4	2.4	0.576338	1	EGFR,EPHB2,PRKACG,PTK2B,CDC42BPG,PRKCG,NRP2,LMTK2,ROR2,TAB1,TIE1,TTN,ATM,CSF1R,MYLK,MAST1,GLYCTK,MINK1,TYK2,DAPK2,BCR,KALRN,LIMK2,WNK1,TRIO,FLT4,PDGFRB,PNKP,FLT1
PROTEIN_AMINO_ACID_AUTOPHOSPHORYLATION	16	13	3	0.2	0.2	0.579494	1	LMTK2,TTN,MYO3A
RESPONSE_TO_NUTRIENT_LEVELS	16	13	3	0.2	0.2	0.579494	1	ALB,SSTR1,CCKAR
ANGIOGENESIS	16	13	3	0.2	0.2	0.579494	1	MYH9,CDH13,STAB1
DEFENSE_RESPONSE_TO_BACTERIUM	16	13	3	0.2	0.2	0.579494	1	STAB2,STAB1,TLR6
DNA_RECOMBINATION	16	13	3	0.2	0.2	0.579494	1	IL7R,ATM,SMARCAD1
AMINO_ACID_TRANSMEMBRANE_TRANSPORTER_ACTIVITY	16	13	3	0.2	0.2	0.579494	1	SLC1A7,SLC6A5,SLC6A9
GROWTH_FACTOR_BINDING	16	13	3	0.2	0.2	0.579494	1	NTRK3,IL7R,IL2RA
RESPONSE_TO_WOUNDING	84	69	15	1.3	1.2	0.580328	1	NLRP3,CYP4F11,PTAFR,CX3CR1,CCR1,FPR2,AOC3,NFRKB,CCR5,F10,ADORA3,CXCR4,ORM1,XCR1,HRH1
KINASE_ACTIVITY	168	138	30	2.5	2.5	0.582504	1	EGFR,EPHB2,PRKACG,PTK2B,CDC42BPG,PRKCG,NRP2,LMTK2,ROR2,TAB1,TIE1,TTN,ATM,CSF1R,MYLK,MAST1,GLYCTK,MINK1,TYK2,DAPK2,BCR,KALRN,LIMK2,WNK1,TRIO,PGK2,FLT4,PDGFRB,PNKP,FLT1
NEUROGENESIS	39	32	7	0.6	0.6	0.583532	1	SLIT1,CYFIP1,ATP2B2,NRP2,LAMB1,SEMA4F,AGRN
TRANSITION_METAL_ION_BINDING	39	32	7	0.6	0.6	0.583532	1	ATP7B,ECE2,AOC3,APOBEC1,CD4,MMP16,MMP20
AXONOGENESIS	22	18	4	0.3	0.3	0.588878	1	SLIT1,CYFIP1,NRP2,SEMA4F
FATTY_ACID_METABOLIC_PROCESS	22	18	4	0.3	0.3	0.588878	1	CYP4F2,CYP4A11,CYP2J2,CYP4F3
ORGAN_MORPHOGENESIS	62	51	11	0.9	0.9	0.591802	1	MYH6,MYH9,ITGAX,MYH7,CDH13,HTT,DSCAML1,GAA,NOTCH2,STAB1,LAMB1
ORGAN_DEVELOPMENT	269	221	48	4.1	4	0.592135	1	MYH6,CASR,MYH9,MYH11,COL6A3,ITGAX,MYH3,EVPL,DSP,CACNA1H,MYH7,SLIT1,EVC,CDH13,PRKACG,HTT,FSHR,DSCAML1,ECE2,ATP6V0A4,TIE1,EYA2,LARGE,ITGA11,TTN,ERCC2,KIAA1217,LAMB3,GAA,TGM3,NOTCH1,NOTCH2,STAB1,KCNH1,CD4,TGM5,BMP1,LAMB1,FOXP2,KRT6B,PLOD1,KAT6A,FBN1,ANKH,KRT85,GJB5,GHRHR,KRT31
MEMBRANE_LIPID_METABOLIC_PROCESS	28	23	5	0.4	0.4	0.597287	1	SMPD3,PLCB2,LARGE,LPCAT1,CETP
ALCOHOL_METABOLIC_PROCESS	28	23	5	0.4	0.4	0.597287	1	NPC1L1,ALDH2,GFPT2,ABCG1,ALDH3B2
CATION_BINDING	85	70	15	1.3	1.2	0.600172	1	LRP1,PLEK,ATP7B,ECE2,AOC3,APOBEC1,TGM3,LETM1,CD4,DUOX2,TCHH,MCTP2,MMP16,MMP20,FBN1
ANATOMICAL_STRUCTURE_MORPHOGENESIS	170	140	30	2.6	2.5	0.610728	1	MYH6,CASR,MYH9,ITGAX,MYH7,SLIT1,CDH13,FGD2,CYFIP1,HTT,CLTCL1,DSCAML1,NRP2,SHROOM3,ANK1,CRB1,EYA2,SALL1,ERCC2,PCNT,ARAP3,GAA,TGM3,NOTCH2,STAB1,LAMB1,ACTN2,SEMA4F,KEL,LZTR1
PROTEIN_TRANSPORT	46	38	8	0.7	0.7	0.618769	1	NLRP3,MYH9,APBA1,XPO6,AP3D1,ABCG1,AGXT,SYNRG
PROTEIN_COMPLEX_ASSEMBLY	69	57	12	1	1	0.621038	1	NLRP3,MYH11,PTK2B,TP63,APBA1,TGM3,SH3BGR,TLN2,ACTN2,SYT1,CCDC88C,AGRN
MICROTUBULE_ORGANIZING_CENTER_PART	11	9	2	0.2	0.2	0.622925	1	KATNB1,TUBGCP5
PHAGOCYTOSIS	11	9	2	0.2	0.2	0.622925	1	ELMO1,GATA2
MEIOTIC_CELL_CYCLE	11	9	2	0.2	0.2	0.622925	1	ATM,TOP3A
LIPOPROTEIN_METABOLIC_PROCESS	11	9	2	0.2	0.2	0.622925	1	NPC1L1,CETP
MESODERM_DEVELOPMENT	11	9	2	0.2	0.2	0.622925	1	TIE1,EYA2
REGULATION_OF_NEUROTRANSMITTER_LEVELS	11	9	2	0.2	0.2	0.622925	1	SYT1,SYN3
SENSORY_PERCEPTION_OF_CHEMICAL_STIMULUS	11	9	2	0.2	0.2	0.622925	1	TAS2R5,TAS1R2
REGULATION_OF_BLOOD_PRESSURE	11	9	2	0.2	0.2	0.622925	1	REN,CYP11B2
ESTABLISHMENT_AND_OR_MAINTENANCE_OF_CELL_POLARITY	11	9	2	0.2	0.2	0.622925	1	ANK1,CRB1
GTP_BINDING	11	9	2	0.2	0.2	0.622925	1	NMUR2,TGM3
SULFOTRANSFERASE_ACTIVITY	11	9	2	0.2	0.2	0.622925	1	CHST12,CHST4
ACETYLCHOLINE_BINDING	11	9	2	0.2	0.2	0.622925	1	CHRNA4,CHRM2
TRANSFERASE_ACTIVITY_TRANSFERRING_SULFUR_CONTAINING_GROUPS	11	9	2	0.2	0.2	0.622925	1	CHST12,CHST4
PROTEIN_AUTOPROCESSING	17	14	3	0.3	0.2	0.622985	1	LMTK2,TTN,MYO3A
RESPONSE_TO_EXTRACELLULAR_STIMULUS	17	14	3	0.3	0.2	0.622985	1	ALB,SSTR1,CCKAR
SERINE_TYPE_ENDOPEPTIDASE_INHIBITOR_ACTIVITY	17	14	3	0.3	0.2	0.622985	1	SERPINA6,SERPINA5,SERPINA4
SKELETAL_DEVELOPMENT	52	43	9	0.8	0.7	0.625049	1	CASR,EVC,DSCAML1,ATP6V0A4,KIAA1217,BMP1,FBN1,ANKH,GHRHR
NEGATIVE_REGULATION_OF_CELL_PROLIFERATION	52	43	9	0.8	0.7	0.625049	1	CDH13,TGFB1I1,NOTCH2,DLG5,ATP8A2,QSOX1,IL1B,SSTR1,CD33
ESTABLISHMENT_OF_CELLULAR_LOCALIZATION	109	90	19	1.7	1.6	0.625357	1	MYH6,NLRP3,ABCA2,MYH9,MYH7,NLRP2,NMUR2,TNNT2,APBA1,PDIA4,XPO6,MYO9B,AP3D1,ABCG1,LYST,AGXT,SYNRG,SYT1,SYN3
PROTEIN_PROCESSING	23	19	4	0.3	0.3	0.626089	1	ECE2,LMTK2,TTN,MYO3A
CELL_MATRIX_ADHESION	23	19	4	0.3	0.3	0.626089	1	CDH13,ITGA11,ACTN1,ACTN2
PHOSPHOLIPID_METABOLIC_PROCESS	23	19	4	0.3	0.3	0.626089	1	SMPD3,PLCB2,LPCAT1,CETP
PROTEASE_INHIBITOR_ACTIVITY	23	19	4	0.3	0.3	0.626089	1	SERPINA6,SERPINA5,THBS1,SERPINA4
TRANSCRIPTION_COREPRESSOR_ACTIVITY	23	19	4	0.3	0.3	0.626089	1	HTT,TFCP2L1,SKIL,NCOR2
NEGATIVE_REGULATION_OF_APOPTOSIS	29	24	5	0.4	0.4	0.630271	1	CDH13,MPO,ALB,MYO18A,NOTCH2
CELLULAR_DEFENSE_RESPONSE	29	24	5	0.4	0.4	0.630271	1	CX3CR1,KIR3DL2,CCR5,LYST,TCIRG1
GOLGI_APPARATUS	81	67	14	1.2	1.2	0.633003	1	FGD2,HTT,ATP7B,CHST4,SYNE1,LARGE,ATP1A3,LPCAT1,AP3D1,ABCG1,QSOX1,GLG1,SYNRG,TSC2
EXTRINSIC_TO_PLASMA_MEMBRANE	5	4	1	0.1	0.1	0.634547	1	TGM3
EARLY_ENDOSOME	5	4	1	0.1	0.1	0.634547	1	DNER
MITOCHONDRIAL_INNER_MEMBRANE	5	4	1	0.1	0.1	0.634547	1	NNT
ENDOPLASMIC_RETICULUM_LUMEN	5	4	1	0.1	0.1	0.634547	1	PDIA4
TRANS_GOLGI_NETWORK_TRANSPORT_VESICLE	5	4	1	0.1	0.1	0.634547	1	SYNRG
CYTOKINESIS	5	4	1	0.1	0.1	0.634547	1	MYH9
NEGATIVE_REGULATION_OF_TRANSPORT	5	4	1	0.1	0.1	0.634547	1	NLRP3
FEMALE_GAMETE_GENERATION	5	4	1	0.1	0.1	0.634547	1	FSHR
HETEROPHILIC_CELL_ADHESION	5	4	1	0.1	0.1	0.634547	1	PVRL1
RESPONSE_TO_STEROID_HORMONE_STIMULUS	5	4	1	0.1	0.1	0.634547	1	ABCA2
SUPEROXIDE_METABOLIC_PROCESS	5	4	1	0.1	0.1	0.634547	1	PREX1
MYELOID_LEUKOCYTE_DIFFERENTIATION	5	4	1	0.1	0.1	0.634547	1	MYH9
ACTIN_POLYMERIZATION_AND_OR_DEPOLYMERIZATION	5	4	1	0.1	0.1	0.634547	1	PREX1
BIOPOLYMER_BIOSYNTHETIC_PROCESS	5	4	1	0.1	0.1	0.634547	1	CSGALNACT2
REGULATION_OF_CYTOKINE_PRODUCTION	5	4	1	0.1	0.1	0.634547	1	CARD11
OLIGOSACCHARIDE_METABOLIC_PROCESS	5	4	1	0.1	0.1	0.634547	1	ST6GAL2
AMINE_BIOSYNTHETIC_PROCESS	5	4	1	0.1	0.1	0.634547	1	PLOD1
NUCLEOTIDE_BIOSYNTHETIC_PROCESS	5	4	1	0.1	0.1	0.634547	1	ADCY7
ENDOSOME_TRANSPORT	5	4	1	0.1	0.1	0.634547	1	LYST
POSITIVE_REGULATION_OF_CELL_ADHESION	5	4	1	0.1	0.1	0.634547	1	CDH13
NEURON_APOPTOSIS	5	4	1	0.1	0.1	0.634547	1	NLRP1
REGULATION_OF_ENDOTHELIAL_CELL_PROLIFERATION	5	4	1	0.1	0.1	0.634547	1	CDH13
G1_S_TRANSITION_OF_MITOTIC_CELL_CYCLE	5	4	1	0.1	0.1	0.634547	1	POLE
CELLULAR_RESPIRATION	5	4	1	0.1	0.1	0.634547	1	NNT
MONOSACCHARIDE_BINDING	5	4	1	0.1	0.1	0.634547	1	CD207
ARYLSULFATASE_ACTIVITY	5	4	1	0.1	0.1	0.634547	1	ARSA
CARBONATE_DEHYDRATASE_ACTIVITY	5	4	1	0.1	0.1	0.634547	1	CA6
SULFURIC_ESTER_HYDROLASE_ACTIVITY	5	4	1	0.1	0.1	0.634547	1	ARSA
NUCLEOTIDE_KINASE_ACTIVITY	5	4	1	0.1	0.1	0.634547	1	PNKP
TRANSFERASE_ACTIVITY_TRANSFERRING_PENTOSYL_GROUPS	5	4	1	0.1	0.1	0.634547	1	XYLT1
PHOSPHATASE_REGULATOR_ACTIVITY	5	4	1	0.1	0.1	0.634547	1	LMTK2
SINGLE_STRANDED_RNA_BINDING	5	4	1	0.1	0.1	0.634547	1	ADARB2
GOLGI_APPARATUS_PART	35	29	6	0.5	0.5	0.634862	1	ATP7B,CHST4,LARGE,QSOX1,GLG1,SYNRG
DEPHOSPHORYLATION	35	29	6	0.5	0.5	0.634862	1	PTPRT,PTPRE,PTPN14,PTPRN2,SBF1,PNKP
MONOCARBOXYLIC_ACID_METABOLIC_PROCESS	35	29	6	0.5	0.5	0.634862	1	CYP4F2,ALDH1L1,CYP4A11,CYP2J2,CYP4F3,AGXT
CARBOXYLIC_ACID_METABOLIC_PROCESS	64	53	11	1	0.9	0.636662	1	CYP4F2,ALDH1L1,CYP4A11,CYP2J2,GAD2,CYP4F3,HGD,YARS,GLDC,AGXT,PLOD1
ORGANIC_ACID_METABOLIC_PROCESS	64	53	11	1	0.9	0.636662	1	CYP4F2,ALDH1L1,CYP4A11,CYP2J2,GAD2,CYP4F3,HGD,YARS,GLDC,AGXT,PLOD1
EXTRACELLULAR_MATRIX_PART	41	34	7	0.6	0.6	0.639587	1	COL6A3,SNTG2,TNXB,LAMB1,LAMB2,FBN1,AGRN
CALCIUM_ION_BINDING	47	39	8	0.7	0.7	0.64432	1	LRP1,PLEK,TGM3,LETM1,DUOX2,TCHH,MCTP2,FBN1
ENDOPEPTIDASE_ACTIVITY	59	49	10	0.9	0.8	0.653593	1	PRSS1,ECE2,CAPN11,CTSG,CASP10,REN,F10,MMP16,MMP20,KEL
PROTEIN_SERINE_THREONINE_KINASE_ACTIVITY	88	73	15	1.3	1.2	0.657048	1	PRKACG,CDC42BPG,PRKCG,LMTK2,TTN,ATM,MYLK,MAST1,MINK1,DAPK2,BCR,KALRN,LIMK2,WNK1,TRIO
CATABOLIC_PROCESS	65	54	11	1	0.9	0.658088	1	ALDH1L1,SMPD3,PRKCG,GAD2,ERCC2,NNT,HGD,GAA,PYGB,GLDC,UBE4A
CELL_SUBSTRATE_ADHESION	24	20	4	0.4	0.3	0.66108	1	CDH13,ITGA11,ACTN1,ACTN2
REGULATION_OF_MAP_KINASE_ACTIVITY	24	20	4	0.4	0.3	0.66108	1	EGFR,GPS2,CXCR4,TLR6
ORGANIC_ACID_TRANSMEMBRANE_TRANSPORTER_ACTIVITY	24	20	4	0.4	0.3	0.66108	1	SLC22A12,SLC1A7,SLC6A5,SLC6A9
BIOPOLYMER_CATABOLIC_PROCESS	30	25	5	0.5	0.4	0.661556	1	PRKCG,ERCC2,GAA,PYGB,UBE4A
NEGATIVE_REGULATION_OF_PROGRAMMED_CELL_DEATH	30	25	5	0.5	0.4	0.661556	1	CDH13,MPO,ALB,MYO18A,NOTCH2
REGULATION_OF_PROTEIN_MODIFICATION_PROCESS	18	15	3	0.3	0.2	0.663289	1	EGFR,PRKCG,CCDC88C
VASCULATURE_DEVELOPMENT	18	15	3	0.3	0.2	0.663289	1	MYH9,CDH13,STAB1
ENZYME_INHIBITOR_ACTIVITY	36	30	6	0.6	0.5	0.66337	1	SERPINA6,SERPINA5,LMTK2,GPS2,THBS1,SERPINA4
REGULATION_OF_SIGNAL_TRANSDUCTION	77	64	13	1.2	1.1	0.666761	1	CDH13,FGD2,CDC42BPG,TP63,RGS5,ARAP3,NOTCH2,REN,MAPK8IP3,ARHGAP27,RGS11,MIB2,TLR6
INTRACELLULAR_TRANSPORT	83	69	14	1.3	1.2	0.67094	1	MYH6,NLRP3,ABCA2,MYH9,MYH7,TNNT2,APBA1,XPO6,MYO9B,AP3D1,ABCG1,LYST,AGXT,SYNRG
INTEGRAL_TO_ORGANELLE_MEMBRANE	12	10	2	0.2	0.2	0.67182	1	LARGE,QSOX1
TRANS_GOLGI_NETWORK	12	10	2	0.2	0.2	0.67182	1	ATP7B,CHST4
INTRINSIC_TO_ORGANELLE_MEMBRANE	12	10	2	0.2	0.2	0.67182	1	LARGE,QSOX1
NEURON_PROJECTION	12	10	2	0.2	0.2	0.67182	1	CDH13,ACTN2
REGULATION_OF_PROTEIN_AMINO_ACID_PHOSPHORYLATION	12	10	2	0.2	0.2	0.67182	1	EGFR,CCDC88C
NEGATIVE_REGULATION_OF_CELL_DIFFERENTIATION	12	10	2	0.2	0.2	0.67182	1	NOTCH1,NOTCH2
EXCITATORY_EXTRACELLULAR_LIGAND_GATED_ION_CHANNEL_ACTIVITY	12	10	2	0.2	0.2	0.67182	1	CHRNA4,GLRA1
GUANYL_NUCLEOTIDE_BINDING	12	10	2	0.2	0.2	0.67182	1	NMUR2,TGM3
EXTRACELLULAR_LIGAND_GATED_ION_CHANNEL_ACTIVITY	12	10	2	0.2	0.2	0.67182	1	CHRNA4,GLRA1
INTERLEUKIN_RECEPTOR_ACTIVITY	12	10	2	0.2	0.2	0.67182	1	IL7R,IL2RA
CELLULAR_LIPID_METABOLIC_PROCESS	89	74	15	1.4	1.2	0.675017	1	NPC1L1,CYP4F2,SMPD3,CYP4A11,PLCB2,CYP2J2,CYP11A1,LARGE,CYP4F3,TFCP2L1,CYP11B2,DHRS3,LPCAT1,ABCG1,CETP
PROTEIN_AMINO_ACID_PHOSPHORYLATION	135	112	23	2.1	1.9	0.676174	1	EGFR,EPHB2,PTK2B,CDC42BPG,PRKCG,LMTK2,TTN,MYLK,MAST1,GLYCTK,MINK1,TYK2,DAPK2,BCR,KALRN,ABI3,MYO3A,WNK1,CCDC88C,EPHA8,CAMK4,PRKCD,ERG
CELLULAR_BIOSYNTHETIC_PROCESS	66	55	11	1	0.9	0.678789	1	EGFR,CHST12,CYP11A1,YARS,CYP11B2,AP3D1,CSGALNACT2,PLOD1,ADCY7,NDST1,TLR6
MACROMOLECULE_LOCALIZATION	72	60	12	1.1	1	0.682218	1	NLRP3,MYH9,EGFR,NLRP2,SHROOM3,APBA1,PDIA4,XPO6,AP3D1,ABCG1,AGXT,SYNRG
APOPTOSIS_GO	124	103	21	1.9	1.7	0.682812	1	NLRP3,CYFIP2,CDH13,NLRP2,NLRP1,HTT,PTK2B,TP63,MPO,ALB,ERCC2,LTA,MYO18A,YARS,CASP10,NOTCH2,DAPK2,TNFSF8,CXCR4,IL1B,IL2RA
SECRETION_BY_CELL	37	31	6	0.6	0.5	0.690438	1	NLRP3,NLRP2,NMUR2,PDIA4,SYT1,SYN3
PROTEIN_AMINO_ACID_DEPHOSPHORYLATION	31	26	5	0.5	0.4	0.691071	1	PTPRT,PTPRE,PTPN14,PTPRN2,SBF1
ZINC_ION_BINDING	31	26	5	0.5	0.4	0.691071	1	ECE2,APOBEC1,CD4,MMP16,MMP20
CELLULAR_MORPHOGENESIS_DURING_DIFFERENTIATION	25	21	4	0.4	0.3	0.693777	1	SLIT1,CYFIP1,NRP2,SEMA4F
CYTOKINE_PRODUCTION	25	21	4	0.4	0.3	0.693777	1	NLRP3,NLRP2,CARD11,TLR6
BRAIN_DEVELOPMENT	25	21	4	0.4	0.3	0.693777	1	SLIT1,DSCAML1,ECE2,FOXP2
PROGRAMMED_CELL_DEATH	125	104	21	1.9	1.7	0.697549	1	NLRP3,CYFIP2,CDH13,NLRP2,NLRP1,HTT,PTK2B,TP63,MPO,ALB,ERCC2,LTA,MYO18A,YARS,CASP10,NOTCH2,DAPK2,TNFSF8,CXCR4,IL1B,IL2RA
POST_TRANSLATIONAL_PROTEIN_MODIFICATION	211	175	36	3.2	3	0.699918	1	PTPRT,EVPL,DSP,EGFR,EPHB2,PTK2B,CDC42BPG,PRKCG,ECE2,LMTK2,CHST4,TTN,PTPRE,TGM3,MYLK,MAST1,PTPN14,GLYCTK,MINK1,TYK2,DAPK2,PTPRN2,BCR,KALRN,QSOX1,ABI3,SBF1,MYO3A,KAT6A,WNK1,KAT6B,CCDC88C,EPHA8,CAMK4,PRKCD,ERG
TRANSCRIPTION_FACTOR_COMPLEX	19	16	3	0.3	0.2	0.700363	1	TRRAP,ERCC2,TBP
RESPONSE_TO_BACTERIUM	19	16	3	0.3	0.2	0.700363	1	STAB2,STAB1,TLR6
HEMATOPOIETIN_INTERFERON_CLASSD200_DOMAIN_CYTOKINE_RECEPTOR_ACTIVITY	19	16	3	0.3	0.2	0.700363	1	IL7R,OSMR,IL2RA
ORGANELLE_INNER_MEMBRANE	6	5	1	0.1	0.1	0.701218	1	NNT
SMALL_NUCLEAR_RIBONUCLEOPROTEIN_COMPLEX	6	5	1	0.1	0.1	0.701218	1	SNRNP200
KINESIN_COMPLEX	6	5	1	0.1	0.1	0.701218	1	KIF3C
DNA_DIRECTED_RNA_POLYMERASE_COMPLEX	6	5	1	0.1	0.1	0.701218	1	POLR2A
INSOLUBLE_FRACTION	6	5	1	0.1	0.1	0.701218	1	CCDC88C
OUTER_MEMBRANE	6	5	1	0.1	0.1	0.701218	1	ANKH
DNA_DIRECTED_RNA_POLYMERASEII_CORE_COMPLEX	6	5	1	0.1	0.1	0.701218	1	POLR2A
RNA_POLYMERASE_COMPLEX	6	5	1	0.1	0.1	0.701218	1	POLR2A
NUCLEAR_DNA_DIRECTED_RNA_POLYMERASE_COMPLEX	6	5	1	0.1	0.1	0.701218	1	POLR2A
ER_GOLGI_INTERMEDIATE_COMPARTMENT	6	5	1	0.1	0.1	0.701218	1	RAB37
GROWTH_CONE	6	5	1	0.1	0.1	0.701218	1	ERC2
REGULATION_OF_RESPONSE_TO_EXTERNAL_STIMULUS	6	5	1	0.1	0.1	0.701218	1	CDH13
NEGATIVE_REGULATION_OF_ANGIOGENESIS	6	5	1	0.1	0.1	0.701218	1	STAB1
NEGATIVE_REGULATION_OF_CYTOSKELETON_ORGANIZATION_AND_BIOGENESIS	6	5	1	0.1	0.1	0.701218	1	KATNB1
REGULATION_OF_PEPTIDYL_TYROSINE_PHOSPHORYLATION	6	5	1	0.1	0.1	0.701218	1	EGFR
LEUKOCYTE_CHEMOTAXIS	6	5	1	0.1	0.1	0.701218	1	DOCK2
REGULATION_OF_NUCLEOCYTOPLASMIC_TRANSPORT	6	5	1	0.1	0.1	0.701218	1	NLRP3
PROTEIN_POLYMERIZATION	6	5	1	0.1	0.1	0.701218	1	PREX1
ENDOTHELIAL_CELL_PROLIFERATION	6	5	1	0.1	0.1	0.701218	1	CDH13
CELL_DIVISION	6	5	1	0.1	0.1	0.701218	1	MYH9
INTERACTION_WITH_HOST	6	5	1	0.1	0.1	0.701218	1	ALB
CELLULAR_RESPONSE_TO_EXTRACELLULAR_STIMULUS	6	5	1	0.1	0.1	0.701218	1	ALB
S_PHASE_OF_MITOTIC_CELL_CYCLE	6	5	1	0.1	0.1	0.701218	1	POLD1
MEIOTIC_RECOMBINATION	6	5	1	0.1	0.1	0.701218	1	ATM
REGULATION_OF_PROTEIN_IMPORT_INTO_NUCLEUS	6	5	1	0.1	0.1	0.701218	1	NLRP3
REGULATION_OF_PROTEIN_STABILITY	6	5	1	0.1	0.1	0.701218	1	CCDC88C
SENSORY_ORGAN_DEVELOPMENT	6	5	1	0.1	0.1	0.701218	1	GAA
CELLULAR_RESPONSE_TO_NUTRIENT_LEVELS	6	5	1	0.1	0.1	0.701218	1	ALB
HEMATOPOIETIN_INTERFERON_CLASSD200_DOMAIN_CYTOKINE_RECEPTOR_BINDING	6	5	1	0.1	0.1	0.701218	1	IFNA16
DAMAGED_DNA_BINDING	6	5	1	0.1	0.1	0.701218	1	REV1
DRUG_BINDING	6	5	1	0.1	0.1	0.701218	1	ALB
LIPID_KINASE_ACTIVITY	6	5	1	0.1	0.1	0.701218	1	ATM
NUCLEOBASENUCLEOSIDENUCLEOTIDE_KINASE_ACTIVITY	6	5	1	0.1	0.1	0.701218	1	PNKP
PROTEIN_PHOSPHATASE_BINDING	6	5	1	0.1	0.1	0.701218	1	LILRB1
DNA_METABOLIC_PROCESS	73	61	12	1.1	1	0.701266	1	TERT,POLD1,PRKCG,POLE,ERCC2,IL7R,ATM,XAB2,MCM7,SMARCAD1,REV1,PNKP
HYDROLASE_ACTIVITY_ACTING_ON_ESTER_BONDS	103	86	17	1.6	1.4	0.714848	1	CASR,ARSA,PTPRT,BDKRB2,PLD2,PLCB2,CILP,PTPRE,PTPN14,CCR5,PTPRN2,PDE1C,SBF1,PTPRN,PNKP,PTPRA,PLCH1
SECRETORY_GRANULE	13	11	2	0.2	0.2	0.715435	1	ABCA3,ABCC4
REGULATION_OF_SECRETION	13	11	2	0.2	0.2	0.715435	1	NLRP3,NLRP2
MICROTUBULE_CYTOSKELETON_ORGANIZATION_AND_BIOGENESIS	13	11	2	0.2	0.2	0.715435	1	KATNB1,TUBGCP5
MEMBRANE_LIPID_BIOSYNTHETIC_PROCESS	13	11	2	0.2	0.2	0.715435	1	LARGE,LPCAT1
PROTEIN_CATABOLIC_PROCESS	13	11	2	0.2	0.2	0.715435	1	PRKCG,UBE4A
INTERLEUKIN_BINDING	13	11	2	0.2	0.2	0.715435	1	IL7R,IL2RA
UDP_GLYCOSYLTRANSFERASE_ACTIVITY	13	11	2	0.2	0.2	0.715435	1	XYLT1,LARGE
TRANSFERASE_ACTIVITY_TRANSFERRING_GLYCOSYL_GROUPS	32	27	5	0.5	0.4	0.718778	1	XYLT1,LARGE,PYGM,PYGL,ST6GAL2
CYTOPLASMIC_PART	383	317	66	5.8	5.5	0.719201	1	RYR1,PREX1,SPTA1,ABCA2,MYH9,ABCA3,CYFIP2,SPTB,EGFR,NEB,SPTBN1,FGD2,CYFIP1,MYO7A,HTT,SDPR,ATP7B,ITPR3,DNER,ECE2,MPO,OGDH,TNNT2,CHST4,SNTG2,SYNE1,SV2A,LARGE,SPERT,TTN,APBA1,KATNB1,PDIA4,NNT,RRP1B,ABCC4,ATP1A3,MYO9B,LETM1,RAB37,LPCAT1,CCR5,AP3D1,ABCB8,LAMB1,ABCG1,LYST,QSOX1,AGXT,TUBGCP5,GLG1,NIN,PDZD2,SEMA4F,HMGCS2,SYNRG,HPS1,CRISPLD2,CDK5RAP2,CD207,SYN3,TF,TSC2,BDKRB1,HBB,MYO1A
POSITIVE_REGULATION_OF_MAP_KINASE_ACTIVITY	20	17	3	0.3	0.2	0.734242	1	EGFR,CXCR4,TLR6
EXCRETION	20	17	3	0.3	0.2	0.734242	1	ATP6V0A4,KCNJ1,CLCNKA
AMINE_TRANSPORT	20	17	3	0.3	0.2	0.734242	1	SLC6A3,SLC6A2,SLC18A1
TUBULIN_BINDING	20	17	3	0.3	0.2	0.734242	1	HTT,TUBGCP5,CDK5RAP2
CYTOKINE_BINDING	20	17	3	0.3	0.2	0.734242	1	IL7R,IL2RA,XCR1
CELLULAR_CATABOLIC_PROCESS	63	53	10	1	0.8	0.73569	1	ALDH1L1,SMPD3,GAD2,ERCC2,NNT,HGD,GAA,PYGB,GLDC,UBE4A
AMINO_ACID_AND_DERIVATIVE_METABOLIC_PROCESS	33	28	5	0.5	0.4	0.744666	1	GAD2,HGD,YARS,GLDC,PLOD1
DNA_REPLICATION	33	28	5	0.5	0.4	0.744666	1	POLD1,PRKCG,POLE,MCM7,REV1
ION_BINDING	111	93	18	1.7	1.5	0.746629	1	LRP1,PLEK,ATP7B,CDC42BPG,ECE2,AOC3,APOBEC1,TGM3,MAST1,LETM1,CD4,DUOX2,TCHH,MOV10L1,MCTP2,MMP16,MMP20,FBN1
CYTOPLASM	601	497	104	9.1	8.6	0.747314	1	NLRP3,CACNA1A,RYR1,PREX1,SPTA1,ABCA2,MYH9,ABCA3,CYFIP2,SPTB,EGFR,NEB,CDH13,JUP,CTNND2,SPTBN1,FGD2,TXNDC2,NLRP2,CYFIP1,MYO7A,HTT,PTK2B,SDPR,ATP7B,SLC6A3,TNPO2,ITPR3,ATP2B2,DNER,ECE2,MPO,OGDH,TNNT2,CHST4,SNTG2,SYNE1,SV2A,LARGE,SPERT,TTN,APBA1,KATNB1,PDIA4,KIAA1217,UBASH3A,NNT,ARAP3,CARD11,RRP1B,ADAR,YARS,ABCC4,TGM3,SYMPK,ELMO1,ATP1A3,DLG5,MYO9B,RREB1,LETM1,RAB37,GLYCTK,LPCAT1,CCR5,MAPK8IP3,AP3D1,AB…
LIGASE_ACTIVITY	27	23	4	0.4	0.3	0.752234	1	VARS,ACACA,CAD,YARS
PROTEIN_COMPLEX_BINDING	27	23	4	0.4	0.3	0.752234	1	TNXB,ACTN1,ACTN2,DOCK2
PROTEIN_KINASE_BINDING	27	23	4	0.4	0.3	0.752234	1	CD4,MAPK8IP3,CDK5RAP2,AKAP12
MYELOID_CELL_DIFFERENTIATION	14	12	2	0.2	0.2	0.754069	1	MYH9,KAT6A
CELL_CYCLE_CHECKPOINT_GO_0000075	14	12	2	0.2	0.2	0.754069	1	ERCC2,ATM
GENERATION_OF_A_SIGNAL_INVOLVED_IN_CELL_CELL_SIGNALING	14	12	2	0.2	0.2	0.754069	1	SYT1,SYN3
T_CELL_ACTIVATION	14	12	2	0.2	0.2	0.754069	1	CD4,NLRC3
REGULATION_OF_CYTOSKELETON_ORGANIZATION_AND_BIOGENESIS	14	12	2	0.2	0.2	0.754069	1	KATNB1,NEBL
CONDENSED_NUCLEAR_CHROMOSOME	7	6	1	0.1	0.1	0.755734	1	TTN
NICOTINIC_ACETYLCHOLINE_GATED_RECEPTOR_CHANNEL_COMPLEX	7	6	1	0.1	0.1	0.755734	1	CHRNA4
SITE_OF_POLARIZED_GROWTH	7	6	1	0.1	0.1	0.755734	1	ERC2
MITOTIC_CELL_CYCLE_CHECKPOINT	7	6	1	0.1	0.1	0.755734	1	ATM
TUBE_MORPHOGENESIS	7	6	1	0.1	0.1	0.755734	1	KEL
MEIOSIS_I	7	6	1	0.1	0.1	0.755734	1	ATM
CELLULAR_RESPONSE_TO_STRESS	7	6	1	0.1	0.1	0.755734	1	ALB
REGULATION_OF_MUSCLE_CONTRACTION	7	6	1	0.1	0.1	0.755734	1	KCNB2
INTERCELLULAR_JUNCTION_ASSEMBLY	7	6	1	0.1	0.1	0.755734	1	TLN2
PHOTORECEPTOR_CELL_MAINTENANCE	7	6	1	0.1	0.1	0.755734	1	CDH23
T_CELL_DIFFERENTIATION	7	6	1	0.1	0.1	0.755734	1	CD4
CALCIUM_INDEPENDENT_CELL_CELL_ADHESION	7	6	1	0.1	0.1	0.755734	1	CLDN1
NEGATIVE_REGULATION_OF_CELL_ADHESION	7	6	1	0.1	0.1	0.755734	1	CDH13
VITAMIN_METABOLIC_PROCESS	7	6	1	0.1	0.1	0.755734	1	DHRS3
CELLULAR_RESPONSE_TO_STIMULUS	7	6	1	0.1	0.1	0.755734	1	ALB
BODY_FLUID_SECRETION	7	6	1	0.1	0.1	0.755734	1	SLC34A1
RESPIRATORY_GASEOUS_EXCHANGE	7	6	1	0.1	0.1	0.755734	1	CFTR
TRICARBOXYLIC_ACID_CYCLE_INTERMEDIATE_METABOLIC_PROCESS	7	6	1	0.1	0.1	0.755734	1	GAD2
ACUTE_INFLAMMATORY_RESPONSE	7	6	1	0.1	0.1	0.755734	1	ORM1
DNA_PACKAGING	7	6	1	0.1	0.1	0.755734	1	KAT6A
MICROTUBULE_POLYMERIZATION_OR_DEPOLYMERIZATION	7	6	1	0.1	0.1	0.755734	1	KATNB1
LEUKOCYTE_MIGRATION	7	6	1	0.1	0.1	0.755734	1	DOCK2
HYDRO_LYASE_ACTIVITY	7	6	1	0.1	0.1	0.755734	1	CA6
HORMONE_BINDING	7	6	1	0.1	0.1	0.755734	1	MC2R
CARBON_OXYGEN_LYASE_ACTIVITY	7	6	1	0.1	0.1	0.755734	1	CA6
DOUBLE_STRANDED_DNA_BINDING	7	6	1	0.1	0.1	0.755734	1	PNKP
AUXILIARY_TRANSPORT_PROTEIN_ACTIVITY	7	6	1	0.1	0.1	0.755734	1	NPY2R
STEROID_HORMONE_RECEPTOR_BINDING	7	6	1	0.1	0.1	0.755734	1	TGFB1I1
CHANNEL_REGULATOR_ACTIVITY	7	6	1	0.1	0.1	0.755734	1	NPY2R
NICOTINIC_ACETYLCHOLINE_ACTIVATED_CATION_SELECTIVE_CHANNEL_ACTIVITY	7	6	1	0.1	0.1	0.755734	1	CHRNA4
CYTOSKELETON	176	147	29	2.7	2.4	0.757779	1	MYH6,CACNA1C,MYO18B,SPTA1,ABCA2,MYH9,EVPL,DSP,SPTB,MYH7,NEB,SPTBN1,CLIP2,SHROOM3,TNNT2,KATNB1,KIF3C,DNAH9,MYO9B,DRD2,KALRN,LYST,ACTN2,TUBGCP5,MYO3A,NIN,CDK5RAP2,KRT31,MYO1A
TRANSCRIPTION_REPRESSOR_ACTIVITY	46	39	7	0.7	0.6	0.758769	1	ZNF423,HTT,TP63,TFCP2L1,SKIL,NCOR2,KAT6B
LIPID_METABOLIC_PROCESS	124	104	20	1.9	1.7	0.763476	1	NPC1L1,CYP4F2,LRP1,SMPD3,CYP4A11,PLCB2,RBP3,LRP5,CYP2J2,APOBEC1,CYP11A1,LARGE,CYP4F3,TFCP2L1,CYP11B2,DHRS3,LPCAT1,ABCG1,CETP,ALDH3B2
MICROTUBULE_ASSOCIATED_COMPLEX	21	18	3	0.3	0.2	0.765019	1	CLIP2,KATNB1,KIF3C
INTEGRIN_BINDING	21	18	3	0.3	0.2	0.765019	1	TNXB,ACTN1,ACTN2
INTERCELLULAR_JUNCTION	34	29	5	0.5	0.4	0.768751	1	EPB41L3,GJA8,CTNNA3,CLDN1,PDZD2
CARBOHYDRATE_BINDING	34	29	5	0.5	0.4	0.768751	1	SERPINA5,STAB2,TNXB,THBS2,CD207
EXTRACELLULAR_SPACE	89	75	14	1.4	1.2	0.770466	1	SLIT1,CDH13,PGC,YARS,SEMA3F,REN,SLIT3,QSOX1,CETP,IL1B,MMP20,FBN1,ORM1,FLT1
CENTRAL_NERVOUS_SYSTEM_DEVELOPMENT	53	45	8	0.8	0.7	0.775334	1	SLIT1,NMUR2,DSCAML1,DNER,ECE2,SNTG2,SLIT3,FOXP2
INTRACELLULAR_PROTEIN_TRANSPORT	41	35	6	0.6	0.5	0.783814	1	NLRP3,APBA1,XPO6,AP3D1,AGXT,SYNRG
POSITIVE_REGULATION_OF_NUCLEOBASENUCLEOSIDENUCLEOTIDE_AND_NUCLEIC_ACID_METABOLIC_PROCESS	72	61	11	1.1	0.9	0.786523	1	ZNF423,HIVEP3,SUPT5H,PRKCG,TP63,CREB5,ERCC2,MAML3,NFATC2,KAT6A,KAT6B
POSITIVE_REGULATION_OF_RESPONSE_TO_STIMULUS	15	13	2	0.2	0.2	0.788086	1	CDH13,PRKCG
POSITIVE_REGULATION_OF_CELLULAR_COMPONENT_ORGANIZATION_AND_BIOGENESIS	15	13	2	0.2	0.2	0.788086	1	KATNB1,GATA2
SPECIFIC_RNA_POLYMERASE_II_TRANSCRIPTION_FACTOR_ACTIVITY	15	13	2	0.2	0.2	0.788086	1	NOTCH2,NFRKB
HYDROLASE_ACTIVITY_ACTING_ON_CARBON_NITROGEN_NOT_PEPTIDEBONDS	15	13	2	0.2	0.2	0.788086	1	APOBEC1,ADARB2
CYSTEINE_TYPE_ENDOPEPTIDASE_ACTIVITY	15	13	2	0.2	0.2	0.788086	1	CAPN11,CASP10
STEROID_METABOLIC_PROCESS	35	30	5	0.6	0.4	0.791065	1	NPC1L1,CYP11A1,TFCP2L1,CYP11B2,ABCG1
MACROMOLECULE_CATABOLIC_PROCESS	35	30	5	0.6	0.4	0.791065	1	PRKCG,ERCC2,GAA,PYGB,UBE4A
RIBONUCLEOPROTEIN_COMPLEX	22	19	3	0.3	0.2	0.792831	1	TERT,SNRNP200,EFTUD2
REGULATION_OF_CELLULAR_COMPONENT_ORGANIZATION_AND_BIOGENESIS	48	41	7	0.8	0.6	0.797567	1	MYH9,CDH13,FGD2,KATNB1,ARAP3,NEBL,GATA2
CELLULAR_COMPONENT_ASSEMBLY	97	82	15	1.5	1.2	0.798253	1	NLRP3,MYH11,PTK2B,TP63,TNXB,TTN,APBA1,TGM3,TBP,SH3BGR,TLN2,ACTN2,SYT1,CCDC88C,AGRN
S_PHASE	8	7	1	0.1	0.1	0.80031	1	POLD1
INTERCELLULAR_JUNCTION_ASSEMBLY_AND_MAINTENANCE	8	7	1	0.1	0.1	0.80031	1	TLN2
TRANSCRIPTION_INITIATION_FROM_RNA_POLYMERASE_II_PROMOTER	8	7	1	0.1	0.1	0.80031	1	TBP
CYTOKINE_AND_CHEMOKINE_MEDIATED_SIGNALING_PATHWAY	8	7	1	0.1	0.1	0.80031	1	DUOX2
MICROTUBULE_BASED_MOVEMENT	8	7	1	0.1	0.1	0.80031	1	APBA1
GABA_RECEPTOR_ACTIVITY	8	7	1	0.1	0.1	0.80031	1	GABRB1
DOUBLE_STRANDED_RNA_BINDING	8	7	1	0.1	0.1	0.80031	1	ADARB2
GENERAL_RNA_POLYMERASE_II_TRANSCRIPTION_FACTOR_ACTIVITY	8	7	1	0.1	0.1	0.80031	1	TBP
MAGNESIUM_ION_BINDING	29	25	4	0.5	0.3	0.801704	1	CDC42BPG,TGM3,MAST1,MOV10L1
NEGATIVE_REGULATION_OF_TRANSCRIPTION	55	47	8	0.9	0.7	0.810163	1	ZNF423,SUPT5H,TP63,CUX1,PER1,PRDM1,KAT6A,KAT6B
MICROTUBULE_ORGANIZING_CENTER	36	31	5	0.6	0.4	0.811661	1	ABCA2,KATNB1,TUBGCP5,NIN,CDK5RAP2
NEGATIVE_REGULATION_OF_TRANSCRIPTION_FROM_RNA_POLYMERASE_II_PROMOTER	23	20	3	0.4	0.2	0.817842	1	SUPT5H,CUX1,PRDM1
CARBOXYLIC_ACID_TRANSMEMBRANE_TRANSPORTER_ACTIVITY	23	20	3	0.4	0.2	0.817842	1	SLC1A7,SLC6A5,SLC6A9
INTERMEDIATE_FILAMENT_CYTOSKELETON	16	14	2	0.3	0.2	0.817885	1	DRD2,KRT31
NUCLEAR_CHROMOSOME	16	14	2	0.3	0.2	0.817885	1	TTN,MCM7
INTERMEDIATE_FILAMENT	16	14	2	0.3	0.2	0.817885	1	DRD2,KRT31
LEUKOCYTE_DIFFERENTIATION	16	14	2	0.3	0.2	0.817885	1	MYH9,CD4
INTERPHASE_OF_MITOTIC_CELL_CYCLE	16	14	2	0.3	0.2	0.817885	1	POLD1,POLE
POSITIVE_REGULATION_OF_TRANSCRIPTION	68	58	10	1.1	0.8	0.818478	1	ZNF423,HIVEP3,SUPT5H,TP63,CREB5,ERCC2,MAML3,NFATC2,KAT6A,KAT6B
KINASE_BINDING	30	26	4	0.5	0.3	0.823265	1	CD4,MAPK8IP3,CDK5RAP2,AKAP12
POSITIVE_REGULATION_OF_TRANSFERASE_ACTIVITY	37	32	5	0.6	0.4	0.830602	1	EGFR,TAB1,CD4,CXCR4,TLR6
UBIQUITIN_LIGASE_COMPLEX	9	8	1	0.1	0.1	0.836757	1	UBE4A
MICROBODY	9	8	1	0.1	0.1	0.836757	1	AGXT
GOLGI_ASSOCIATED_VESICLE	9	8	1	0.1	0.1	0.836757	1	SYNRG
PEROXISOME	9	8	1	0.1	0.1	0.836757	1	AGXT
ACTIN_FILAMENT_ORGANIZATION	9	8	1	0.1	0.1	0.836757	1	SPTA1
POSITIVE_REGULATION_OF_PHOSPHATE_METABOLIC_PROCESS	9	8	1	0.1	0.1	0.836757	1	EGFR
POSITIVE_REGULATION_OF_PHOSPHORYLATION	9	8	1	0.1	0.1	0.836757	1	EGFR
POSITIVE_REGULATION_OF_CYTOKINE_BIOSYNTHETIC_PROCESS	9	8	1	0.1	0.1	0.836757	1	TLR6
CARBOHYDRATE_TRANSPORT	9	8	1	0.1	0.1	0.836757	1	SLC2A1
TUBE_DEVELOPMENT	9	8	1	0.1	0.1	0.836757	1	KEL
TRANSCRIPTION_INITIATION	9	8	1	0.1	0.1	0.836757	1	TBP
REGULATION_OF_ANGIOGENESIS	9	8	1	0.1	0.1	0.836757	1	STAB1
EMBRYONIC_MORPHOGENESIS	9	8	1	0.1	0.1	0.836757	1	DSCAML1
CELL_CYCLE_ARREST_GO_0007050	9	8	1	0.1	0.1	0.836757	1	NOTCH2
NEGATIVE_REGULATION_OF_SIGNAL_TRANSDUCTION	9	8	1	0.1	0.1	0.836757	1	ARAP3
DETECTION_OF_BIOTIC_STIMULUS	9	8	1	0.1	0.1	0.836757	1	NLRP3
COLLAGEN_BINDING	9	8	1	0.1	0.1	0.836757	1	ITGA11
PHOSPHATASE_BINDING	9	8	1	0.1	0.1	0.836757	1	LILRB1
INOSITOL_OR_PHOSPHATIDYLINOSITOL_KINASE_ACTIVITY	9	8	1	0.1	0.1	0.836757	1	ATM
LEUKOCYTE_ACTIVATION	24	21	3	0.4	0.2	0.840237	1	PREX1,CD4,NLRC3
SERINE_TYPE_ENDOPEPTIDASE_ACTIVITY	24	21	3	0.4	0.2	0.840237	1	PRSS1,CTSG,F10
MICROTUBULE_BASED_PROCESS	31	27	4	0.5	0.3	0.84285	1	APBA1,KATNB1,NEBL,TUBGCP5
PROTEIN_N_TERMINUS_BINDING	17	15	2	0.3	0.2	0.843871	1	ERCC2,ATM
TRANSCRIPTION_ACTIVATOR_ACTIVITY	70	60	10	1.1	0.8	0.845507	1	ZNF423,HIVEP3,TP63,SMARCA2,ERCC2,TGFB1I1,MAML3,RREB1,NFATC2,KAT6B
NEGATIVE_REGULATION_OF_DEVELOPMENTAL_PROCESS	51	44	7	0.8	0.6	0.846603	1	CDH13,MPO,ALB,MYO18A,NOTCH1,NOTCH2,STAB1
SECRETION	71	61	10	1.1	0.8	0.857788	1	NLRP3,NLRP2,NMUR2,ATP6V0A4,PDIA4,SLC34A1,SYT1,SYN3,KCNJ1,CLCNKA
REGULATION_OF_APOPTOSIS	96	82	14	1.5	1.2	0.857811	1	NLRP3,CDH13,NLRP2,HTT,TP63,MPO,ALB,ERCC2,LTA,MYO18A,CASP10,NOTCH2,DAPK2,TNFSF8
MACROMOLECULAR_COMPLEX_ASSEMBLY	90	77	13	1.4	1.1	0.859937	1	NLRP3,MYH11,PTK2B,TP63,APBA1,TGM3,TBP,SH3BGR,TLN2,ACTN2,SYT1,CCDC88C,AGRN
EMBRYONIC_DEVELOPMENT	25	22	3	0.4	0.2	0.860209	1	DSCAML1,EYA2,KIAA1217
TRANSFERASE_ACTIVITY_TRANSFERRING_HEXOSYL_GROUPS	25	22	3	0.4	0.2	0.860209	1	LARGE,PYGM,PYGL
HEMOPOIESIS	32	28	4	0.5	0.3	0.860574	1	MYH9,NOTCH2,CD4,KAT6A
HEMOPOIETIC_OR_LYMPHOID_ORGAN_DEVELOPMENT	32	28	4	0.5	0.3	0.860574	1	MYH9,NOTCH2,CD4,KAT6A
NEGATIVE_REGULATION_OF_CELLULAR_PROTEIN_METABOLIC_PROCESS	18	16	2	0.3	0.2	0.866444	1	PRKCG,KATNB1
ORGANIC_ACID_TRANSPORT	18	16	2	0.3	0.2	0.866444	1	SLC22A12,SLC1A7
NEGATIVE_REGULATION_OF_PROTEIN_METABOLIC_PROCESS	18	16	2	0.3	0.2	0.866444	1	PRKCG,KATNB1
REGULATION_OF_ORGANELLE_ORGANIZATION_AND_BIOGENESIS	18	16	2	0.3	0.2	0.866444	1	KATNB1,NEBL
CHROMATIN_MODIFICATION	18	16	2	0.3	0.2	0.866444	1	KAT6A,KAT6B
CYTOKINE_ACTIVITY	18	16	2	0.3	0.2	0.866444	1	IFNA16,YARS
CHROMATIN	10	9	1	0.2	0.1	0.866556	1	MCM7
SPINDLE_POLE	10	9	1	0.2	0.1	0.866556	1	KATNB1
LIPID_RAFT	10	9	1	0.2	0.1	0.866556	1	CARD11
POSITIVE_REGULATION_OF_TRANSLATION	10	9	1	0.2	0.1	0.866556	1	TLR6
PHOSPHOLIPID_BIOSYNTHETIC_PROCESS	10	9	1	0.2	0.1	0.866556	1	LPCAT1
CYTOPLASM_ORGANIZATION_AND_BIOGENESIS	10	9	1	0.2	0.1	0.866556	1	TLN2
NEGATIVE_REGULATION_OF_CELLULAR_COMPONENT_ORGANIZATION_AND_BIOGENESIS	10	9	1	0.2	0.1	0.866556	1	KATNB1
POSITIVE_REGULATION_OF_JNK_ACTIVITY	10	9	1	0.2	0.1	0.866556	1	TLR6
REGULATION_OF_JNK_ACTIVITY	10	9	1	0.2	0.1	0.866556	1	TLR6
NEGATIVE_REGULATION_OF_CELL_MIGRATION	10	9	1	0.2	0.1	0.866556	1	ARAP3
ANION_CATION_SYMPORTER_ACTIVITY	10	9	1	0.2	0.1	0.866556	1	SLC17A2
L_AMINO_ACID_TRANSMEMBRANE_TRANSPORTER_ACTIVITY	10	9	1	0.2	0.1	0.866556	1	SLC1A7
REGULATION_OF_PROGRAMMED_CELL_DEATH	97	83	14	1.5	1.2	0.867857	1	NLRP3,CDH13,NLRP2,HTT,TP63,MPO,ALB,ERCC2,LTA,MYO18A,CASP10,NOTCH2,DAPK2,TNFSF8
IMMUNE_SYSTEM_DEVELOPMENT	33	29	4	0.5	0.3	0.876561	1	MYH9,NOTCH2,CD4,KAT6A
POSITIVE_REGULATION_OF_METABOLIC_PROCESS	98	84	14	1.5	1.2	0.877336	1	EGFR,ZNF423,HIVEP3,SUPT5H,PRKCG,TP63,CREB5,ERCC2,KATNB1,MAML3,NFATC2,KAT6A,KAT6B,TLR6
POSITIVE_REGULATION_OF_CELLULAR_METABOLIC_PROCESS	98	84	14	1.5	1.2	0.877336	1	EGFR,ZNF423,HIVEP3,SUPT5H,PRKCG,TP63,CREB5,ERCC2,KATNB1,MAML3,NFATC2,KAT6A,KAT6B,TLR6
CELL_SURFACE	40	35	5	0.6	0.4	0.878267	1	STAB2,DSCAML1,AOC3,NOTCH2,CCR5
SOLUBLE_FRACTION	47	41	6	0.8	0.5	0.881535	1	JUP,HTT,YARS,ADCY10,HPS1,STAC
REGULATION_OF_RESPONSE_TO_STIMULUS	19	17	2	0.3	0.2	0.885983	1	CDH13,PRKCG
LYMPHOCYTE_ACTIVATION	19	17	2	0.3	0.2	0.885983	1	CD4,NLRC3
SEQUENCE_SPECIFIC_DNA_BINDING	19	17	2	0.3	0.2	0.885983	1	TERT,FOXD4
ORGANELLE_MEMBRANE	80	69	11	1.3	0.9	0.886056	1	ABCA2,EGFR,MYO7A,ECE2,OGDH,LARGE,NNT,ABCC4,QSOX1,GLG1,SYNRG
BIOSYNTHETIC_PROCESS	118	101	17	1.9	1.4	0.888617	1	NPC1L1,EGFR,CHST12,XYLT1,CYP11A1,LARGE,TFCP2L1,YARS,CYP11B2,LPCAT1,AP3D1,CSGALNACT2,PLOD1,ADCY7,KEL,NDST1,TLR6
NEGATIVE_REGULATION_OF_NUCLEOBASENUCLEOSIDENUCLEOTIDE_AND_NUCLEIC_ACID_METABOLIC_PROCESS	61	53	8	1	0.7	0.890069	1	ZNF423,SUPT5H,TP63,CUX1,PER1,PRDM1,KAT6A,KAT6B
TIGHT_JUNCTION	11	10	1	0.2	0.1	0.890919	1	CLDN1
CONDENSED_CHROMOSOME	11	10	1	0.2	0.1	0.890919	1	TTN
NUCLEAR_CHROMOSOME_PART	11	10	1	0.2	0.1	0.890919	1	MCM7
PROTEIN_FOLDING	11	10	1	0.2	0.1	0.890919	1	QSOX1
PATTERN_SPECIFICATION_PROCESS	11	10	1	0.2	0.1	0.890919	1	SHROOM3
CELLULAR_PROTEIN_CATABOLIC_PROCESS	11	10	1	0.2	0.1	0.890919	1	UBE4A
REGULATION_OF_MITOSIS	11	10	1	0.2	0.1	0.890919	1	ATM
PROTEIN_UBIQUITINATION	11	10	1	0.2	0.1	0.890919	1	PRKCG
NEGATIVE_REGULATION_OF_TRANSFERASE_ACTIVITY	11	10	1	0.2	0.1	0.890919	1	GPS2
ACTIVATION_OF_PROTEIN_KINASE_ACTIVITY	11	10	1	0.2	0.1	0.890919	1	TAB1
3_5_CYCLIC_NUCLEOTIDE_PHOSPHODIESTERASE_ACTIVITY	11	10	1	0.2	0.1	0.890919	1	PDE1C
CYCLIC_NUCLEOTIDE_PHOSPHODIESTERASE_ACTIVITY	11	10	1	0.2	0.1	0.890919	1	PDE1C
STRUCTURE_SPECIFIC_DNA_BINDING	11	10	1	0.2	0.1	0.890919	1	PNKP
SECRETORY_PATHWAY	27	24	3	0.4	0.2	0.89367	1	NMUR2,SYT1,SYN3
SERINE_TYPE_PEPTIDASE_ACTIVITY	27	24	3	0.4	0.2	0.89367	1	PRSS1,CTSG,F10
SERINE_HYDROLASE_ACTIVITY	27	24	3	0.4	0.2	0.89367	1	PRSS1,CTSG,F10
INTERPHASE	20	18	2	0.3	0.2	0.902843	1	POLD1,POLE
PEPTIDYL_AMINO_ACID_MODIFICATION	20	18	2	0.3	0.2	0.902843	1	EGFR,ABI3
CYSTEINE_TYPE_PEPTIDASE_ACTIVITY	20	18	2	0.3	0.2	0.902843	1	CAPN11,CASP10
POSITIVE_REGULATION_OF_SIGNAL_TRANSDUCTION	42	37	5	0.7	0.4	0.903267	1	CDH13,TP63,NOTCH2,MIB2,TLR6
REGULATION_OF_PROTEIN_METABOLIC_PROCESS	49	43	6	0.8	0.5	0.904474	1	EGFR,PRKCG,KATNB1,REN,CCDC88C,TLR6
CELLULAR_MACROMOLECULE_CATABOLIC_PROCESS	28	25	3	0.5	0.2	0.907543	1	GAA,PYGB,UBE4A
HELICASE_ACTIVITY	28	25	3	0.5	0.2	0.907543	1	SMARCA2,ERCC2,SNRNP200
NON_MEMBRANE_BOUND_ORGANELLE	231	196	35	3.6	2.9	0.908998	1	MYH6,CACNA1C,MYO18B,SPTA1,ABCA2,MYH9,CDH23,EVPL,DSP,SPTB,MYH7,NEB,SPTBN1,CLIP2,GRM7,SHROOM3,TNNT2,TTN,KATNB1,KIF3C,DNAH9,MYO9B,DRD2,KALRN,LYST,ACTN2,TUBGCP5,MCM7,MYO3A,NIN,POLR2A,CDK5RAP2,DOCK4,KRT31,MYO1A
INTRACELLULAR_NON_MEMBRANE_BOUND_ORGANELLE	231	196	35	3.6	2.9	0.908998	1	MYH6,CACNA1C,MYO18B,SPTA1,ABCA2,MYH9,CDH23,EVPL,DSP,SPTB,MYH7,NEB,SPTBN1,CLIP2,GRM7,SHROOM3,TNNT2,TTN,KATNB1,KIF3C,DNAH9,MYO9B,DRD2,KALRN,LYST,ACTN2,TUBGCP5,MCM7,MYO3A,NIN,POLR2A,CDK5RAP2,DOCK4,KRT31,MYO1A
APICAL_JUNCTION_COMPLEX	12	11	1	0.2	0.1	0.910837	1	CLDN1
APICOLATERAL_PLASMA_MEMBRANE	12	11	1	0.2	0.1	0.910837	1	CLDN1
PROTEIN_AMINO_ACID_N_LINKED_GLYCOSYLATION	12	11	1	0.2	0.1	0.910837	1	KEL
LYMPHOCYTE_DIFFERENTIATION	12	11	1	0.2	0.1	0.910837	1	CD4
POSITIVE_REGULATION_OF_TRANSPORT	12	11	1	0.2	0.1	0.910837	1	GATA2
PROTEIN_DNA_COMPLEX_ASSEMBLY	12	11	1	0.2	0.1	0.910837	1	TBP
PROTEIN_MODIFICATION_BY_SMALL_PROTEIN_CONJUGATION	12	11	1	0.2	0.1	0.910837	1	PRKCG
MRNA_PROCESSING_GO_0006397	12	11	1	0.2	0.1	0.910837	1	EFTUD2
CELLULAR_LIPID_CATABOLIC_PROCESS	12	11	1	0.2	0.1	0.910837	1	SMPD3
GLYCEROPHOSPHOLIPID_METABOLIC_PROCESS	12	11	1	0.2	0.1	0.910837	1	CETP
EXOCYTOSIS	12	11	1	0.2	0.1	0.910837	1	SYT1
CELL_PROLIFERATION_GO_0008283	183	156	27	2.9	2.2	0.911404	1	LRP1,EGFR,CDH13,PRG4,PTK2B,LRP5,HTR1A,MKI67,TGFB1I1,NOTCH2,CSF1R,DLG5,LAMB1,OSMR,ATP8A2,QSOX1,LAMA1,TSHR,TNFSF8,IL1B,SSTR1,IL2RA,FLT4,CD33,TCIRG1,ERG,FLT1
REGULATION_OF_DEVELOPMENTAL_PROCESS	140	120	20	2.2	1.7	0.911957	1	NLRP3,MYH9,CDH13,FGD2,NLRP2,HTT,TP63,MPO,ALB,ERCC2,LTA,ARAP3,MYO18A,CASP10,NOTCH1,NOTCH2,STAB1,DAPK2,TNFSF8,ANKH
BIOPOLYMER_MODIFICATION	262	222	40	4.1	3.3	0.913661	1	PTPRT,EVPL,DSP,EGFR,EPHB2,PTK2B,CDC42BPG,PRKCG,ECE2,LMTK2,CHST4,LARGE,TTN,PTPRE,ADAR,TGM3,MYLK,MAST1,PTPN14,GLYCTK,TGM5,MINK1,TYK2,DAPK2,PTPRN2,BCR,KALRN,QSOX1,ABI3,SBF1,MYO3A,KAT6A,WNK1,KAT6B,KEL,CCDC88C,EPHA8,CAMK4,PRKCD,ERG
REGULATION_OF_CELL_DIFFERENTIATION	21	19	2	0.3	0.2	0.917351	1	NOTCH1,NOTCH2
PROTEIN_MODIFICATION_PROCESS	257	218	39	4	3.2	0.918081	1	PTPRT,EVPL,DSP,EGFR,EPHB2,PTK2B,CDC42BPG,PRKCG,ECE2,LMTK2,CHST4,LARGE,TTN,PTPRE,TGM3,MYLK,MAST1,PTPN14,GLYCTK,TGM5,MINK1,TYK2,DAPK2,PTPRN2,BCR,KALRN,QSOX1,ABI3,SBF1,MYO3A,KAT6A,WNK1,KAT6B,KEL,CCDC88C,EPHA8,CAMK4,PRKCD,ERG
CELL_ACTIVATION	29	26	3	0.5	0.2	0.919755	1	PREX1,CD4,NLRC3
PEPTIDASE_ACTIVITY	85	74	11	1.4	0.9	0.926292	1	PRSS1,PAPPA,ECE2,CAPN11,CTSG,CASP10,REN,F10,MMP16,MMP20,KEL
LIPID_CATABOLIC_PROCESS	13	12	1	0.2	0.1	0.927121	1	SMPD3
REGULATION_OF_CELL_ADHESION	13	12	1	0.2	0.1	0.927121	1	CDH13
CELL_RECOGNITION	13	12	1	0.2	0.1	0.927121	1	ZP2
COLLAGEN	22	20	2	0.4	0.2	0.929803	1	COL6A3,TNXB
POSITIVE_REGULATION_OF_CELLULAR_PROTEIN_METABOLIC_PROCESS	22	20	2	0.4	0.2	0.929803	1	KATNB1,TLR6
POSITIVE_REGULATION_OF_PROTEIN_METABOLIC_PROCESS	22	20	2	0.4	0.2	0.929803	1	KATNB1,TLR6
RNA_SPLICING	22	20	2	0.4	0.2	0.929803	1	SNRNP200,EFTUD2
NEGATIVE_REGULATION_OF_CELLULAR_METABOLIC_PROCESS	79	69	10	1.3	0.8	0.930252	1	ZNF423,SUPT5H,PRKCG,TP63,CUX1,KATNB1,PER1,PRDM1,KAT6A,KAT6B
NEGATIVE_REGULATION_OF_METABOLIC_PROCESS	79	69	10	1.3	0.8	0.930252	1	ZNF423,SUPT5H,PRKCG,TP63,CUX1,KATNB1,PER1,PRDM1,KAT6A,KAT6B
CYTOSOL	59	52	7	1	0.6	0.932064	1	PREX1,MYH9,MYO7A,SDPR,RRP1B,TSC2,HBB
NEGATIVE_REGULATION_OF_CELLULAR_PROCESS	188	161	27	3	2.2	0.935288	1	NLRP3,ZNF423,CDH13,SUPT5H,PRKCG,TP63,MPO,CUX1,ALB,KATNB1,TGFB1I1,ACTN1,ARAP3,MYO18A,GLRA1,NOTCH1,NOTCH2,DLG5,ATP8A2,QSOX1,PER1,PRDM1,KAT6A,IL1B,SSTR1,KAT6B,CD33
IMMUNE_SYSTEM_PROCESS	119	103	16	1.9	1.3	0.935667	1	PREX1,MYH9,PTAFR,CCR1,CHST4,CTSG,IL7R,NOTCH2,CD4,CCR5,DOCK2,CXCR4,KAT6A,CNR2,IL2RA,NLRC3
REGULATION_OF_PROTEIN_KINASE_ACTIVITY	53	47	6	0.9	0.5	0.939082	1	EGFR,TAB1,GPS2,CD4,CXCR4,TLR6
CENTROSOME	31	28	3	0.5	0.2	0.939865	1	KATNB1,NIN,CDK5RAP2
GLYCOPROTEIN_METABOLIC_PROCESS	31	28	3	0.5	0.2	0.939865	1	LARGE,ABCG1,KEL
PROTEIN_C_TERMINUS_BINDING	31	28	3	0.5	0.2	0.939865	1	CACNA1B,ERCC2,PRKCD
SPINDLE	14	13	1	0.2	0.1	0.940433	1	KATNB1
NUCLEOBASENUCLEOSIDENUCLEOTIDE_AND_NUCLEIC_ACID_TRANSPORT	14	13	1	0.2	0.1	0.940433	1	SLC28A1
NUCLEAR_EXPORT	14	13	1	0.2	0.1	0.940433	1	XPO6
ATP_DEPENDENT_HELICASE_ACTIVITY	14	13	1	0.2	0.1	0.940433	1	SNRNP200
NEGATIVE_REGULATION_OF_TRANSCRIPTION_DNA_DEPENDENT	39	35	4	0.6	0.3	0.942856	1	SUPT5H,TP63,CUX1,PRDM1
NEGATIVE_REGULATION_OF_RNA_METABOLIC_PROCESS	39	35	4	0.6	0.3	0.942856	1	SUPT5H,TP63,CUX1,PRDM1
CELLULAR_MACROMOLECULE_METABOLIC_PROCESS	390	330	60	6.1	5	0.943848	1	PREX1,NPC1L1,PTPRT,MYH9,EVPL,DSP,EGFR,CHST12,EPHB2,PTK2B,CDC42BPG,PRKCG,ECE2,LMTK2,CHST4,LARGE,CTSG,PGC,TTN,KATNB1,PTPRE,YARS,PYGM,GAA,TGM3,REN,MYLK,PYGB,MAST1,UBE4A,PTPN14,GLYCTK,TGM5,MINK1,TYK2,BMP1,CSGALNACT2,DAPK2,PTPRN2,ABCG1,BCR,KALRN,QSOX1,ABI3,CETP,SBF1,MYO3A,KAT6A,WNK1,MMP20,KAT6B,KEL,NDST1,CCDC88C,AGRN,EPHA8,CAMK4,PRKCD,TLR6,ERG
PROTEIN_KINASE_CASCADE	108	94	14	1.7	1.2	0.945168	1	TAB1,GPS2,REN,MAST1,MINK1,MAPK8IP3,DAPK2,SH2D3A,CXCR4,WNK1,SH2D3C,MIB2,NLRC3,TLR6
PROTEOLYSIS	61	54	7	1	0.6	0.94541	1	MYH9,CTSG,PGC,REN,UBE4A,BMP1,MMP20
REGULATION_OF_KINASE_ACTIVITY	54	48	6	0.9	0.5	0.945766	1	EGFR,TAB1,GPS2,CD4,CXCR4,TLR6
MITOCHONDRION	47	42	5	0.8	0.4	0.947142	1	OGDH,NNT,LETM1,ABCB8,HMGCS2
REGULATION_OF_CELLULAR_PROTEIN_METABOLIC_PROCESS	47	42	5	0.8	0.4	0.947142	1	EGFR,PRKCG,KATNB1,CCDC88C,TLR6
POSITIVE_REGULATION_OF_TRANSCRIPTION_FROM_RNA_POLYMERASE_II_PROMOTER	32	29	3	0.5	0.2	0.948068	1	SUPT5H,ERCC2,MAML3
EXTRACELLULAR_REGION_PART	154	133	21	2.4	1.7	0.949372	1	COL6A3,SLIT1,CDH13,SNTG2,TNXB,PGC,YARS,SEMA3F,REN,LAMB1,SLIT3,LAMB2,QSOX1,CETP,IL1B,MMP20,FBN1,ORM1,MUC2,AGRN,FLT1
ESTABLISHMENT_AND_OR_MAINTENANCE_OF_CHROMATIN_ARCHITECTURE	24	22	2	0.4	0.2	0.949578	1	KAT6A,KAT6B
MICROTUBULE_CYTOSKELETON	69	61	8	1.1	0.7	0.951221	1	ABCA2,CLIP2,KATNB1,KIF3C,LYST,TUBGCP5,NIN,CDK5RAP2
REGULATION_OF_CYTOKINE_BIOSYNTHETIC_PROCESS	15	14	1	0.3	0.1	0.951314	1	TLR6
UBIQUITIN_CYCLE	15	14	1	0.3	0.1	0.951314	1	PRKCG
DNA_HELICASE_ACTIVITY	15	14	1	0.3	0.1	0.951314	1	ERCC2
NUCLEAR_HORMONE_RECEPTOR_BINDING	15	14	1	0.3	0.1	0.951314	1	TGFB1I1
HORMONE_RECEPTOR_BINDING	15	14	1	0.3	0.1	0.951314	1	TGFB1I1
REGULATION_OF_TRANSFERASE_ACTIVITY	55	49	6	0.9	0.5	0.951785	1	EGFR,TAB1,GPS2,CD4,CXCR4,TLR6
RNA_POLYMERASE_II_TRANSCRIPTION_FACTOR_ACTIVITY	55	49	6	0.9	0.5	0.951785	1	ZFHX3,NFIX,CUX1,NOTCH2,TBP,NFRKB
PROTEIN_TARGETING	33	30	3	0.6	0.2	0.955218	1	NLRP3,XPO6,AGXT
NEGATIVE_REGULATION_OF_BIOLOGICAL_PROCESS	200	172	28	3.2	2.3	0.955845	1	NLRP3,ZNF423,CDH13,SUPT5H,PRKCG,TP63,MPO,CUX1,ALB,KATNB1,TGFB1I1,ACTN1,ARAP3,MYO18A,GLRA1,NOTCH1,NOTCH2,STAB1,DLG5,ATP8A2,QSOX1,PER1,PRDM1,KAT6A,IL1B,SSTR1,KAT6B,CD33
PROTEINACEOUS_EXTRACELLULAR_MATRIX	70	62	8	1.1	0.7	0.956196	1	COL6A3,SNTG2,TNXB,LAMB1,LAMB2,FBN1,MUC2,AGRN
EXTRACELLULAR_MATRIX	70	62	8	1.1	0.7	0.956196	1	COL6A3,SNTG2,TNXB,LAMB1,LAMB2,FBN1,MUC2,AGRN
IMMUNE_RESPONSE	77	68	9	1.3	0.7	0.956487	1	PTAFR,CCR1,CHST4,CTSG,IL7R,CCR5,CXCR4,CNR2,IL2RA
POSITIVE_REGULATION_OF_I_KAPPAB_KINASE_NF_KAPPAB_CASCADE	25	23	2	0.4	0.2	0.957349	1	MIB2,TLR6
CYTOKINE_BIOSYNTHETIC_PROCESS	16	15	1	0.3	0.1	0.96021	1	TLR6
RESPONSE_TO_HORMONE_STIMULUS	16	15	1	0.3	0.1	0.96021	1	ABCA2
HYDROLASE_ACTIVITY_HYDROLYZING_O_GLYCOSYL_COMPOUNDS	16	15	1	0.3	0.1	0.96021	1	LCT
PROTEIN_METABOLIC_PROCESS	433	367	66	6.8	5.5	0.960426	1	NLRP3,PREX1,NPC1L1,PTPRT,MYH9,MYH11,EVPL,DSP,EGFR,CHST12,EPHB2,PTK2B,CDC42BPG,PRKCG,TP63,ECE2,LMTK2,CHST4,TNXB,LARGE,CTSG,PGC,TTN,APBA1,KATNB1,PTPRE,YARS,TGM3,REN,MYLK,MAST1,UBE4A,PTPN14,GLYCTK,TGM5,MINK1,TYK2,BMP1,CSGALNACT2,DAPK2,SH3BGR,TLN2,PTPRN2,ABCG1,BCR,KALRN,QSOX1,ACTN2,ABI3,CETP,SBF1,MYO3A,KAT6A,WNK1,SYT1,MMP20,KAT6B,KEL,NDST1,CCDC88C,AGRN,EPHA8,CAMK4,PRKCD,TLR6,ERG
POSITIVE_REGULATION_OF_DEVELOPMENTAL_PROCESS	71	63	8	1.2	0.7	0.960711	1	HTT,TP63,ERCC2,LTA,CASP10,NOTCH2,DAPK2,TNFSF8
ENDOPLASMIC_RETICULUM	78	69	9	1.3	0.7	0.960802	1	RYR1,ITPR3,SV2A,PDIA4,ATP1A3,LPCAT1,PDZD2,SEMA4F,BDKRB1
I_KAPPAB_KINASE_NF_KAPPAB_CASCADE	34	31	3	0.6	0.2	0.961439	1	MIB2,NLRC3,TLR6
GLYCOPROTEIN_BIOSYNTHETIC_PROCESS	26	24	2	0.4	0.2	0.963965	1	LARGE,KEL
TRANSCRIPTION_COFACTOR_ACTIVITY	72	64	8	1.2	0.7	0.964804	1	TRRAP,HTT,SMARCA2,TGFB1I1,TFCP2L1,MAML3,SKIL,NCOR2
CELLULAR_PROTEIN_METABOLIC_PROCESS	382	325	57	6	4.7	0.965997	1	PREX1,NPC1L1,PTPRT,MYH9,EVPL,DSP,EGFR,CHST12,EPHB2,PTK2B,CDC42BPG,PRKCG,ECE2,LMTK2,CHST4,LARGE,CTSG,PGC,TTN,KATNB1,PTPRE,YARS,TGM3,REN,MYLK,MAST1,UBE4A,PTPN14,GLYCTK,TGM5,MINK1,TYK2,BMP1,CSGALNACT2,DAPK2,PTPRN2,ABCG1,BCR,KALRN,QSOX1,ABI3,CETP,SBF1,MYO3A,KAT6A,WNK1,MMP20,KAT6B,KEL,NDST1,CCDC88C,AGRN,EPHA8,CAMK4,PRKCD,TLR6,ERG
NUCLEOPLASM_PART	58	52	6	1	0.5	0.966397	1	TRRAP,INTS1,ERCC2,TBP,MCM7,POLR2A
CYTOKINE_METABOLIC_PROCESS	17	16	1	0.3	0.1	0.967481	1	TLR6
ACTIVATION_OF_MAPK_ACTIVITY	17	16	1	0.3	0.1	0.967481	1	CXCR4
CARBOXYLIC_ACID_TRANSPORT	17	16	1	0.3	0.1	0.967481	1	SLC1A7
MRNA_METABOLIC_PROCESS	17	16	1	0.3	0.1	0.967481	1	EFTUD2
LIGASE_ACTIVITY_FORMING_CARBON_NITROGEN_BONDS	17	16	1	0.3	0.1	0.967481	1	CAD
SUGAR_BINDING	17	16	1	0.3	0.1	0.967481	1	CD207
HYDROLASE_ACTIVITY_ACTING_ON_GLYCOSYL_BONDS	17	16	1	0.3	0.1	0.967481	1	LCT
MITOSIS	27	25	2	0.5	0.2	0.969589	1	TTN,ATM
M_PHASE_OF_MITOTIC_CELL_CYCLE	27	25	2	0.5	0.2	0.969589	1	TTN,ATM
REGULATION_OF_I_KAPPAB_KINASE_NF_KAPPAB_CASCADE	27	25	2	0.5	0.2	0.969589	1	MIB2,TLR6
POSITIVE_REGULATION_OF_BIOLOGICAL_PROCESS	250	215	35	4	2.9	0.970944	1	NLRP3,EGFR,ZNF423,CDH13,NLRP2,HTT,PTK2B,HIVEP3,LRP5,SUPT5H,HTR1A,PRKCG,TP63,CREB5,ERCC2,KATNB1,LTA,CARD11,CASP10,NOTCH2,MAML3,LAMB1,GATA2,DAPK2,LAMA1,TSHR,TNFSF8,NFATC2,KAT6A,KAT6B,MIB2,FLT4,TCIRG1,TLR6,FLT1
TRANSCRIPTION_FACTOR_ACTIVITY	122	107	15	2	1.2	0.971433	1	ZFHX3,NFIX,CREB5,VAV1,SALL1,TFCP2L1,FOXI1,MAML3,GATA2,PRDM1,FOXD4,NFATC2,ZNF217,LZTR1,SUPT6H
RECEPTOR_BINDING	116	102	14	1.9	1.2	0.973234	1	C3,TNXB,IFNA16,TGFB1I1,ACTN1,GRN,YARS,REN,NCOR2,ACTN2,DOCK2,GLG1,SYT1,GFRA3
NEGATIVE_REGULATION_OF_CELL_CYCLE	18	17	1	0.3	0.1	0.973424	1	NOTCH2
NUCLEOLUS	28	26	2	0.5	0.2	0.974362	1	SPTBN1,POLR2A
GROWTH	28	26	2	0.5	0.2	0.974362	1	TNN,NOTCH2
ENVELOPE	37	34	3	0.6	0.2	0.975573	1	OGDH,NNT,ABCB8
ORGANELLE_ENVELOPE	37	34	3	0.6	0.2	0.975573	1	OGDH,NNT,ABCB8
M_PHASE	37	34	3	0.6	0.2	0.975573	1	TTN,ATM,TOP3A
GROWTH_FACTOR_ACTIVITY	19	18	1	0.3	0.1	0.978282	1	GRN
TRANSLATION	29	27	2	0.5	0.2	0.978407	1	YARS,TLR6
MITOTIC_CELL_CYCLE	47	43	4	0.8	0.3	0.981209	1	POLD1,POLE,TTN,ATM
POSITIVE_REGULATION_OF_CELLULAR_PROCESS	238	206	32	3.8	2.6	0.981872	1	EGFR,ZNF423,CDH13,HTT,PTK2B,HIVEP3,LRP5,SUPT5H,HTR1A,PRKCG,TP63,CREB5,ERCC2,KATNB1,LTA,CASP10,NOTCH2,MAML3,LAMB1,GATA2,DAPK2,LAMA1,TSHR,TNFSF8,NFATC2,KAT6A,KAT6B,MIB2,FLT4,TCIRG1,TLR6,FLT1
DNA_DEPENDENT_DNA_REPLICATION	20	19	1	0.3	0.1	0.982253	1	PRKCG
POSITIVE_REGULATION_OF_TRANSCRIPTIONDNA_DEPENDENT	56	51	5	0.9	0.4	0.983707	1	SUPT5H,TP63,CREB5,ERCC2,MAML3
CELL_CYCLE_PHASE	56	51	5	0.9	0.4	0.983707	1	POLD1,POLE,TTN,ATM,TOP3A
NUCLEOPLASM	79	71	8	1.3	0.7	0.98421	1	TRRAP,INTS1,SMARCA2,ERCC2,TBP,SYMPK,MCM7,POLR2A
REGULATION_OF_BODY_FLUID_LEVELS	31	29	2	0.5	0.2	0.984724	1	F10,SLC34A1
TRANSCRIPTION_FACTOR_BINDING	101	90	11	1.7	0.9	0.984862	1	TRRAP,HTT,SMARCA2,TGFB1I1,TFCP2L1,MAML3,PDCD11,SKIL,NCOR2,KAT6A,KAT6B
POSITIVE_REGULATION_OF_RNA_METABOLIC_PROCESS	57	52	5	1	0.4	0.985789	1	SUPT5H,TP63,CREB5,ERCC2,MAML3
RNA_PROCESSING	41	38	3	0.7	0.2	0.986925	1	INTS1,SNRNP200,EFTUD2
MACROMOLECULE_BIOSYNTHETIC_PROCESS	81	73	8	1.3	0.7	0.98756	1	CHST12,XYLT1,LARGE,YARS,CSGALNACT2,KEL,NDST1,TLR6
RNA_BINDING	50	46	4	0.8	0.3	0.987864	1	FUS,APOBEC1,MOV10L1,ADARB2
NUCLEAR_IMPORT	22	21	1	0.4	0.1	0.98815	1	NLRP3
PROTEIN_IMPORT	22	21	1	0.4	0.1	0.98815	1	NLRP3
POSITIVE_REGULATION_OF_MULTICELLULAR_ORGANISMAL_PROCESS	22	21	1	0.4	0.1	0.98815	1	CARD11
BLOOD_COAGULATION	22	21	1	0.4	0.1	0.98815	1	F10
PROTEIN_IMPORT_INTO_NUCLEUS	22	21	1	0.4	0.1	0.98815	1	NLRP3
EXTRACELLULAR_REGION	194	170	24	3.1	2	0.990128	1	COL6A3,SLIT1,CDH13,SERPINA5,PAPPA,SNTG2,TNXB,PGC,YARS,SEMA3F,REN,LAMB1,SLIT3,LAMB2,QSOX1,CETP,PDZD2,IL1B,MMP20,FBN1,ORM1,MUC2,AGRN,FLT1
INTRACELLULAR_ORGANELLE_PART	354	305	49	5.6	4	0.990155	1	MYH6,CACNA1C,MYO18B,TRRAP,SPTA1,ABCA2,MYH9,SPTB,MYH7,TERT,EGFR,SPTBN1,CLIP2,INTS1,MYO7A,ATP7B,SMARCA2,ECE2,OGDH,TNNT2,CHST4,LARGE,TTN,ERCC2,KATNB1,PDIA4,NNT,KIF3C,ABCC4,TBP,SYMPK,DNAH9,SNRNP200,MYO9B,DRD2,ABCB8,QSOX1,ACTN2,TUBGCP5,MCM7,EFTUD2,GLG1,MYO3A,NIN,POLR2A,SYNRG,CDK5RAP2,KRT31,MYO1A
COAGULATION	23	22	1	0.4	0.1	0.990317	1	F10
CHROMOSOME_ORGANIZATION_AND_BIOGENESIS	43	40	3	0.7	0.2	0.990492	1	TERT,KAT6A,KAT6B
ENDOMEMBRANE_SYSTEM	76	69	7	1.3	0.6	0.990939	1	EGFR,ECE2,LARGE,ABCC4,QSOX1,GLG1,SYNRG
ORGANELLE_PART	356	307	49	5.7	4	0.991361	1	MYH6,CACNA1C,MYO18B,TRRAP,SPTA1,ABCA2,MYH9,SPTB,MYH7,TERT,EGFR,SPTBN1,CLIP2,INTS1,MYO7A,ATP7B,SMARCA2,ECE2,OGDH,TNNT2,CHST4,LARGE,TTN,ERCC2,KATNB1,PDIA4,NNT,KIF3C,ABCC4,TBP,SYMPK,DNAH9,SNRNP200,MYO9B,DRD2,ABCB8,QSOX1,ACTN2,TUBGCP5,MCM7,EFTUD2,GLG1,MYO3A,NIN,POLR2A,SYNRG,CDK5RAP2,KRT31,MYO1A
REGULATION_OF_TRANSLATION	24	23	1	0.4	0.1	0.992088	1	TLR6
CHROMOSOME	35	33	2	0.6	0.2	0.992429	1	TTN,MCM7
HEMOSTASIS	25	24	1	0.4	0.1	0.993536	1	F10
CELL_CYCLE_PROCESS	63	58	5	1.1	0.4	0.993876	1	POLD1,POLE,TTN,ATM,TOP3A
NUCLEOBASENUCLEOSIDENUCLEOTIDE_AND_NUCLEIC_ACID_METABOLIC_PROCESS	368	318	50	5.9	4.1	0.994101	1	NLRP3,ABCA2,TERT,ZNF423,INTS1,SLC28A1,POLD1,OAS3,ZFHX3,PRKCQ,HIVEP3,SUPT5H,OAS2,PRKCG,TP63,SMARCA2,NFIX,CREB5,CUX1,POLE,ERCC2,TGFB1I1,IL7R,CILP,CARD11,ADAR,YARS,ATM,XAB2,NOTCH2,TBP,SNRNP200,NFRKB,MAML3,RREB1,SKIL,GATA2,PER1,PRDM1,MCM7,EFTUD2,ZNF74,SMARCAD1,NFATC2,ADCY7,REV1,KAT6A,KAT6B,PNKP,NLRC3
REGULATION_OF_NUCLEOBASENUCLEOSIDENUCLEOTIDE_AND_NUCLEIC_ACID_METABOLIC_PROCESS	214	188	26	3.5	2.1	0.994435	1	NLRP3,ABCA2,ZNF423,ZFHX3,PRKCQ,HIVEP3,SUPT5H,PRKCG,TP63,SMARCA2,CREB5,CUX1,ERCC2,IL7R,CARD11,NOTCH2,MAML3,RREB1,PER1,PRDM1,ZNF74,SMARCAD1,NFATC2,KAT6A,KAT6B,NLRC3
TRANSCRIPTION	241	211	30	3.9	2.5	0.994675	1	NLRP3,ABCA2,ZNF423,ZFHX3,PRKCQ,HIVEP3,SUPT5H,TP63,SMARCA2,NFIX,CREB5,CUX1,ERCC2,TGFB1I1,CARD11,XAB2,NOTCH2,TBP,NFRKB,MAML3,RREB1,SKIL,GATA2,PER1,PRDM1,ZNF74,NFATC2,KAT6A,KAT6B,NLRC3
CHROMOSOMAL_PART	26	25	1	0.5	0.1	0.994719	1	MCM7
TRANSCRIPTION_COACTIVATOR_ACTIVITY	47	44	3	0.8	0.2	0.995025	1	SMARCA2,TGFB1I1,MAML3
TRANSCRIPTION_FROM_RNA_POLYMERASE_II_PROMOTER	148	132	16	2.4	1.3	0.995537	1	ABCA2,ZFHX3,SUPT5H,SMARCA2,NFIX,CREB5,CUX1,ERCC2,TGFB1I1,TBP,NFRKB,MAML3,RREB1,SKIL,GATA2,PRDM1
NUCLEAR_TRANSPORT	38	36	2	0.7	0.2	0.99556	1	NLRP3,XPO6
NUCLEOCYTOPLASMIC_TRANSPORT	38	36	2	0.7	0.2	0.99556	1	NLRP3,XPO6
WOUND_HEALING	27	26	1	0.5	0.1	0.995685	1	F10
CELL_CYCLE_GO_0007049	98	89	9	1.6	0.7	0.996084	1	POLD1,SH3BP4,POLE,TTN,ERCC2,GPS2,ATM,NOTCH2,TOP3A
REGULATION_OF_TRANSCRIPTION	198	175	23	3.2	1.9	0.996169	1	NLRP3,ABCA2,ZNF423,ZFHX3,PRKCQ,HIVEP3,SUPT5H,TP63,SMARCA2,CREB5,CUX1,ERCC2,CARD11,NOTCH2,MAML3,RREB1,PER1,PRDM1,ZNF74,NFATC2,KAT6A,KAT6B,NLRC3
REGULATION_OF_CELL_CYCLE	49	46	3	0.8	0.2	0.996419	1	ERCC2,ATM,NOTCH2
NUCLEAR_LUMEN	100	91	9	1.7	0.7	0.99695	1	TRRAP,SPTBN1,INTS1,SMARCA2,ERCC2,TBP,SYMPK,MCM7,POLR2A
REGULATION_OF_METABOLIC_PROCESS	264	232	32	4.3	2.6	0.997646	1	NLRP3,ABCA2,EGFR,ZNF423,ZFHX3,PRKCQ,HIVEP3,SUPT5H,PRKCG,TP63,SMARCA2,CREB5,CUX1,ERCC2,KATNB1,IL7R,CARD11,NOTCH2,REN,MAML3,RREB1,PER1,PRDM1,MCM7,ZNF74,SMARCAD1,NFATC2,KAT6A,KAT6B,CCDC88C,NLRC3,TLR6
ENDOPLASMIC_RETICULUM_PART	30	29	1	0.5	0.1	0.997648	1	PDIA4
BIOPOLYMER_METABOLIC_PROCESS	564	485	79	8.9	6.5	0.997803	1	PTPRT,ABCA2,EVPL,DSP,TERT,EGFR,EPHB2,INTS1,POLD1,ZFHX3,PTK2B,SUPT5H,CDC42BPG,PRKCG,TP63,SMARCA2,ECE2,LMTK2,CHST4,NFIX,CREB5,LARGE,CUX1,POLE,TTN,ERCC2,TGFB1I1,IL7R,PTPRE,ADAR,YARS,PYGM,GAA,ATM,XAB2,TGM3,NOTCH2,TBP,MYLK,PYGB,SNRNP200,NFRKB,MAML3,MAST1,RREB1,UBE4A,PTPN14,GLYCTK,TGM5,SKIL,MINK1,TYK2,GATA2,CSGALNACT2,DAPK2,PTPRN2,BCR,KALRN,QSOX1,ABI3,PRDM1,MCM7,EFTUD2,ZNF74,SMARCAD1,SBF1,MYO3A,NFATC2,…
ORGANELLE_LUMEN	111	101	10	1.9	0.8	0.997981	1	TRRAP,SPTBN1,INTS1,SMARCA2,ERCC2,PDIA4,TBP,SYMPK,MCM7,POLR2A
MEMBRANE_ENCLOSED_LUMEN	111	101	10	1.9	0.8	0.997981	1	TRRAP,SPTBN1,INTS1,SMARCA2,ERCC2,PDIA4,TBP,SYMPK,MCM7,POLR2A
DNA_BINDING	207	184	23	3.4	1.9	0.998367	1	TERT,POLD1,ZFHX3,NFIX,CREB5,VAV1,SALL1,ALB,POLE,TFCP2L1,FOXI1,MAML3,GATA2,PRDM1,MCM7,FOXD4,NFATC2,REV1,PNKP,ZNF217,LZTR1,SERPINA3,SUPT6H
REGULATION_OF_CELLULAR_METABOLIC_PROCESS	262	231	31	4.3	2.6	0.998431	1	NLRP3,ABCA2,EGFR,ZNF423,ZFHX3,PRKCQ,HIVEP3,SUPT5H,PRKCG,TP63,SMARCA2,CREB5,CUX1,ERCC2,KATNB1,IL7R,CARD11,NOTCH2,MAML3,RREB1,PER1,PRDM1,MCM7,ZNF74,SMARCAD1,NFATC2,KAT6A,KAT6B,CCDC88C,NLRC3,TLR6
REGULATION_OF_GENE_EXPRESSION	225	200	25	3.7	2.1	0.998907	1	NLRP3,ABCA2,ZNF423,CDH13,ZFHX3,PRKCQ,HIVEP3,SUPT5H,TP63,SMARCA2,CREB5,CUX1,ERCC2,CARD11,NOTCH2,MAML3,RREB1,PER1,PRDM1,ZNF74,NFATC2,KAT6A,KAT6B,NLRC3,TLR6
RECEPTOR_SIGNALING_PROTEIN_ACTIVITY	48	46	2	0.8	0.2	0.999276	1	SKIL,TBL3
TRANSCRIPTION_DNA_DEPENDENT	201	181	20	3.3	1.7	0.999665	1	ABCA2,ZFHX3,SUPT5H,TP63,SMARCA2,NFIX,CREB5,CUX1,ERCC2,TGFB1I1,NOTCH2,TBP,NFRKB,MAML3,RREB1,SKIL,GATA2,PRDM1,ZNF74,NFATC2
RNA_BIOSYNTHETIC_PROCESS	201	181	20	3.3	1.7	0.999665	1	ABCA2,ZFHX3,SUPT5H,TP63,SMARCA2,NFIX,CREB5,CUX1,ERCC2,TGFB1I1,NOTCH2,TBP,NFRKB,MAML3,RREB1,SKIL,GATA2,PRDM1,ZNF74,NFATC2
NUCLEUS	416	365	51	6.7	4.2	0.99974	1	CACNA1A,TRRAP,MYH9,MLLT3,FUS,TERT,EGFR,ZNF423,SPTBN1,INTS1,HTT,POLD1,ZFHX3,SUPT5H,TNPO2,TP63,SMARCA2,MPO,SH3BP4,POLE,TTN,ERCC2,AFF3,RRP1B,ADAR,NOTCH1,NOTCH2,TBP,SYMPK,EHD2,SNRNP200,MAML3,RREB1,PDCD11,GATA2,NCOR2,UBIAD1,MCM7,EFTUD2,LIMK2,PDZD2,NFATC2,KAT6A,POLR2A,KAT6B,PNKP,TSC2,TOP3A,SERPINA3,PRKCD,ERG
REGULATION_OF_TRANSCRIPTIONDNA_DEPENDENT	160	146	14	2.7	1.2	0.999787	1	ABCA2,ZFHX3,SUPT5H,TP63,SMARCA2,CREB5,CUX1,ERCC2,NOTCH2,MAML3,RREB1,PRDM1,ZNF74,NFATC2
REGULATION_OF_TRANSCRIPTION_FROM_RNA_POLYMERASE_II_PROMOTER	104	97	7	1.8	0.6	0.999813	1	ABCA2,SUPT5H,SMARCA2,CUX1,ERCC2,MAML3,PRDM1
NUCLEAR_PART	154	141	13	2.6	1.1	0.99983	1	TRRAP,TERT,SPTBN1,INTS1,SMARCA2,TTN,ERCC2,TBP,SYMPK,SNRNP200,MCM7,EFTUD2,POLR2A
REGULATION_OF_RNA_METABOLIC_PROCESS	162	148	14	2.7	1.2	0.999834	1	ABCA2,ZFHX3,SUPT5H,TP63,SMARCA2,CREB5,CUX1,ERCC2,NOTCH2,MAML3,RREB1,PRDM1,ZNF74,NFATC2
RNA_METABOLIC_PROCESS	251	226	25	4.2	2.1	0.999925	1	ABCA2,INTS1,ZFHX3,SUPT5H,TP63,SMARCA2,NFIX,CREB5,CUX1,ERCC2,TGFB1I1,ADAR,YARS,NOTCH2,TBP,SNRNP200,NFRKB,MAML3,RREB1,SKIL,GATA2,PRDM1,EFTUD2,ZNF74,NFATC2
INTRINSIC_TO_ENDOPLASMIC_RETICULUM_MEMBRANE	7	7	0	0.1	0	1	1
AXON	5	5	0	0.1	0	1	1
CHROMATIN_REMODELING_COMPLEX	8	8	0	0.1	0	1	1
INTEGRAL_TO_ENDOPLASMIC_RETICULUM_MEMBRANE	7	7	0	0.1	0	1	1
ENDOPLASMIC_RETICULUM_MEMBRANE	25	25	0	0.5	0	1	1
PORE_COMPLEX	14	14	0	0.3	0	1	1
NUCLEAR_MATRIX	5	5	0	0.1	0	1	1
NUCLEAR_ENVELOPE_ENDOPLASMIC_RETICULUM_NETWORK	27	27	0	0.5	0	1	1
CHROMOSOMEPERICENTRIC_REGION	8	8	0	0.1	0	1	1
MEDIATOR_COMPLEX	4	4	0	0.1	0	1	1
HISTONE_DEACETYLASE_COMPLEX	4	4	0	0.1	0	1	1
SPINDLE_MICROTUBULE	6	6	0	0.1	0	1	1
NUCLEAR_BODY	9	9	0	0.2	0	1	1
MICROTUBULE	13	13	0	0.2	0	1	1
ORGANELLE_OUTER_MEMBRANE	5	5	0	0.1	0	1	1
NUCLEAR_ENVELOPE	26	26	0	0.5	0	1	1
KINETOCHORE	7	7	0	0.1	0	1	1
NUCLEAR_MEMBRANE	18	18	0	0.3	0	1	1
NUCLEAR_PORE	12	12	0	0.2	0	1	1
NUCLEOLAR_PART	4	4	0	0.1	0	1	1
NUCLEAR_MEMBRANE_PART	15	15	0	0.3	0	1	1
PML_BODY	5	5	0	0.1	0	1	1
POSITIVE_REGULATION_OF_CELL_DIFFERENTIATION	6	6	0	0.1	0	1	1
GLYCEROPHOSPHOLIPID_BIOSYNTHETIC_PROCESS	6	6	0	0.1	0	1	1
NEGATIVE_REGULATION_OF_MULTICELLULAR_ORGANISMAL_PROCESS	11	11	0	0.2	0	1	1
BIOGENIC_AMINE_METABOLIC_PROCESS	6	6	0	0.1	0	1	1
GLUCOSE_METABOLIC_PROCESS	7	7	0	0.1	0	1	1
REGULATION_OF_DEFENSE_RESPONSE	5	5	0	0.1	0	1	1
ONE_CARBON_COMPOUND_METABOLIC_PROCESS	9	9	0	0.2	0	1	1
NEGATIVE_REGULATION_OF_DNA_METABOLIC_PROCESS	5	5	0	0.1	0	1	1
CHROMATIN_REMODELING	7	7	0	0.1	0	1	1
JAK_STAT_CASCADE	11	11	0	0.2	0	1	1
INSULIN_RECEPTOR_SIGNALING_PATHWAY	7	7	0	0.1	0	1	1
HORMONE_SECRETION	7	7	0	0.1	0	1	1
AMINO_ACID_TRANSPORT	12	12	0	0.2	0	1	1
REGULATION_OF_HORMONE_SECRETION	5	5	0	0.1	0	1	1
T_CELL_PROLIFERATION	5	5	0	0.1	0	1	1
POSITIVE_REGULATION_OF_IMMUNE_SYSTEM_PROCESS	17	17	0	0.3	0	1	1
REGULATION_OF_LIPID_METABOLIC_PROCESS	5	5	0	0.1	0	1	1
REGULATION_OF_DNA_REPLICATION	7	7	0	0.1	0	1	1
NEGATIVE_REGULATION_OF_CELLULAR_BIOSYNTHETIC_PROCESS	13	13	0	0.2	0	1	1
ACTIVATION_OF_JNK_ACTIVITY	9	9	0	0.2	0	1	1
REGULATION_OF_SYNAPSE_STRUCTURE_AND_ACTIVITY	4	4	0	0.1	0	1	1
CENTROSOME_ORGANIZATION_AND_BIOGENESIS	6	6	0	0.1	0	1	1
REGULATION_OF_AXONOGENESIS	6	6	0	0.1	0	1	1
INDUCTION_OF_APOPTOSIS_BY_EXTRACELLULAR_SIGNALS	7	7	0	0.1	0	1	1
CELLULAR_COMPONENT_DISASSEMBLY	6	6	0	0.1	0	1	1
TRANSLATIONAL_INITIATION	5	5	0	0.1	0	1	1
REGIONALIZATION	5	5	0	0.1	0	1	1
DNA_INTEGRITY_CHECKPOINT	5	5	0	0.1	0	1	1
REGULATION_OF_GROWTH	19	19	0	0.3	0	1	1
NEGATIVE_REGULATION_OF_IMMUNE_SYSTEM_PROCESS	4	4	0	0.1	0	1	1
REGULATION_OF_TRANSLATIONAL_INITIATION	4	4	0	0.1	0	1	1
VIRAL_INFECTIOUS_CYCLE	7	7	0	0.1	0	1	1
VIRAL_REPRODUCTIVE_PROCESS	7	7	0	0.1	0	1	1
NUCLEAR_ORGANIZATION_AND_BIOGENESIS	6	6	0	0.1	0	1	1
POST_GOLGI_VESICLE_MEDIATED_TRANSPORT	6	6	0	0.1	0	1	1
REGULATION_OF_INTERFERON_GAMMA_BIOSYNTHETIC_PROCESS	4	4	0	0.1	0	1	1
EPITHELIAL_CELL_DIFFERENTIATION	5	5	0	0.1	0	1	1
RESPONSE_TO_XENOBIOTIC_STIMULUS	5	5	0	0.1	0	1	1
FATTY_ACID_OXIDATION	6	6	0	0.1	0	1	1
MITOTIC_SISTER_CHROMATID_SEGREGATION	6	6	0	0.1	0	1	1
POSITIVE_REGULATION_OF_IMMUNE_RESPONSE	10	10	0	0.2	0	1	1
VITAMIN_TRANSPORT	5	5	0	0.1	0	1	1
REGULATION_OF_GENE_SPECIFIC_TRANSCRIPTION	6	6	0	0.1	0	1	1
AMINO_ACID_DERIVATIVE_METABOLIC_PROCESS	7	7	0	0.1	0	1	1
REGULATION_OF_T_CELL_ACTIVATION	8	8	0	0.1	0	1	1
NEGATIVE_REGULATION_OF_GROWTH	15	15	0	0.3	0	1	1
VIRAL_REPRODUCTION	7	7	0	0.1	0	1	1
IMMUNE_EFFECTOR_PROCESS	9	9	0	0.2	0	1	1
PEPTIDE_METABOLIC_PROCESS	4	4	0	0.1	0	1	1
REGULATION_OF_MYELOID_CELL_DIFFERENTIATION	4	4	0	0.1	0	1	1
CHROMOSOME_SEGREGATION	12	12	0	0.2	0	1	1
REGULATION_OF_CHROMOSOME_ORGANIZATION_AND_BIOGENESIS	4	4	0	0.1	0	1	1
B_CELL_DIFFERENTIATION	5	5	0	0.1	0	1	1
PROTEIN_STABILIZATION	5	5	0	0.1	0	1	1
ACTIVATION_OF_IMMUNE_RESPONSE	8	8	0	0.1	0	1	1
RIBONUCLEOPROTEIN_COMPLEX_BIOGENESIS_AND_ASSEMBLY	14	14	0	0.3	0	1	1
PROTEIN_COMPLEX_DISASSEMBLY	4	4	0	0.1	0	1	1
B_CELL_ACTIVATION	6	6	0	0.1	0	1	1
INTERLEUKIN_8_PRODUCTION	4	4	0	0.1	0	1	1
PROTEIN_RNA_COMPLEX_ASSEMBLY	11	11	0	0.2	0	1	1
ESTABLISHMENT_OF_ORGANELLE_LOCALIZATION	5	5	0	0.1	0	1	1
MORPHOGENESIS_OF_AN_EPITHELIUM	9	9	0	0.2	0	1	1
NEUTRAL_AMINO_ACID_TRANSPORT	5	5	0	0.1	0	1	1
AGING	5	5	0	0.1	0	1	1
BILE_ACID_METABOLIC_PROCESS	7	7	0	0.1	0	1	1
REGULATION_OF_ACTION_POTENTIAL	4	4	0	0.1	0	1	1
XENOBIOTIC_METABOLIC_PROCESS	5	5	0	0.1	0	1	1
HOMEOSTASIS_OF_NUMBER_OF_CELLS	4	4	0	0.1	0	1	1
PROTEIN_AMINO_ACID_LIPIDATION	6	6	0	0.1	0	1	1
MICROTUBULE_ORGANIZING_CENTER_ORGANIZATION_AND_BIOGENESIS	6	6	0	0.1	0	1	1
RNA_EXPORT_FROM_NUCLEUS	9	9	0	0.2	0	1	1
POSITIVE_REGULATION_OF_T_CELL_ACTIVATION	6	6	0	0.1	0	1	1
STEROID_HORMONE_RECEPTOR_SIGNALING_PATHWAY	10	10	0	0.2	0	1	1
REGULATION_OF_MITOTIC_CELL_CYCLE	7	7	0	0.1	0	1	1
PHOSPHOINOSITIDE_BIOSYNTHETIC_PROCESS	6	6	0	0.1	0	1	1
POSITIVE_REGULATION_OF_LYMPHOCYTE_ACTIVATION	6	6	0	0.1	0	1	1
DNA_DAMAGE_RESPONSESIGNAL_TRANSDUCTION	10	10	0	0.2	0	1	1
NLS_BEARING_SUBSTRATE_IMPORT_INTO_NUCLEUS	7	7	0	0.1	0	1	1
COFACTOR_TRANSPORT	4	4	0	0.1	0	1	1
LIPOPROTEIN_BIOSYNTHETIC_PROCESS	6	6	0	0.1	0	1	1
DNA_DAMAGE_RESPONSESIGNAL_TRANSDUCTION_RESULTING_IN_INDUCTION_OF_APOPTOSIS	5	5	0	0.1	0	1	1
INTRACELLULAR_RECEPTOR_MEDIATED_SIGNALING_PATHWAY	10	10	0	0.2	0	1	1
DNA_DAMAGE_CHECKPOINT	4	4	0	0.1	0	1	1
REGULATION_OF_CYCLIN_DEPENDENT_PROTEIN_KINASE_ACTIVITY	9	9	0	0.2	0	1	1
GOLGI_VESICLE_TRANSPORT	9	9	0	0.2	0	1	1
DOUBLE_STRAND_BREAK_REPAIR	4	4	0	0.1	0	1	1
NEGATIVE_REGULATION_OF_CYTOKINE_BIOSYNTHETIC_PROCESS	6	6	0	0.1	0	1	1
REGULATION_OF_GENE_EXPRESSION_EPIGENETIC	6	6	0	0.1	0	1	1
PROTEIN_AMINO_ACID_O_LINKED_GLYCOSYLATION	6	6	0	0.1	0	1	1
NEGATIVE_REGULATION_OF_DNA_REPLICATION	4	4	0	0.1	0	1	1
TRANSFORMING_GROWTH_FACTOR_BETA_RECEPTOR_SIGNALING_PATHWAY	10	10	0	0.2	0	1	1
REGULATION_OF_T_CELL_PROLIFERATION	4	4	0	0.1	0	1	1
RNA_SPLICINGVIA_TRANSESTERIFICATION_REACTIONS	6	6	0	0.1	0	1	1
G1_PHASE	5	5	0	0.1	0	1	1
REGULATION_OF_NEUROGENESIS	7	7	0	0.1	0	1	1
MACROMOLECULAR_COMPLEX_DISASSEMBLY	4	4	0	0.1	0	1	1
REGULATION_OF_JAK_STAT_CASCADE	4	4	0	0.1	0	1	1
REGULATION_OF_CELL_CELL_ADHESION	4	4	0	0.1	0	1	1
GLAND_DEVELOPMENT	6	6	0	0.1	0	1	1
DEVELOPMENTAL_GROWTH	5	5	0	0.1	0	1	1
ANDROGEN_RECEPTOR_SIGNALING_PATHWAY	5	5	0	0.1	0	1	1
ER_NUCLEAR_SIGNALING_PATHWAY	6	6	0	0.1	0	1	1
REGULATION_OF_LYMPHOCYTE_ACTIVATION	9	9	0	0.2	0	1	1
ACTIN_FILAMENT_BUNDLE_FORMATION	5	5	0	0.1	0	1	1
NEGATIVE_REGULATION_OF_TRANSLATION	10	10	0	0.2	0	1	1
SISTER_CHROMATID_SEGREGATION	6	6	0	0.1	0	1	1
CENTROSOME_CYCLE	4	4	0	0.1	0	1	1
PHOSPHOINOSITIDE_METABOLIC_PROCESS	9	9	0	0.2	0	1	1
APOPTOTIC_PROGRAM	11	11	0	0.2	0	1	1
INNATE_IMMUNE_RESPONSE	10	10	0	0.2	0	1	1
POSITIVE_REGULATION_OF_CELL_CYCLE	4	4	0	0.1	0	1	1
POSITIVE_REGULATION_OF_PROTEIN_MODIFICATION_PROCESS	10	10	0	0.2	0	1	1
NEGATIVE_REGULATION_OF_RESPONSE_TO_STIMULUS	4	4	0	0.1	0	1	1
TRANSMEMBRANE_RECEPTOR_PROTEIN_SERINE_THREONINE_KINASE_SIGNALING_PATHWAY	12	12	0	0.2	0	1	1
HUMORAL_IMMUNE_RESPONSE	10	10	0	0.2	0	1	1
DNA_DAMAGE_RESPONSESIGNAL_TRANSDUCTION_BY_P53_CLASS_MEDIATOR	5	5	0	0.1	0	1	1
PROTEIN_IMPORT_INTO_NUCLEUS_TRANSLOCATION	4	4	0	0.1	0	1	1
INTERFERON_GAMMA_BIOSYNTHETIC_PROCESS	4	4	0	0.1	0	1	1
BASE_EXCISION_REPAIR	5	5	0	0.1	0	1	1
POSITIVE_REGULATION_OF_PROTEIN_AMINO_ACID_PHOSPHORYLATION	7	7	0	0.1	0	1	1
INTERFERON_GAMMA_PRODUCTION	4	4	0	0.1	0	1	1
REGULATION_OF_IMMUNE_SYSTEM_PROCESS	21	21	0	0.4	0	1	1
TYROSINE_PHOSPHORYLATION_OF_STAT_PROTEIN	4	4	0	0.1	0	1	1
REGULATION_OF_IMMUNE_EFFECTOR_PROCESS	4	4	0	0.1	0	1	1
CHROMATIN_ASSEMBLY_OR_DISASSEMBLY	5	5	0	0.1	0	1	1
REGULATION_OF_IMMUNE_RESPONSE	12	12	0	0.2	0	1	1
RNA_CATABOLIC_PROCESS	9	9	0	0.2	0	1	1
NEGATIVE_REGULATION_OF_BIOSYNTHETIC_PROCESS	13	13	0	0.2	0	1	1
POSITIVE_REGULATION_OF_PEPTIDYL_TYROSINE_PHOSPHORYLATION	4	4	0	0.1	0	1	1
REGULATION_OF_CELL_GROWTH	14	14	0	0.3	0	1	1
CASPASE_ACTIVATION	7	7	0	0.1	0	1	1
INDUCTION_OF_APOPTOSIS_BY_INTRACELLULAR_SIGNALS	6	6	0	0.1	0	1	1
MAP_KINASE_ACTIVITY	4	4	0	0.1	0	1	1
TRANSLATION_REGULATOR_ACTIVITY	4	4	0	0.1	0	1	1
MRNA_BINDING	4	4	0	0.1	0	1	1
ACID_AMINO_ACID_LIGASE_ACTIVITY	11	11	0	0.2	0	1	1
HISTONE_METHYLTRANSFERASE_ACTIVITY	5	5	0	0.1	0	1	1
RNA_HELICASE_ACTIVITY	12	12	0	0.2	0	1	1
PHOSPHOTRANSFERASE_ACTIVITY_PHOSPHATE_GROUP_AS_ACCEPTOR	4	4	0	0.1	0	1	1
RNA_POLYMERASE_II_TRANSCRIPTION_MEDIATOR_ACTIVITY	5	5	0	0.1	0	1	1
OXIDOREDUCTASE_ACTIVITY_GO_0016616	20	20	0	0.4	0	1	1
RNA_SPLICING_FACTOR_ACTIVITYTRANSESTERIFICATION_MECHANISM	5	5	0	0.1	0	1	1
SH2_DOMAIN_BINDING	7	7	0	0.1	0	1	1
SMALL_CONJUGATING_PROTEIN_SPECIFIC_PROTEASE_ACTIVITY	5	5	0	0.1	0	1	1
RECEPTOR_SIGNALING_PROTEIN_SERINE_THREONINE_KINASE_ACTIVITY	18	18	0	0.3	0	1	1
SINGLE_STRANDED_DNA_BINDING	8	8	0	0.1	0	1	1
MICROTUBULE_MOTOR_ACTIVITY	6	6	0	0.1	0	1	1
THIOLESTER_HYDROLASE_ACTIVITY	5	5	0	0.1	0	1	1
SMALL_CONJUGATING_PROTEIN_BINDING	4	4	0	0.1	0	1	1
LIGAND_DEPENDENT_NUCLEAR_RECEPTOR_ACTIVITY	8	8	0	0.1	0	1	1
FUCOSYLTRANSFERASE_ACTIVITY	5	5	0	0.1	0	1	1
PROTEIN_METHYLTRANSFERASE_ACTIVITY	5	5	0	0.1	0	1	1
EXOPEPTIDASE_ACTIVITY	13	13	0	0.2	0	1	1
UBIQUITIN_BINDING	4	4	0	0.1	0	1	1
HISTONE_DEACETYLASE_BINDING	4	4	0	0.1	0	1	1
S_ADENOSYLMETHIONINE_DEPENDENT_METHYLTRANSFERASE_ACTIVITY	9	9	0	0.2	0	1	1
CHAPERONE_BINDING	4	4	0	0.1	0	1	1
MONOCARBOXYLIC_ACID_TRANSMEMBRANE_TRANSPORTER_ACTIVITY	5	5	0	0.1	0	1	1
SPECIFIC_TRANSCRIPTIONAL_REPRESSOR_ACTIVITY	5	5	0	0.1	0	1	1
METALLOEXOPEPTIDASE_ACTIVITY	4	4	0	0.1	0	1	1
KINASE_REGULATOR_ACTIVITY	7	7	0	0.1	0	1	1
N_METHYLTRANSFERASE_ACTIVITY	5	5	0	0.1	0	1	1
STEROID_HORMONE_RECEPTOR_ACTIVITY	4	4	0	0.1	0	1	1
CARBOXYPEPTIDASE_ACTIVITY	6	6	0	0.1	0	1	1
INTRAMOLECULAR_OXIDOREDUCTASE_ACTIVITY	4	4	0	0.1	0	1	1
METHYLTRANSFERASE_ACTIVITY	12	12	0	0.2	0	1	1
PROTEIN_SERINE_THREONINE_PHOSPHATASE_ACTIVITY	4	4	0	0.1	0	1	1
ACETYLGALACTOSAMINYLTRANSFERASE_ACTIVITY	4	4	0	0.1	0	1	1
ATP_DEPENDENT_RNA_HELICASE_ACTIVITY	8	8	0	0.1	0	1	1
KINASE_ACTIVATOR_ACTIVITY	4	4	0	0.1	0	1	1
RNA_DEPENDENT_ATPASE_ACTIVITY	9	9	0	0.2	0	1	1
PROTEIN_KINASE_REGULATOR_ACTIVITY	5	5	0	0.1	0	1	1
PATTERN_RECOGNITION_RECEPTOR_ACTIVITY	7	7	0	0.1	0	1	1
OXIDOREDUCTASE_ACTIVITY_ACTING_ON_THE_CH_CH_GROUP_OF_DONORS	5	5	0	0.1	0	1	1
ATP_DEPENDENT_DNA_HELICASE_ACTIVITY	6	6	0	0.1	0	1	1
ENDONUCLEASE_ACTIVITY	6	6	0	0.1	0	1	1
DNA_DEPENDENT_ATPASE_ACTIVITY	12	12	0	0.2	0	1	1
POTASSIUM_CHANNEL_REGULATOR_ACTIVITY	5	5	0	0.1	0	1	1
AMINOPEPTIDASE_ACTIVITY	5	5	0	0.1	0	1	1
HORMONE_ACTIVITY	11	11	0	0.2	0	1	1
TRANSFERASE_ACTIVITY_TRANSFERRING_ONE_CARBON_GROUPS	12	12	0	0.2	0	1	1
CARBOXYLESTERASE_ACTIVITY	12	12	0	0.2	0	1	1
SMALL_PROTEIN_CONJUGATING_ENZYME_ACTIVITY	10	10	0	0.2	0	1	1
OXIDOREDUCTASE_ACTIVITY_ACTING_ON_CH_OH_GROUP_OF_DONORS	23	23	0	0.4	0	1	1
UNFOLDED_PROTEIN_BINDING	6	6	0	0.1	0	1	1
SMALL_CONJUGATING_PROTEIN_LIGASE_ACTIVITY	10	10	0	0.2	0	1	1
THYROID_HORMONE_RECEPTOR_BINDING	9	9	0	0.2	0	1	1
HYDROLASE_ACTIVITY_ACTING_ON_CARBON_NITROGEN_NOT_PEPTIDEBONDSIN_LINEAR_AMIDES	4	4	0	0.1	0	1	1
NUCLEASE_ACTIVITY	10	10	0	0.2	0	1	1
SECRETIN_LIKE_RECEPTOR_ACTIVITY	7	7	0	0.1	0	1	1
UBIQUITIN_PROTEIN_LIGASE_ACTIVITY	10	10	0	0.2	0	1	1
ISOMERASE_ACTIVITY	9	9	0	0.2	0	1	1
MAP_KINASE_KINASE_KINASE_ACTIVITY	8	8	0	0.1	0	1	1
CASPASE_REGULATOR_ACTIVITY	4	4	0	0.1	0	1	1

## Sheet: SKCM_GO_cc
	n_genes_in_cc	n_genes_neg	n_genes_pos	prop_neg	prop_pos	p	q	genes
PLASMA_MEMBRANE	745	561	184	10.3	15.2	1.6866e-06	0.0003272	PCDHAC2,CACNA1C,CACNA1A,CASR,RYR1,PREX1,CACNA1E,ADCY8,TRPM2,KCNK1,DYSF,PTPRT,GRIN2A,CACNA1B,MYH9,ITGAX,PTAFR,ABCA3,CACNA1S,TRPV4,GRIN2B,LCT,EPHA4,CACNA1H,LRP1,BDKRB2,SLC6A20,MC2R,SLC22A12,EGFR,ADCY3,CDH13,PLD2,TRPC3,CNR1,LRRC32,GPR31,PCDHB2,PKP2,RYR2,MC3R,DSCAM,SLC28A1,CX3CR1,GRM7,HTR1E,FSHR,CACNA1G,CACNA1D,ATP7B,GRM3,FZD10,EPB41L3,STAB2,CFTR,CCR1,SLC6A3,ITGB4,ABCC6,ITPR3,MTNR1A,FPR2,NPY2R,RHO,GJ…
MEMBRANE	923	705	218	13	18	5.30124e-06	0.00051422	PCDHAC2,CACNA1C,CACNA1A,CASR,RYR1,PREX1,CACNA1E,ADCY8,TRPM2,KCNK1,DYSF,PTPRT,GRIN2A,CACNA1B,CELSR3,ABCA2,MYH9,TRPM5,ITGAX,PTAFR,ABCA3,CACNA1S,TRPV4,SLC9A2,GRIN2B,LCT,EPHA4,CACNA1H,LRP1,BDKRB2,SLC6A20,MC2R,SLC5A2,SLC22A12,EGFR,LILRB1,ADCY3,CDH13,PLD2,TRPC3,CNR1,LRRC32,GPR31,EPHB2,PCDHB2,PKP2,RYR2,MC3R,MYO7A,DSCAM,SLC28A1,CX3CR1,SERPINA5,GRM7,HTR1E,FSHR,CACNA1G,CACNA1D,ATP7B,GRM3,FZD10,EPB41L3,STAB…
MEMBRANE_PART	784	596	188	11	15.5	1.0015e-05	0.000647636	PCDHAC2,CACNA1C,CACNA1A,CASR,RYR1,CACNA1E,TRPM2,KCNK1,PTPRT,GRIN2A,CACNA1B,CELSR3,ABCA2,MYH9,TRPM5,ITGAX,PTAFR,ABCA3,CACNA1S,SLC9A2,GRIN2B,LCT,EPHA4,CACNA1H,LRP1,BDKRB2,MC2R,SLC5A2,SLC22A12,EGFR,LILRB1,ADCY3,CDH13,TRPC3,CNR1,LRRC32,GPR31,EPHB2,PCDHB2,PKP2,MC3R,DSCAM,SLC28A1,CX3CR1,GRM7,HTR1E,FSHR,CACNA1G,CACNA1D,ATP7B,GRM3,FZD10,EPB41L3,STAB2,CFTR,CCR1,LRP5,ITGB4,MTNR1A,FPR2,NPY2R,RHO,GJA8,HTR1A,…
PLASMA_MEMBRANE_PART	620	469	151	8.6	12.5	3.65197e-05	0.00177121	PCDHAC2,CACNA1C,CASR,RYR1,CACNA1E,TRPM2,KCNK1,PTPRT,GRIN2A,CACNA1B,MYH9,ITGAX,PTAFR,CACNA1S,GRIN2B,LCT,EPHA4,CACNA1H,LRP1,BDKRB2,MC2R,SLC22A12,EGFR,ADCY3,CDH13,TRPC3,CNR1,LRRC32,GPR31,PCDHB2,MC3R,DSCAM,SLC28A1,CX3CR1,GRM7,HTR1E,CACNA1G,CACNA1D,ATP7B,GRM3,FZD10,EPB41L3,STAB2,CFTR,CCR1,ITGB4,MTNR1A,NPY2R,RHO,GJA8,HTR1A,APLNR,ABCC1,ROR2,KCNJ4,ATP6V0A4,CHRNA4,SHROOM3,SLC6A2,NTRK3,SNTG2,ATP1A4,TIE1,TR…
INTEGRAL_TO_MEMBRANE	658	500	158	9.2	13	5.2862e-05	0.00205105	PCDHAC2,CACNA1C,CACNA1A,CASR,RYR1,TRPM2,KCNK1,PTPRT,GRIN2A,CELSR3,ABCA2,MYH9,TRPM5,ITGAX,PTAFR,ABCA3,SLC9A2,GRIN2B,LCT,EPHA4,LRP1,BDKRB2,MC2R,SLC5A2,SLC22A12,LILRB1,ADCY3,TRPC3,CNR1,LRRC32,GPR31,EPHB2,PCDHB2,PKP2,MC3R,DSCAM,SLC28A1,CX3CR1,GRM7,HTR1E,FSHR,ATP7B,GRM3,FZD10,STAB2,CCR1,LRP5,ITGB4,MTNR1A,FPR2,NPY2R,RHO,GJA8,HTR1A,APLNR,ABCC1,LMTK2,ROR2,KCNJ4,CHRNA4,AOC3,SLC6A2,NTRK3,ATP1A4,SYNE1,WFS1,…
INTRINSIC_TO_MEMBRANE	663	505	158	9.3	13	8.03413e-05	0.0025977	PCDHAC2,CACNA1C,CACNA1A,CASR,RYR1,TRPM2,KCNK1,PTPRT,GRIN2A,CELSR3,ABCA2,MYH9,TRPM5,ITGAX,PTAFR,ABCA3,SLC9A2,GRIN2B,LCT,EPHA4,LRP1,BDKRB2,MC2R,SLC5A2,SLC22A12,LILRB1,ADCY3,TRPC3,CNR1,LRRC32,GPR31,EPHB2,PCDHB2,PKP2,MC3R,DSCAM,SLC28A1,CX3CR1,GRM7,HTR1E,FSHR,ATP7B,GRM3,FZD10,STAB2,CCR1,LRP5,ITGB4,MTNR1A,FPR2,NPY2R,RHO,GJA8,HTR1A,APLNR,ABCC1,LMTK2,ROR2,KCNJ4,CHRNA4,AOC3,SLC6A2,NTRK3,ATP1A4,SYNE1,WFS1,…
INTEGRAL_TO_PLASMA_MEMBRANE	536	409	127	7.5	10.5	0.000545549	0.0151195	PCDHAC2,CASR,RYR1,TRPM2,KCNK1,PTPRT,GRIN2A,MYH9,ITGAX,PTAFR,GRIN2B,LCT,EPHA4,LRP1,BDKRB2,MC2R,ADCY3,TRPC3,CNR1,LRRC32,GPR31,PCDHB2,MC3R,DSCAM,SLC28A1,CX3CR1,GRM7,HTR1E,ATP7B,GRM3,FZD10,STAB2,CCR1,ITGB4,MTNR1A,NPY2R,RHO,GJA8,HTR1A,APLNR,ABCC1,ROR2,KCNJ4,CHRNA4,SLC6A2,NTRK3,ATP1A4,TIE1,TRPV1,GPR4,KCNA3,OR10J1,ITGA11,ABCC3,SLC5A6,SORL1,B3GNT3,PCDHB3,GABRB1,GLRA1,KCNQ1,SLC22A14,NOTCH2,CSF1R,STAB1,KCN…
INTRINSIC_TO_PLASMA_MEMBRANE	539	412	127	7.6	10.5	0.00069156	0.0167703	PCDHAC2,CASR,RYR1,TRPM2,KCNK1,PTPRT,GRIN2A,MYH9,ITGAX,PTAFR,GRIN2B,LCT,EPHA4,LRP1,BDKRB2,MC2R,ADCY3,TRPC3,CNR1,LRRC32,GPR31,PCDHB2,MC3R,DSCAM,SLC28A1,CX3CR1,GRM7,HTR1E,ATP7B,GRM3,FZD10,STAB2,CCR1,ITGB4,MTNR1A,NPY2R,RHO,GJA8,HTR1A,APLNR,ABCC1,ROR2,KCNJ4,CHRNA4,SLC6A2,NTRK3,ATP1A4,TIE1,TRPV1,GPR4,KCNA3,OR10J1,ITGA11,ABCC3,SLC5A6,SORL1,B3GNT3,PCDHB3,GABRB1,GLRA1,KCNQ1,SLC22A14,NOTCH2,CSF1R,STAB1,KCN…
VOLTAGE_GATED_CALCIUM_CHANNEL_COMPLEX	11	4	7	0.1	0.6	0.00109378	0.0235771	CACNA1C,CACNA1E,CACNA1B,CACNA1S,CACNA1H,CACNA1G,CACNA1D
VOLTAGE_GATED_POTASSIUM_CHANNEL_COMPLEX	31	20	11	0.4	0.9	0.0169626	0.329075	KCNK1,KCNJ4,KCNA3,KCNQ1,KCNJ5,KCNH1,KCNH4,KCNA1,KCNB2,KCNC3,KCNJ1
CELL_PROJECTION	63	45	18	0.8	1.5	0.0290206	0.511818	CACNA1A,MYH9,CDH23,SLC22A12,CDH13,FGD2,CYFIP1,MYO7A,ITPR3,ATP6V0A4,ACTN1,ARAP3,DNAH9,ACTN2,ABI3,MYO3A,DOCK4,MYO1A
MEMBRANE_FRACTION	162	123	39	2.3	3.2	0.0355635	0.534921	ADCY8,CYP2C19,ABCA3,LCT,CYFIP2,LRP1,NOS1,JUP,CYFIP1,CYP4A11,DSCAM,SLC28A1,OAS3,OAS2,APOB,NRP2,ABCC1,SHANK1,SLC6A2,WFS1,ABCC3,SLC6A1,SLC5A6,CYP2C9,ABCC4,SLC22A14,ABCB8,SLC6A9,SLC22A8,SLC14A2,SLC2A1,NCKAP1L,MCTP2,SLC34A2,SLC17A2,SEMA4F,HPS1,SLC4A3,SLC4A2
CYTOPLASMIC_MEMBRANE_BOUND_VESICLE	47	33	14	0.6	1.2	0.0363359	0.534921	ABCA2,ABCA3,EGFR,ATP7B,ECE2,SPERT,APBA1,ABCC4,SYNRG,HPS1,CRISPLD2,CD207,SYN3,TF
BRUSH_BORDER	8	4	4	0.1	0.3	0.0413599	0.534921	SLC22A12,ITPR3,ATP6V0A4,MYO1A
SYNAPSE_PART	8	4	4	0.1	0.3	0.0413599	0.534921	CACNA1C,GRM7,SYNE1,ERC2
VESICLE	53	38	15	0.7	1.2	0.0473776	0.544021	ABCA2,ABCA3,EGFR,ATP7B,ECE2,SPERT,APBA1,ABCC4,CETP,SYNRG,HPS1,CRISPLD2,CD207,SYN3,TF
MEMBRANE_BOUND_VESICLE	49	35	14	0.6	1.2	0.0504762	0.544021	ABCA2,ABCA3,EGFR,ATP7B,ECE2,SPERT,APBA1,ABCC4,SYNRG,HPS1,CRISPLD2,CD207,SYN3,TF
CYTOPLASMIC_VESICLE	49	35	14	0.6	1.2	0.0504762	0.544021	ABCA2,ABCA3,EGFR,ATP7B,ECE2,SPERT,APBA1,ABCC4,SYNRG,HPS1,CRISPLD2,CD207,SYN3,TF
MICROSOME	17	11	6	0.2	0.5	0.0729204	0.744555	CYP2C19,CYP4A11,OAS3,OAS2,APOB,CYP2C9
APICAL_PLASMA_MEMBRANE	6	3	3	0.1	0.2	0.078257	0.759093	CFTR,ATP6V0A4,SHROOM3
CELL_FRACTION	202	158	44	2.9	3.6	0.109873	0.776125	ADCY8,CYP2C19,ABCA3,LCT,CYFIP2,LRP1,NOS1,JUP,CYFIP1,CYP4A11,DSCAM,SLC28A1,HTT,OAS3,OAS2,APOB,NRP2,ABCC1,SHANK1,SLC6A2,WFS1,ABCC3,SLC6A1,SLC5A6,CYP2C9,YARS,ABCC4,SLC22A14,ABCB8,SLC6A9,SLC22A8,SLC14A2,SLC2A1,NCKAP1L,MCTP2,SLC34A2,SLC17A2,SEMA4F,ADCY10,HPS1,CCDC88C,SLC4A3,STAC,SLC4A2
VESICULAR_FRACTION	19	13	6	0.2	0.5	0.116138	0.776125	CYP2C19,CYP4A11,OAS3,OAS2,APOB,CYP2C9
SARCOMERE	7	4	3	0.1	0.2	0.118867	0.776125	NEB,TNNT2,TTN
ENDOCYTIC_VESICLE	7	4	3	0.1	0.2	0.118867	0.776125	EGFR,CD207,TF
MYOSIN_COMPLEX	7	4	3	0.1	0.2	0.118867	0.776125	MYH6,MYO18B,MYH7
APICAL_PART_OF_CELL	7	4	3	0.1	0.2	0.118867	0.776125	CFTR,ATP6V0A4,SHROOM3
SYNAPSE	15	10	5	0.2	0.4	0.121486	0.776125	CACNA1C,MYO7A,GRM7,SYNE1,ERC2
CYTOPLASMIC_VESICLE_MEMBRANE	11	7	4	0.1	0.3	0.12402	0.776125	EGFR,ECE2,ABCC4,SYNRG
BASAL_LAMINA	11	7	4	0.1	0.3	0.12402	0.776125	SNTG2,LAMB1,LAMB2,AGRN
CYTOPLASMIC_VESICLE_PART	11	7	4	0.1	0.3	0.12402	0.776125	EGFR,ECE2,ABCC4,SYNRG
CORTICAL_ACTIN_CYTOSKELETON	11	7	4	0.1	0.3	0.12402	0.776125	SPTA1,SPTB,SPTBN1,MYO1A
VACUOLAR_PART	4	2	2	0	0.2	0.154192	0.830921	ABCA2,MYO7A
LYSOSOMAL_MEMBRANE	4	2	2	0	0.2	0.154192	0.830921	ABCA2,MYO7A
VACUOLAR_MEMBRANE	4	2	2	0	0.2	0.154192	0.830921	ABCA2,MYO7A
COATED_VESICLE_MEMBRANE	4	2	2	0	0.2	0.154192	0.830921	EGFR,SYNRG
DENDRITE	4	2	2	0	0.2	0.154192	0.830921	DNER,ACTN2
ACTIN_CYTOSKELETON	59	45	14	0.8	1.2	0.174736	0.863031	MYH6,MYO18B,SPTA1,MYH9,SPTB,MYH7,NEB,SPTBN1,TNNT2,MYO9B,KALRN,ACTN2,MYO3A,MYO1A
LEADING_EDGE	26	19	7	0.3	0.6	0.181726	0.863031	MYH9,FGD2,CYFIP1,CDC42BPG,ARAP3,ABI3,CXCR4
CELL_PROJECTION_PART	13	9	4	0.2	0.3	0.200152	0.863031	SLC22A12,ATP6V0A4,DNAH9,ACTN2
ADHERENS_JUNCTION	13	9	4	0.2	0.3	0.200152	0.863031	SHROOM3,ACTN1,CTNNA3,ACTN2
LAMELLIPODIUM	13	9	4	0.2	0.3	0.200152	0.863031	FGD2,CYFIP1,ARAP3,ABI3
ACTIN_FILAMENT	13	9	4	0.2	0.3	0.200152	0.863031	MYO9B,ACTN2,MYO3A,MYO1A
VESICLE_MEMBRANE	13	9	4	0.2	0.3	0.200152	0.863031	EGFR,ECE2,ABCC4,SYNRG
CONTRACTILE_FIBER_PART	9	6	3	0.1	0.2	0.216087	0.863031	NEB,TNNT2,TTN
MICROVILLUS	9	6	3	0.1	0.2	0.216087	0.863031	CDH23,DOCK4,MYO1A
CELL_CORTEX_PART	18	13	5	0.2	0.4	0.21928	0.863031	SPTA1,MYH9,SPTB,SPTBN1,MYO1A
ENDOSOME	18	13	5	0.2	0.4	0.21928	0.863031	EGFR,ATP7B,DNER,CCR5,LYST
INTEGRAL_TO_GOLGI_MEMBRANE	5	3	2	0.1	0.2	0.226879	0.863031	LARGE,QSOX1
INTERCALATED_DISC	5	3	2	0.1	0.2	0.226879	0.863031	GJA8,CTNNA3
DYSTROPHIN_ASSOCIATED_GLYCOPROTEIN_COMPLEX	5	3	2	0.1	0.2	0.226879	0.863031	SNTG2,LAMB1
INTRINSIC_TO_GOLGI_MEMBRANE	5	3	2	0.1	0.2	0.226879	0.863031	LARGE,QSOX1
PROTEIN_COMPLEX	275	220	55	4.1	4.5	0.240474	0.887218	MYH6,CACNA1C,MYO18B,CACNA1E,TRRAP,KCNK1,CACNA1B,MYH9,ITGAX,CACNA1S,CACNA1H,SPTB,MYH7,EGFR,CLIP2,INTS1,SERPINA5,CACNA1G,CACNA1D,ITGB4,GJA8,KCNJ4,CHRNA4,TNNT2,SNTG2,ATP1A4,KCNA3,ALB,ITGA11,ERCC2,KATNB1,KIF3C,CARD11,KCNQ1,TBP,KCNJ5,MYO9B,UBE4A,KCNH1,KCNH4,KCNA1,ABCB8,LAMB1,OSMR,TUBGCP5,MCM7,KCNB2,MYO3A,POLR2A,SYNRG,KCNC3,KCNJ1,TSC2,HBB,MYO1A
CLATHRIN_COATED_VESICLE	14	10	4	0.2	0.3	0.242384	0.887218	EGFR,APBA1,SYNRG,SYN3
CONTRACTILE_FIBER	10	7	3	0.1	0.2	0.269421	0.93335	NEB,TNNT2,TTN
MYOFIBRIL	10	7	3	0.1	0.2	0.269421	0.93335	NEB,TNNT2,TTN
MITOCHONDRIAL_ENVELOPE	10	7	3	0.1	0.2	0.269421	0.93335	OGDH,NNT,ABCB8
CORTICAL_CYTOSKELETON	15	11	4	0.2	0.3	0.286347	0.957885	SPTA1,SPTB,SPTBN1,MYO1A
MACROMOLECULAR_COMPLEX	297	239	58	4.4	4.8	0.299069	0.957885	MYH6,CACNA1C,MYO18B,CACNA1E,TRRAP,KCNK1,CACNA1B,MYH9,ITGAX,CACNA1S,CACNA1H,SPTB,MYH7,TERT,EGFR,CLIP2,INTS1,SERPINA5,CACNA1G,CACNA1D,ITGB4,GJA8,KCNJ4,CHRNA4,TNNT2,SNTG2,ATP1A4,KCNA3,ALB,ITGA11,ERCC2,KATNB1,KIF3C,CARD11,KCNQ1,TBP,KCNJ5,SNRNP200,MYO9B,UBE4A,KCNH1,KCNH4,KCNA1,ABCB8,LAMB1,OSMR,TUBGCP5,MCM7,EFTUD2,KCNB2,MYO3A,POLR2A,SYNRG,KCNC3,KCNJ1,TSC2,HBB,MYO1A
SYNAPTIC_VESICLE	6	4	2	0.1	0.2	0.301191	0.957885	APBA1,SYN3
IMMUNOLOGICAL_SYNAPSE	6	4	2	0.1	0.2	0.301191	0.957885	MYH9,CARD11
FOCAL_ADHESION	6	4	2	0.1	0.2	0.301191	0.957885	ACTN1,ACTN2
RUFFLE	16	12	4	0.2	0.3	0.331293	1	MYH9,FGD2,CYFIP1,ARAP3
CELL_CORTEX	26	20	6	0.4	0.5	0.332883	1	SPTA1,MYH9,SPTB,SPTBN1,MYO9B,MYO1A
PERINUCLEAR_REGION_OF_CYTOPLASM	21	16	5	0.3	0.4	0.333299	1	CYFIP2,CYFIP1,ATP7B,MYO9B,LAMB1
EXTERNAL_SIDE_OF_PLASMA_MEMBRANE	7	5	2	0.1	0.2	0.37412	1	STAB2,CCR5
CORNIFIED_ENVELOPE	7	5	2	0.1	0.2	0.37412	1	EVPL,DSP
COATED_VESICLE	17	13	4	0.2	0.3	0.376537	1	EGFR,APBA1,SYNRG,SYN3
BASEMENT_MEMBRANE	23	18	5	0.3	0.4	0.412125	1	SNTG2,LAMB1,LAMB2,FBN1,AGRN
GOLGI_MEMBRANE	18	14	4	0.3	0.3	0.421467	1	LARGE,QSOX1,GLG1,SYNRG
BASOLATERAL_PLASMA_MEMBRANE	18	14	4	0.3	0.3	0.421467	1	ATP7B,ACTN1,SLC4A11,ACTN2
RECEPTOR_COMPLEX	34	27	7	0.5	0.6	0.428323	1	MYH9,ITGAX,ITGB4,CHRNA4,ITGA11,CARD11,OSMR
MITOCHONDRIAL_PART	13	10	3	0.2	0.2	0.431938	1	OGDH,NNT,ABCB8
MITOCHONDRIAL_MEMBRANE	8	6	2	0.1	0.2	0.443703	1	OGDH,NNT
LYTIC_VACUOLE	19	15	4	0.3	0.3	0.465561	1	ABCA2,MYO7A,MPO,HPS1
VACUOLE	19	15	4	0.3	0.3	0.465561	1	ABCA2,MYO7A,MPO,HPS1
LYSOSOME	19	15	4	0.3	0.3	0.465561	1	ABCA2,MYO7A,MPO,HPS1
INTEGRIN_COMPLEX	19	15	4	0.3	0.3	0.465561	1	MYH9,ITGAX,ITGB4,ITGA11
CELL_JUNCTION	42	34	8	0.6	0.7	0.507966	1	EPB41L3,GJA8,SHROOM3,ACTN1,CTNNA3,CLDN1,ACTN2,PDZD2
DNA_DIRECTED_RNA_POLYMERASEII_HOLOENZYME	20	16	4	0.3	0.3	0.508381	1	INTS1,ERCC2,TBP,POLR2A
CELL_SUBSTRATE_ADHERENS_JUNCTION	9	7	2	0.1	0.2	0.508736	1	ACTN1,ACTN2
TRANSPORT_VESICLE	9	7	2	0.1	0.2	0.508736	1	SYNRG,CRISPLD2
EXTRINSIC_TO_MEMBRANE	9	7	2	0.1	0.2	0.508736	1	TGM3,GFRA3
CYTOSKELETAL_PART	114	93	21	1.7	1.7	0.517468	1	MYH6,CACNA1C,MYO18B,SPTA1,MYH9,SPTB,MYH7,SPTBN1,CLIP2,TNNT2,KATNB1,KIF3C,MYO9B,DRD2,ACTN2,TUBGCP5,MYO3A,NIN,CDK5RAP2,KRT31,MYO1A
REPLICATION_FORK	4	3	1	0.1	0.1	0.553013	1	MCM7
U12_DEPENDENT_SPLICEOSOME	4	3	1	0.1	0.1	0.553013	1	SNRNP200
CYTOSOLIC_PART	10	8	2	0.1	0.2	0.568565	1	TSC2,HBB
CELL_MATRIX_JUNCTION	10	8	2	0.1	0.2	0.568565	1	ACTN1,ACTN2
SPLICEOSOME	10	8	2	0.1	0.2	0.568565	1	SNRNP200,EFTUD2
MICROTUBULE_ORGANIZING_CENTER_PART	11	9	2	0.2	0.2	0.622925	1	KATNB1,TUBGCP5
GOLGI_APPARATUS	81	67	14	1.2	1.2	0.633003	1	FGD2,HTT,ATP7B,CHST4,SYNE1,LARGE,ATP1A3,LPCAT1,AP3D1,ABCG1,QSOX1,GLG1,SYNRG,TSC2
EXTRINSIC_TO_PLASMA_MEMBRANE	5	4	1	0.1	0.1	0.634547	1	TGM3
EARLY_ENDOSOME	5	4	1	0.1	0.1	0.634547	1	DNER
MITOCHONDRIAL_INNER_MEMBRANE	5	4	1	0.1	0.1	0.634547	1	NNT
ENDOPLASMIC_RETICULUM_LUMEN	5	4	1	0.1	0.1	0.634547	1	PDIA4
TRANS_GOLGI_NETWORK_TRANSPORT_VESICLE	5	4	1	0.1	0.1	0.634547	1	SYNRG
GOLGI_APPARATUS_PART	35	29	6	0.5	0.5	0.634862	1	ATP7B,CHST4,LARGE,QSOX1,GLG1,SYNRG
EXTRACELLULAR_MATRIX_PART	41	34	7	0.6	0.6	0.639587	1	COL6A3,SNTG2,TNXB,LAMB1,LAMB2,FBN1,AGRN
INTEGRAL_TO_ORGANELLE_MEMBRANE	12	10	2	0.2	0.2	0.67182	1	LARGE,QSOX1
TRANS_GOLGI_NETWORK	12	10	2	0.2	0.2	0.67182	1	ATP7B,CHST4
INTRINSIC_TO_ORGANELLE_MEMBRANE	12	10	2	0.2	0.2	0.67182	1	LARGE,QSOX1
NEURON_PROJECTION	12	10	2	0.2	0.2	0.67182	1	CDH13,ACTN2
TRANSCRIPTION_FACTOR_COMPLEX	19	16	3	0.3	0.2	0.700363	1	TRRAP,ERCC2,TBP
ORGANELLE_INNER_MEMBRANE	6	5	1	0.1	0.1	0.701218	1	NNT
SMALL_NUCLEAR_RIBONUCLEOPROTEIN_COMPLEX	6	5	1	0.1	0.1	0.701218	1	SNRNP200
KINESIN_COMPLEX	6	5	1	0.1	0.1	0.701218	1	KIF3C
DNA_DIRECTED_RNA_POLYMERASE_COMPLEX	6	5	1	0.1	0.1	0.701218	1	POLR2A
INSOLUBLE_FRACTION	6	5	1	0.1	0.1	0.701218	1	CCDC88C
OUTER_MEMBRANE	6	5	1	0.1	0.1	0.701218	1	ANKH
DNA_DIRECTED_RNA_POLYMERASEII_CORE_COMPLEX	6	5	1	0.1	0.1	0.701218	1	POLR2A
RNA_POLYMERASE_COMPLEX	6	5	1	0.1	0.1	0.701218	1	POLR2A
NUCLEAR_DNA_DIRECTED_RNA_POLYMERASE_COMPLEX	6	5	1	0.1	0.1	0.701218	1	POLR2A
ER_GOLGI_INTERMEDIATE_COMPARTMENT	6	5	1	0.1	0.1	0.701218	1	RAB37
GROWTH_CONE	6	5	1	0.1	0.1	0.701218	1	ERC2
SECRETORY_GRANULE	13	11	2	0.2	0.2	0.715435	1	ABCA3,ABCC4
CYTOPLASMIC_PART	383	317	66	5.8	5.5	0.719201	1	RYR1,PREX1,SPTA1,ABCA2,MYH9,ABCA3,CYFIP2,SPTB,EGFR,NEB,SPTBN1,FGD2,CYFIP1,MYO7A,HTT,SDPR,ATP7B,ITPR3,DNER,ECE2,MPO,OGDH,TNNT2,CHST4,SNTG2,SYNE1,SV2A,LARGE,SPERT,TTN,APBA1,KATNB1,PDIA4,NNT,RRP1B,ABCC4,ATP1A3,MYO9B,LETM1,RAB37,LPCAT1,CCR5,AP3D1,ABCB8,LAMB1,ABCG1,LYST,QSOX1,AGXT,TUBGCP5,GLG1,NIN,PDZD2,SEMA4F,HMGCS2,SYNRG,HPS1,CRISPLD2,CDK5RAP2,CD207,SYN3,TF,TSC2,BDKRB1,HBB,MYO1A
CYTOPLASM	601	497	104	9.1	8.6	0.747314	1	NLRP3,CACNA1A,RYR1,PREX1,SPTA1,ABCA2,MYH9,ABCA3,CYFIP2,SPTB,EGFR,NEB,CDH13,JUP,CTNND2,SPTBN1,FGD2,TXNDC2,NLRP2,CYFIP1,MYO7A,HTT,PTK2B,SDPR,ATP7B,SLC6A3,TNPO2,ITPR3,ATP2B2,DNER,ECE2,MPO,OGDH,TNNT2,CHST4,SNTG2,SYNE1,SV2A,LARGE,SPERT,TTN,APBA1,KATNB1,PDIA4,KIAA1217,UBASH3A,NNT,ARAP3,CARD11,RRP1B,ADAR,YARS,ABCC4,TGM3,SYMPK,ELMO1,ATP1A3,DLG5,MYO9B,RREB1,LETM1,RAB37,GLYCTK,LPCAT1,CCR5,MAPK8IP3,AP3D1,AB…
CONDENSED_NUCLEAR_CHROMOSOME	7	6	1	0.1	0.1	0.755734	1	TTN
NICOTINIC_ACETYLCHOLINE_GATED_RECEPTOR_CHANNEL_COMPLEX	7	6	1	0.1	0.1	0.755734	1	CHRNA4
SITE_OF_POLARIZED_GROWTH	7	6	1	0.1	0.1	0.755734	1	ERC2
CYTOSKELETON	176	147	29	2.7	2.4	0.757779	1	MYH6,CACNA1C,MYO18B,SPTA1,ABCA2,MYH9,EVPL,DSP,SPTB,MYH7,NEB,SPTBN1,CLIP2,SHROOM3,TNNT2,KATNB1,KIF3C,DNAH9,MYO9B,DRD2,KALRN,LYST,ACTN2,TUBGCP5,MYO3A,NIN,CDK5RAP2,KRT31,MYO1A
MICROTUBULE_ASSOCIATED_COMPLEX	21	18	3	0.3	0.2	0.765019	1	CLIP2,KATNB1,KIF3C
INTERCELLULAR_JUNCTION	34	29	5	0.5	0.4	0.768751	1	EPB41L3,GJA8,CTNNA3,CLDN1,PDZD2
EXTRACELLULAR_SPACE	89	75	14	1.4	1.2	0.770466	1	SLIT1,CDH13,PGC,YARS,SEMA3F,REN,SLIT3,QSOX1,CETP,IL1B,MMP20,FBN1,ORM1,FLT1
RIBONUCLEOPROTEIN_COMPLEX	22	19	3	0.3	0.2	0.792831	1	TERT,SNRNP200,EFTUD2
MICROTUBULE_ORGANIZING_CENTER	36	31	5	0.6	0.4	0.811661	1	ABCA2,KATNB1,TUBGCP5,NIN,CDK5RAP2
INTERMEDIATE_FILAMENT_CYTOSKELETON	16	14	2	0.3	0.2	0.817885	1	DRD2,KRT31
NUCLEAR_CHROMOSOME	16	14	2	0.3	0.2	0.817885	1	TTN,MCM7
INTERMEDIATE_FILAMENT	16	14	2	0.3	0.2	0.817885	1	DRD2,KRT31
UBIQUITIN_LIGASE_COMPLEX	9	8	1	0.1	0.1	0.836757	1	UBE4A
MICROBODY	9	8	1	0.1	0.1	0.836757	1	AGXT
GOLGI_ASSOCIATED_VESICLE	9	8	1	0.1	0.1	0.836757	1	SYNRG
PEROXISOME	9	8	1	0.1	0.1	0.836757	1	AGXT
CHROMATIN	10	9	1	0.2	0.1	0.866556	1	MCM7
SPINDLE_POLE	10	9	1	0.2	0.1	0.866556	1	KATNB1
LIPID_RAFT	10	9	1	0.2	0.1	0.866556	1	CARD11
CELL_SURFACE	40	35	5	0.6	0.4	0.878267	1	STAB2,DSCAML1,AOC3,NOTCH2,CCR5
SOLUBLE_FRACTION	47	41	6	0.8	0.5	0.881535	1	JUP,HTT,YARS,ADCY10,HPS1,STAC
ORGANELLE_MEMBRANE	80	69	11	1.3	0.9	0.886056	1	ABCA2,EGFR,MYO7A,ECE2,OGDH,LARGE,NNT,ABCC4,QSOX1,GLG1,SYNRG
TIGHT_JUNCTION	11	10	1	0.2	0.1	0.890919	1	CLDN1
CONDENSED_CHROMOSOME	11	10	1	0.2	0.1	0.890919	1	TTN
NUCLEAR_CHROMOSOME_PART	11	10	1	0.2	0.1	0.890919	1	MCM7
NON_MEMBRANE_BOUND_ORGANELLE	231	196	35	3.6	2.9	0.908998	1	MYH6,CACNA1C,MYO18B,SPTA1,ABCA2,MYH9,CDH23,EVPL,DSP,SPTB,MYH7,NEB,SPTBN1,CLIP2,GRM7,SHROOM3,TNNT2,TTN,KATNB1,KIF3C,DNAH9,MYO9B,DRD2,KALRN,LYST,ACTN2,TUBGCP5,MCM7,MYO3A,NIN,POLR2A,CDK5RAP2,DOCK4,KRT31,MYO1A
INTRACELLULAR_NON_MEMBRANE_BOUND_ORGANELLE	231	196	35	3.6	2.9	0.908998	1	MYH6,CACNA1C,MYO18B,SPTA1,ABCA2,MYH9,CDH23,EVPL,DSP,SPTB,MYH7,NEB,SPTBN1,CLIP2,GRM7,SHROOM3,TNNT2,TTN,KATNB1,KIF3C,DNAH9,MYO9B,DRD2,KALRN,LYST,ACTN2,TUBGCP5,MCM7,MYO3A,NIN,POLR2A,CDK5RAP2,DOCK4,KRT31,MYO1A
APICAL_JUNCTION_COMPLEX	12	11	1	0.2	0.1	0.910837	1	CLDN1
APICOLATERAL_PLASMA_MEMBRANE	12	11	1	0.2	0.1	0.910837	1	CLDN1
COLLAGEN	22	20	2	0.4	0.2	0.929803	1	COL6A3,TNXB
CYTOSOL	59	52	7	1	0.6	0.932064	1	PREX1,MYH9,MYO7A,SDPR,RRP1B,TSC2,HBB
CENTROSOME	31	28	3	0.5	0.2	0.939865	1	KATNB1,NIN,CDK5RAP2
SPINDLE	14	13	1	0.2	0.1	0.940433	1	KATNB1
MITOCHONDRION	47	42	5	0.8	0.4	0.947142	1	OGDH,NNT,LETM1,ABCB8,HMGCS2
EXTRACELLULAR_REGION_PART	154	133	21	2.4	1.7	0.949372	1	COL6A3,SLIT1,CDH13,SNTG2,TNXB,PGC,YARS,SEMA3F,REN,LAMB1,SLIT3,LAMB2,QSOX1,CETP,IL1B,MMP20,FBN1,ORM1,MUC2,AGRN,FLT1
MICROTUBULE_CYTOSKELETON	69	61	8	1.1	0.7	0.951221	1	ABCA2,CLIP2,KATNB1,KIF3C,LYST,TUBGCP5,NIN,CDK5RAP2
PROTEINACEOUS_EXTRACELLULAR_MATRIX	70	62	8	1.1	0.7	0.956196	1	COL6A3,SNTG2,TNXB,LAMB1,LAMB2,FBN1,MUC2,AGRN
EXTRACELLULAR_MATRIX	70	62	8	1.1	0.7	0.956196	1	COL6A3,SNTG2,TNXB,LAMB1,LAMB2,FBN1,MUC2,AGRN
ENDOPLASMIC_RETICULUM	78	69	9	1.3	0.7	0.960802	1	RYR1,ITPR3,SV2A,PDIA4,ATP1A3,LPCAT1,PDZD2,SEMA4F,BDKRB1
NUCLEOPLASM_PART	58	52	6	1	0.5	0.966397	1	TRRAP,INTS1,ERCC2,TBP,MCM7,POLR2A
NUCLEOLUS	28	26	2	0.5	0.2	0.974362	1	SPTBN1,POLR2A
ENVELOPE	37	34	3	0.6	0.2	0.975573	1	OGDH,NNT,ABCB8
ORGANELLE_ENVELOPE	37	34	3	0.6	0.2	0.975573	1	OGDH,NNT,ABCB8
NUCLEOPLASM	79	71	8	1.3	0.7	0.98421	1	TRRAP,INTS1,SMARCA2,ERCC2,TBP,SYMPK,MCM7,POLR2A
EXTRACELLULAR_REGION	194	170	24	3.1	2	0.990128	1	COL6A3,SLIT1,CDH13,SERPINA5,PAPPA,SNTG2,TNXB,PGC,YARS,SEMA3F,REN,LAMB1,SLIT3,LAMB2,QSOX1,CETP,PDZD2,IL1B,MMP20,FBN1,ORM1,MUC2,AGRN,FLT1
INTRACELLULAR_ORGANELLE_PART	354	305	49	5.6	4	0.990155	1	MYH6,CACNA1C,MYO18B,TRRAP,SPTA1,ABCA2,MYH9,SPTB,MYH7,TERT,EGFR,SPTBN1,CLIP2,INTS1,MYO7A,ATP7B,SMARCA2,ECE2,OGDH,TNNT2,CHST4,LARGE,TTN,ERCC2,KATNB1,PDIA4,NNT,KIF3C,ABCC4,TBP,SYMPK,DNAH9,SNRNP200,MYO9B,DRD2,ABCB8,QSOX1,ACTN2,TUBGCP5,MCM7,EFTUD2,GLG1,MYO3A,NIN,POLR2A,SYNRG,CDK5RAP2,KRT31,MYO1A
ENDOMEMBRANE_SYSTEM	76	69	7	1.3	0.6	0.990939	1	EGFR,ECE2,LARGE,ABCC4,QSOX1,GLG1,SYNRG
ORGANELLE_PART	356	307	49	5.7	4	0.991361	1	MYH6,CACNA1C,MYO18B,TRRAP,SPTA1,ABCA2,MYH9,SPTB,MYH7,TERT,EGFR,SPTBN1,CLIP2,INTS1,MYO7A,ATP7B,SMARCA2,ECE2,OGDH,TNNT2,CHST4,LARGE,TTN,ERCC2,KATNB1,PDIA4,NNT,KIF3C,ABCC4,TBP,SYMPK,DNAH9,SNRNP200,MYO9B,DRD2,ABCB8,QSOX1,ACTN2,TUBGCP5,MCM7,EFTUD2,GLG1,MYO3A,NIN,POLR2A,SYNRG,CDK5RAP2,KRT31,MYO1A
CHROMOSOME	35	33	2	0.6	0.2	0.992429	1	TTN,MCM7
CHROMOSOMAL_PART	26	25	1	0.5	0.1	0.994719	1	MCM7
NUCLEAR_LUMEN	100	91	9	1.7	0.7	0.99695	1	TRRAP,SPTBN1,INTS1,SMARCA2,ERCC2,TBP,SYMPK,MCM7,POLR2A
ENDOPLASMIC_RETICULUM_PART	30	29	1	0.5	0.1	0.997648	1	PDIA4
ORGANELLE_LUMEN	111	101	10	1.9	0.8	0.997981	1	TRRAP,SPTBN1,INTS1,SMARCA2,ERCC2,PDIA4,TBP,SYMPK,MCM7,POLR2A
MEMBRANE_ENCLOSED_LUMEN	111	101	10	1.9	0.8	0.997981	1	TRRAP,SPTBN1,INTS1,SMARCA2,ERCC2,PDIA4,TBP,SYMPK,MCM7,POLR2A
NUCLEUS	416	365	51	6.7	4.2	0.99974	1	CACNA1A,TRRAP,MYH9,MLLT3,FUS,TERT,EGFR,ZNF423,SPTBN1,INTS1,HTT,POLD1,ZFHX3,SUPT5H,TNPO2,TP63,SMARCA2,MPO,SH3BP4,POLE,TTN,ERCC2,AFF3,RRP1B,ADAR,NOTCH1,NOTCH2,TBP,SYMPK,EHD2,SNRNP200,MAML3,RREB1,PDCD11,GATA2,NCOR2,UBIAD1,MCM7,EFTUD2,LIMK2,PDZD2,NFATC2,KAT6A,POLR2A,KAT6B,PNKP,TSC2,TOP3A,SERPINA3,PRKCD,ERG
NUCLEAR_PART	154	141	13	2.6	1.1	0.99983	1	TRRAP,TERT,SPTBN1,INTS1,SMARCA2,TTN,ERCC2,TBP,SYMPK,SNRNP200,MCM7,EFTUD2,POLR2A
INTRINSIC_TO_ENDOPLASMIC_RETICULUM_MEMBRANE	7	7	0	0.1	0	1	1
AXON	5	5	0	0.1	0	1	1
CHROMATIN_REMODELING_COMPLEX	8	8	0	0.1	0	1	1
INTEGRAL_TO_ENDOPLASMIC_RETICULUM_MEMBRANE	7	7	0	0.1	0	1	1
ENDOPLASMIC_RETICULUM_MEMBRANE	25	25	0	0.5	0	1	1
PORE_COMPLEX	14	14	0	0.3	0	1	1
NUCLEAR_MATRIX	5	5	0	0.1	0	1	1
NUCLEAR_ENVELOPE_ENDOPLASMIC_RETICULUM_NETWORK	27	27	0	0.5	0	1	1
CHROMOSOMEPERICENTRIC_REGION	8	8	0	0.1	0	1	1
MEDIATOR_COMPLEX	4	4	0	0.1	0	1	1
HISTONE_DEACETYLASE_COMPLEX	4	4	0	0.1	0	1	1
SPINDLE_MICROTUBULE	6	6	0	0.1	0	1	1
NUCLEAR_BODY	9	9	0	0.2	0	1	1
MICROTUBULE	13	13	0	0.2	0	1	1
ORGANELLE_OUTER_MEMBRANE	5	5	0	0.1	0	1	1
NUCLEAR_ENVELOPE	26	26	0	0.5	0	1	1
KINETOCHORE	7	7	0	0.1	0	1	1
NUCLEAR_MEMBRANE	18	18	0	0.3	0	1	1
NUCLEAR_PORE	12	12	0	0.2	0	1	1
NUCLEOLAR_PART	4	4	0	0.1	0	1	1
NUCLEAR_MEMBRANE_PART	15	15	0	0.3	0	1	1
PML_BODY	5	5	0	0.1	0	1	1

## Sheet: BRCA_TOP100
	n_genes_in_cc	n_genes_neg	n_genes_pos	prop_neg	prop_pos	p	q	genes
TRANSCRIPTION_FACTOR_COMPLEX	5	3	2	0.3	2	0.0518646	1	TBP,TRRAP
DNA_DIRECTED_RNA_POLYMERASEII_HOLOENZYME	6	4	2	0.3	2	0.0738884	1	TBP,POLR2A
RECEPTOR_COMPLEX	6	4	2	0.3	2	0.0738884	1	CARD11,ITGAX
ENDOSOME	7	5	2	0.4	2	0.0982807	1	ANKRD27,IGF2R
PLASMA_MEMBRANE_PART	132	118	14	10	14	0.139699	1	KCNN3,FGFR1,DSCAM,TRPM2,RYR1,TEK,ACTN2,PTPRB,CACNA1G,CARD11,MEP1A,ITGAX,NTRK2,IGF2R
INTEGRAL_TO_PLASMA_MEMBRANE	101	90	11	7.6	11	0.157329	1	KCNN3,FGFR1,DSCAM,TRPM2,RYR1,TEK,PTPRB,MEP1A,ITGAX,NTRK2,IGF2R
INTRINSIC_TO_PLASMA_MEMBRANE	102	91	11	7.7	11	0.165141	1	KCNN3,FGFR1,DSCAM,TRPM2,RYR1,TEK,PTPRB,MEP1A,ITGAX,NTRK2,IGF2R
INTEGRAL_TO_MEMBRANE	126	113	13	9.6	13	0.176152	1	KCNN3,FGFR1,ABCB1,DSCAM,TRPM2,RYR1,TEK,PTPRB,MEP1A,ITGAX,NTRK2,IGF2R,EPHB2
NUCLEOLUS	10	8	2	0.7	2	0.180999	1	POLR2A,IFI16
NUCLEOPLASM_PART	19	16	3	1.4	3	0.181172	1	TBP,POLR2A,TRRAP
INTRINSIC_TO_MEMBRANE	128	115	13	9.8	13	0.191317	1	KCNN3,FGFR1,ABCB1,DSCAM,TRPM2,RYR1,TEK,PTPRB,MEP1A,ITGAX,NTRK2,IGF2R,EPHB2
NUCLEOPLASM	30	26	4	2.2	4	0.202786	1	TBP,POLR2A,IFI16,TRRAP
MEMBRANE_PART	167	151	16	12.8	16	0.221849	1	KCNN3,FGFR1,ABCB1,DSCAM,TRPM2,RYR1,TEK,ACTN2,PTPRB,CACNA1G,CARD11,MEP1A,ITGAX,NTRK2,IGF2R,EPHB2
CELL_PROJECTION_PART	4	3	1	0.3	1	0.27842	1	ACTN2
LAMELLIPODIUM	4	3	1	0.3	1	0.27842	1	FGD5
CELL_SUBSTRATE_ADHERENS_JUNCTION	4	3	1	0.3	1	0.27842	1	ACTN2
LIPID_RAFT	4	3	1	0.3	1	0.27842	1	CARD11
GOLGI_ASSOCIATED_VESICLE	4	3	1	0.3	1	0.27842	1	IGF2R
PLASMA_MEMBRANE	163	148	15	12.6	15	0.285074	1	KCNN3,FGFR1,DSCAM,TRPM2,RYR1,TEK,ACTN2,PTPRB,CACNA1G,CARD11,MEP1A,ITGAX,NTRK2,IGF2R,SSH1
ENDOPLASMIC_RETICULUM	14	12	2	1	2	0.300611	1	RYR1,UGT1A4
NUCLEAR_LUMEN	37	33	4	2.8	4	0.327544	1	TBP,POLR2A,IFI16,TRRAP
ADHERENS_JUNCTION	5	4	1	0.3	1	0.335059	1	ACTN2
COATED_VESICLE	5	4	1	0.3	1	0.335059	1	IGF2R
INTEGRIN_COMPLEX	5	4	1	0.3	1	0.335059	1	ITGAX
ORGANELLE_LUMEN	38	34	4	2.9	4	0.346048	1	TBP,POLR2A,IFI16,TRRAP
MEMBRANE_ENCLOSED_LUMEN	38	34	4	2.9	4	0.346048	1	TBP,POLR2A,IFI16,TRRAP
CELL_MATRIX_JUNCTION	6	5	1	0.4	1	0.387293	1	ACTN2
RUFFLE	6	5	1	0.4	1	0.387293	1	FGD5
VOLTAGE_GATED_CALCIUM_CHANNEL_COMPLEX	7	6	1	0.5	1	0.435462	1	CACNA1G
ACTIN_CYTOSKELETON	19	17	2	1.4	2	0.445432	1	ACTN2,KALRN
MEMBRANE	206	189	17	16	17	0.446436	1	KCNN3,FGFR1,ABCB1,DSCAM,TRPM2,RYR1,TEK,ACTN2,PTPRB,CACNA1G,CARD11,MEP1A,ITGAX,NTRK2,IGF2R,EPHB2,SSH1
PROTEIN_COMPLEX	81	74	7	6.3	7	0.451364	1	TBP,KCNN3,POLR2A,CACNA1G,CARD11,ITGAX,TRRAP
EXTRACELLULAR_SPACE	8	7	1	0.6	1	0.479879	1	MEP1A
BASOLATERAL_PLASMA_MEMBRANE	9	8	1	0.7	1	0.520833	1	ACTN2
LEADING_EDGE	9	8	1	0.7	1	0.520833	1	FGD5
CELL_PROJECTION	22	20	2	1.7	2	0.524235	1	ACTN2,FGD5
MEMBRANE_FRACTION	35	32	3	2.7	3	0.525426	1	ABCB1,DSCAM,PRKCE
CELL_FRACTION	48	44	4	3.7	4	0.526612	1	ABCB1,DSCAM,MEP1A,PRKCE
EXTRACELLULAR_REGION_PART	36	33	3	2.8	3	0.545091	1	DSPP,COL6A3,MEP1A
MACROMOLECULAR_COMPLEX	89	82	7	7	7	0.555834	1	TBP,KCNN3,POLR2A,CACNA1G,CARD11,ITGAX,TRRAP
VOLTAGE_GATED_POTASSIUM_CHANNEL_COMPLEX	10	9	1	0.8	1	0.558593	1	KCNN3
NUCLEAR_PART	51	47	4	4	4	0.576421	1	TBP,POLR2A,IFI16,TRRAP
COLLAGEN	11	10	1	0.8	1	0.593404	1	COL6A3
GOLGI_APPARATUS	26	24	2	2	2	0.61716	1	FGD5,IGF2R
GOLGI_APPARATUS_PART	12	11	1	0.9	1	0.625495	1	IGF2R
EXTRACELLULAR_REGION	42	39	3	3.3	3	0.652651	1	DSPP,COL6A3,MEP1A
CELL_SURFACE	13	12	1	1	1	0.655077	1	ABCB1
SOLUBLE_FRACTION	14	13	1	1.1	1	0.682344	1	MEP1A
PROTEINACEOUS_EXTRACELLULAR_MATRIX	30	28	2	2.4	2	0.695699	1	DSPP,COL6A3
EXTRACELLULAR_MATRIX	30	28	2	2.4	2	0.695699	1	DSPP,COL6A3
MEMBRANE_BOUND_VESICLE	16	15	1	1.3	1	0.730636	1	IGF2R
CYTOPLASMIC_MEMBRANE_BOUND_VESICLE	16	15	1	1.3	1	0.730636	1	IGF2R
NON_MEMBRANE_BOUND_ORGANELLE	77	72	5	6.1	5	0.737468	1	POLR2A,ACTN2,KALRN,PPL,IFI16
INTRACELLULAR_NON_MEMBRANE_BOUND_ORGANELLE	77	72	5	6.1	5	0.737468	1	POLR2A,ACTN2,KALRN,PPL,IFI16
CELL_JUNCTION	17	16	1	1.4	1	0.75198	1	ACTN2
VESICLE	17	16	1	1.4	1	0.75198	1	IGF2R
CYTOPLASMIC_VESICLE	17	16	1	1.4	1	0.75198	1	IGF2R
CYTOSOL	18	17	1	1.4	1	0.771649	1	BAAT
EXTRACELLULAR_MATRIX_PART	21	20	1	1.7	1	0.821854	1	COL6A3
CYTOPLASMIC_PART	103	97	6	8.2	6	0.836411	1	RYR1,UGT1A4,ANKRD27,FGD5,IGF2R,BAAT
CYTOPLASM	165	155	10	13.2	10	0.856683	1	KIAA1217,RYR1,C3orf20,UGT1A4,ANKRD27,FGD5,CARD11,IGF2R,SSH1,BAAT
CYTOSKELETON	61	58	3	4.9	3	0.871822	1	ACTN2,KALRN,PPL
ORGANELLE_PART	110	104	6	8.8	6	0.879854	1	TBP,POLR2A,ACTN2,IGF2R,IFI16,TRRAP
INTRACELLULAR_ORGANELLE_PART	110	104	6	8.8	6	0.879854	1	TBP,POLR2A,ACTN2,IGF2R,IFI16,TRRAP
NUCLEUS	117	112	5	9.5	5	0.962992	1	TBP,MAML2,POLR2A,IFI16,TRRAP
CYTOSKELETAL_PART	43	42	1	3.6	1	0.971702	1	ACTN2
CYTOPLASMIC_VESICLE_MEMBRANE	5	5	0	0.4	0	1	1
GOLGI_MEMBRANE	5	5	0	0.4	0	1	1
VESICULAR_FRACTION	5	5	0	0.4	0	1	1
RIBONUCLEOPROTEIN_COMPLEX	8	8	0	0.7	0	1	1
MICROTUBULE_ASSOCIATED_COMPLEX	6	6	0	0.5	0	1	1
MICROTUBULE_CYTOSKELETON	28	28	0	2.4	0	1	1
CONTRACTILE_FIBER	4	4	0	0.3	0	1	1
MYOFIBRIL	4	4	0	0.3	0	1	1
BASEMENT_MEMBRANE	13	13	0	1.1	0	1	1
INTERCELLULAR_JUNCTION	13	13	0	1.1	0	1	1
PORE_COMPLEX	7	7	0	0.6	0	1	1
SPINDLE	5	5	0	0.4	0	1	1
ORGANELLE_MEMBRANE	18	18	0	1.5	0	1	1
NUCLEAR_MATRIX	5	5	0	0.4	0	1	1
CHROMOSOMEPERICENTRIC_REGION	4	4	0	0.3	0	1	1
MICROSOME	4	4	0	0.3	0	1	1
APICAL_JUNCTION_COMPLEX	4	4	0	0.3	0	1	1
CELL_CORTEX_PART	6	6	0	0.5	0	1	1
ENVELOPE	9	9	0	0.8	0	1	1
PERINUCLEAR_REGION_OF_CYTOPLASM	9	9	0	0.8	0	1	1
CYTOPLASMIC_VESICLE_PART	5	5	0	0.4	0	1	1
CELL_CORTEX	8	8	0	0.7	0	1	1
ENDOMEMBRANE_SYSTEM	20	20	0	1.7	0	1	1
NUCLEAR_BODY	5	5	0	0.4	0	1	1
CONTRACTILE_FIBER_PART	4	4	0	0.3	0	1	1
ORGANELLE_ENVELOPE	9	9	0	0.8	0	1	1
NUCLEAR_ENVELOPE	9	9	0	0.8	0	1	1
MICROTUBULE_ORGANIZING_CENTER	17	17	0	1.4	0	1	1
KINETOCHORE	4	4	0	0.3	0	1	1
SECRETORY_GRANULE	5	5	0	0.4	0	1	1
CENTROSOME	16	16	0	1.4	0	1	1
NUCLEAR_MEMBRANE	6	6	0	0.5	0	1	1
NUCLEAR_PORE	6	6	0	0.5	0	1	1
MITOCHONDRION	7	7	0	0.6	0	1	1
CORTICAL_CYTOSKELETON	5	5	0	0.4	0	1	1
CHROMOSOMAL_PART	7	7	0	0.6	0	1	1
APICOLATERAL_PLASMA_MEMBRANE	4	4	0	0.3	0	1	1
CONDENSED_CHROMOSOME	5	5	0	0.4	0	1	1
NUCLEAR_MEMBRANE_PART	6	6	0	0.5	0	1	1
SYNAPSE	5	5	0	0.4	0	1	1
CORTICAL_ACTIN_CYTOSKELETON	5	5	0	0.4	0	1	1
VESICLE_MEMBRANE	5	5	0	0.4	0	1	1
CHROMOSOME	10	10	0	0.8	0	1	1

## Sheet: CRC_TOP100
	n_genes_in_cc	n_genes_neg	n_genes_pos	prop_neg	prop_pos	p	q	genes
SOLUBLE_FRACTION	7	5	2	0.3	2	0.0657239	0.948482	ADCY10,HTT
CYTOPLASM	186	170	16	11.3	16	0.10649	0.948482	RYR1,NR3C1,CTNND2,NLRP2,GLI3,DLEC1,ADCY10,VWF,SVIL,ATP1A3,ATP2B2,PREX1,ALMS1,HTT,CDK5RAP2,DMBT1
ENDOPLASMIC_RETICULUM	19	16	3	1.1	3	0.110087	0.948482	RYR1,VWF,ATP1A3
CELL_FRACTION	54	48	6	3.2	6	0.114781	0.948482	ADCY10,ABCA4,NOS1,DSCAM,APOB,HTT
CYTOSKELETAL_PART	48	43	5	2.9	5	0.174806	0.948482	KIF5C,ACTN2,ALMS1,MYH7,CDK5RAP2
CYTOSKELETON	66	60	6	4	6	0.224607	0.948482	PPL,KIF5C,ACTN2,ALMS1,MYH7,CDK5RAP2
MICROSOME	4	3	1	0.2	1	0.227074	0.948482	APOB
CELL_SUBSTRATE_ADHERENS_JUNCTION	4	3	1	0.2	1	0.227074	0.948482	ACTN2
CONTRACTILE_FIBER_PART	4	3	1	0.2	1	0.227074	0.948482	SVIL
ACTIN_FILAMENT	4	3	1	0.2	1	0.227074	0.948482	ACTN2
NEURON_PROJECTION	4	3	1	0.2	1	0.227074	0.948482	ACTN2
CENTROSOME	16	14	2	0.9	2	0.262803	0.948482	ALMS1,CDK5RAP2
CYTOPLASMIC_PART	128	118	10	7.8	10	0.270205	0.948482	RYR1,NR3C1,VWF,SVIL,ATP1A3,PREX1,ALMS1,HTT,CDK5RAP2,DMBT1
NON_MEMBRANE_BOUND_ORGANELLE	85	78	7	5.2	7	0.275291	0.948482	PPL,KIF5C,ACTN2,ALMS1,MYH7,CDK5RAP2,NOP14
INTRACELLULAR_NON_MEMBRANE_BOUND_ORGANELLE	85	78	7	5.2	7	0.275291	0.948482	PPL,KIF5C,ACTN2,ALMS1,MYH7,CDK5RAP2,NOP14
CYTOPLASMIC_VESICLE_MEMBRANE	5	4	1	0.3	1	0.275352	0.948482	DMBT1
ADHERENS_JUNCTION	5	4	1	0.3	1	0.275352	0.948482	ACTN2
VESICULAR_FRACTION	5	4	1	0.3	1	0.275352	0.948482	APOB
CONTRACTILE_FIBER	5	4	1	0.3	1	0.275352	0.948482	SVIL
MYOFIBRIL	5	4	1	0.3	1	0.275352	0.948482	SVIL
ENDOCYTIC_VESICLE	5	4	1	0.3	1	0.275352	0.948482	DMBT1
CYTOPLASMIC_VESICLE_PART	5	4	1	0.3	1	0.275352	0.948482	DMBT1
CELL_MATRIX_JUNCTION	5	4	1	0.3	1	0.275352	0.948482	ACTN2
MYOSIN_COMPLEX	5	4	1	0.3	1	0.275352	0.948482	MYH7
VESICLE_MEMBRANE	5	4	1	0.3	1	0.275352	0.948482	DMBT1
MICROTUBULE_ORGANIZING_CENTER	17	15	2	1	2	0.286585	0.948482	ALMS1,CDK5RAP2
ORGANELLE_PART	118	109	9	7.2	9	0.310979	0.948482	NR3C1,KIF5C,SP140,ACTN2,ALMS1,MYH7,CDK5RAP2,DMBT1,NOP14
INTRACELLULAR_ORGANELLE_PART	118	109	9	7.2	9	0.310979	0.948482	NR3C1,KIF5C,SP140,ACTN2,ALMS1,MYH7,CDK5RAP2,DMBT1,NOP14
SECRETORY_GRANULE	6	5	1	0.3	1	0.320642	0.948482	VWF
MEMBRANE_FRACTION	46	42	4	2.8	4	0.321051	0.948482	ABCA4,NOS1,DSCAM,APOB
MICROTUBULE_CYTOSKELETON	32	29	3	1.9	3	0.321286	0.948482	KIF5C,ALMS1,CDK5RAP2
MEMBRANE	288	268	20	17.8	20	0.33023	0.948482	RHO,ATP1A4,RYR1,TRAPPC10,HTR1A,DSCAM,PTCH1,GRIK1,SP140,SVIL,INSR,PCDHB6,CACNA1E,ACTN2,GRIN2A,ATP1A3,PREX1,ROBO4,DMBT1,GABBR1
PLASMA_MEMBRANE	231	215	16	14.3	16	0.362072	0.948482	RHO,ATP1A4,RYR1,HTR1A,DSCAM,PTCH1,GRIK1,SVIL,INSR,PCDHB6,CACNA1E,ACTN2,GRIN2A,ATP1A3,PREX1,GABBR1
VOLTAGE_GATED_CALCIUM_CHANNEL_COMPLEX	7	6	1	0.4	1	0.363129	0.948482	CACNA1E
CLATHRIN_COATED_VESICLE	7	6	1	0.4	1	0.363129	0.948482	VWF
BASOLATERAL_PLASMA_MEMBRANE	7	6	1	0.4	1	0.363129	0.948482	ACTN2
MEMBRANE_BOUND_VESICLE	22	20	2	1.3	2	0.402902	0.948482	VWF,DMBT1
ENDOMEMBRANE_SYSTEM	22	20	2	1.3	2	0.402902	0.948482	SP140,DMBT1
CYTOPLASMIC_MEMBRANE_BOUND_VESICLE	22	20	2	1.3	2	0.402902	0.948482	VWF,DMBT1
COATED_VESICLE	8	7	1	0.5	1	0.402983	0.948482	VWF
INTEGRAL_TO_PLASMA_MEMBRANE	160	149	11	9.9	11	0.412137	0.948482	RHO,ATP1A4,RYR1,HTR1A,DSCAM,PTCH1,GRIK1,INSR,PCDHB6,GRIN2A,GABBR1
PLASMA_MEMBRANE_PART	192	179	13	11.9	13	0.418666	0.948482	RHO,ATP1A4,RYR1,HTR1A,DSCAM,PTCH1,GRIK1,INSR,PCDHB6,CACNA1E,ACTN2,GRIN2A,GABBR1
EXTRACELLULAR_REGION	53	49	4	3.3	4	0.423165	0.948482	COL5A1,VWF,DMBT1,IMPG2
VESICLE	23	21	2	1.4	2	0.425201	0.948482	VWF,DMBT1
CYTOPLASMIC_VESICLE	23	21	2	1.4	2	0.425201	0.948482	VWF,DMBT1
ACTIN_CYTOSKELETON	23	21	2	1.4	2	0.425201	0.948482	ACTN2,MYH7
MEMBRANE_PART	240	224	16	14.9	16	0.425756	0.948482	RHO,ATP1A4,RYR1,TRAPPC10,HTR1A,DSCAM,PTCH1,GRIK1,INSR,PCDHB6,CACNA1E,ACTN2,GRIN2A,ROBO4,DMBT1,GABBR1
INTRINSIC_TO_PLASMA_MEMBRANE	162	151	11	10	11	0.429105	0.948482	RHO,ATP1A4,RYR1,HTR1A,DSCAM,PTCH1,GRIK1,INSR,PCDHB6,GRIN2A,GABBR1
MICROTUBULE_ASSOCIATED_COMPLEX	9	8	1	0.5	1	0.440367	0.948482	KIF5C
ENVELOPE	9	8	1	0.5	1	0.440367	0.948482	SP140
ORGANELLE_ENVELOPE	9	8	1	0.5	1	0.440367	0.948482	SP140
NUCLEAR_ENVELOPE	9	8	1	0.5	1	0.440367	0.948482	SP140
ORGANELLE_LUMEN	40	37	3	2.5	3	0.459681	0.950863	NR3C1,SP140,NOP14
MEMBRANE_ENCLOSED_LUMEN	40	37	3	2.5	3	0.459681	0.950863	NR3C1,SP140,NOP14
GOLGI_APPARATUS	25	23	2	1.5	2	0.468476	0.950863	ATP1A3,HTT
NUCLEOLUS	10	9	1	0.6	1	0.475431	0.950863	NOP14
INTEGRAL_TO_MEMBRANE	201	188	13	12.5	13	0.489143	0.961123	RHO,ATP1A4,RYR1,TRAPPC10,HTR1A,DSCAM,PTCH1,GRIK1,INSR,PCDHB6,GRIN2A,ROBO4,GABBR1
INTRINSIC_TO_MEMBRANE	203	190	13	12.6	13	0.504672	0.964946	RHO,ATP1A4,RYR1,TRAPPC10,HTR1A,DSCAM,PTCH1,GRIK1,INSR,PCDHB6,GRIN2A,ROBO4,GABBR1
MITOCHONDRION	11	10	1	0.7	1	0.50832	0.964946	NR3C1
PROTEINACEOUS_EXTRACELLULAR_MATRIX	28	26	2	1.7	2	0.529662	0.972495	COL5A1,IMPG2
EXTRACELLULAR_MATRIX	28	26	2	1.7	2	0.529662	0.972495	COL5A1,IMPG2
COLLAGEN	12	11	1	0.7	1	0.539165	0.973976	COL5A1
CELL_JUNCTION	17	16	1	1.1	1	0.666894	1	ACTN2
NUCLEAR_LUMEN	37	35	2	2.3	2	0.683413	1	SP140,NOP14
NUCLEUS	127	120	7	8	7	0.693356	1	NR3C1,GLI3,SP140,SVIL,HTT,ZFHX3,NOP14
ORGANELLE_MEMBRANE	19	18	1	1.2	1	0.707538	1	DMBT1
PROTEIN_COMPLEX	95	90	5	6	5	0.720412	1	ATP1A4,WWP2,KIF5C,CACNA1E,MYH7
EXTRACELLULAR_MATRIX_PART	21	20	1	1.3	1	0.743267	1	COL5A1
CYTOSOL	21	20	1	1.3	1	0.743267	1	PREX1
MACROMOLECULAR_COMPLEX	100	95	5	6.3	5	0.762224	1	ATP1A4,WWP2,KIF5C,CACNA1E,MYH7
EXTRACELLULAR_REGION_PART	44	42	2	2.8	2	0.772768	1	COL5A1,IMPG2
CELL_PROJECTION	23	22	1	1.5	1	0.774669	1	ACTN2
NUCLEAR_PART	51	49	2	3.3	2	0.839523	1	SP140,NOP14
NUCLEOPLASM	30	29	1	1.9	1	0.857465	1	SP140
CELL_SURFACE	11	11	0	0.7	0	1	1
RIBONUCLEOPROTEIN_COMPLEX	5	5	0	0.3	0	1	1
SYNAPSE_PART	6	6	0	0.4	0	1	1
SPINDLE_POLE	4	4	0	0.3	0	1	1
TIGHT_JUNCTION	4	4	0	0.3	0	1	1
BASEMENT_MEMBRANE	11	11	0	0.7	0	1	1
INTERCELLULAR_JUNCTION	14	14	0	0.9	0	1	1
ENDOPLASMIC_RETICULUM_MEMBRANE	5	5	0	0.3	0	1	1
GOLGI_APPARATUS_PART	8	8	0	0.5	0	1	1
SPINDLE	5	5	0	0.3	0	1	1
LAMELLIPODIUM	5	5	0	0.3	0	1	1
NUCLEAR_ENVELOPE_ENDOPLASMIC_RETICULUM_NETWORK	5	5	0	0.3	0	1	1
CHROMOSOMEPERICENTRIC_REGION	4	4	0	0.3	0	1	1
VOLTAGE_GATED_POTASSIUM_CHANNEL_COMPLEX	9	9	0	0.6	0	1	1
APICAL_JUNCTION_COMPLEX	5	5	0	0.3	0	1	1
CELL_CORTEX_PART	8	8	0	0.5	0	1	1
PERINUCLEAR_REGION_OF_CYTOPLASM	9	9	0	0.6	0	1	1
CELL_CORTEX	11	11	0	0.7	0	1	1
LIPID_RAFT	4	4	0	0.3	0	1	1
RUFFLE	8	8	0	0.5	0	1	1
ENDOSOME	8	8	0	0.5	0	1	1
KINETOCHORE	4	4	0	0.3	0	1	1
NUCLEOPLASM_PART	18	18	0	1.2	0	1	1
RECEPTOR_COMPLEX	10	10	0	0.7	0	1	1
EXTRACELLULAR_SPACE	18	18	0	1.2	0	1	1
ER_GOLGI_INTERMEDIATE_COMPARTMENT	4	4	0	0.3	0	1	1
NUCLEAR_MEMBRANE	5	5	0	0.3	0	1	1
CORTICAL_CYTOSKELETON	7	7	0	0.5	0	1	1
CHROMOSOMAL_PART	10	10	0	0.7	0	1	1
APICOLATERAL_PLASMA_MEMBRANE	5	5	0	0.3	0	1	1
CONDENSED_CHROMOSOME	7	7	0	0.5	0	1	1
TRANSCRIPTION_FACTOR_COMPLEX	8	8	0	0.5	0	1	1
LEADING_EDGE	10	10	0	0.7	0	1	1
SYNAPSE	8	8	0	0.5	0	1	1
CORTICAL_ACTIN_CYTOSKELETON	6	6	0	0.4	0	1	1
INTEGRIN_COMPLEX	7	7	0	0.5	0	1	1
ENDOPLASMIC_RETICULUM_PART	7	7	0	0.5	0	1	1
CHROMOSOME	12	12	0	0.8	0	1	1

## Sheet: LUNG_TOP100
	n_genes_in_cc	n_genes_neg	n_genes_pos	prop_neg	prop_pos	p	q	genes
INTRINSIC_TO_ENDOPLASMIC_RETICULUM_MEMBRANE	5	3	2	0.1	2	0.00861563	0.494069	PIGS,PIGT
INTEGRAL_TO_ENDOPLASMIC_RETICULUM_MEMBRANE	5	3	2	0.1	2	0.00861563	0.494069	PIGS,PIGT
INTEGRAL_TO_ORGANELLE_MEMBRANE	6	4	2	0.1	2	0.0126684	0.494069	PIGS,PIGT
INTRINSIC_TO_ORGANELLE_MEMBRANE	6	4	2	0.1	2	0.0126684	0.494069	PIGS,PIGT
ENDOPLASMIC_RETICULUM_MEMBRANE	8	6	2	0.2	2	0.022727	0.590902	PIGS,PIGT
NUCLEAR_ENVELOPE_ENDOPLASMIC_RETICULUM_NETWORK	8	6	2	0.2	2	0.022727	0.590902	PIGS,PIGT
ENDOPLASMIC_RETICULUM_PART	10	8	2	0.3	2	0.0351101	0.782453	PIGS,PIGT
INTEGRAL_TO_MEMBRANE	376	359	17	11.3	17	0.0583039	1	PIGS,SYNE1,PIGT,CNTN2,ALK,KIR2DS4,MUSK,SLC12A3,SLC5A5,PCDHA8,STAB2,TSHR,ATP7B,LILRB1,CHRNA6,KCNJ5,SLC12A9
INTRINSIC_TO_MEMBRANE	379	362	17	11.3	17	0.0619998	1	PIGS,SYNE1,PIGT,CNTN2,ALK,KIR2DS4,MUSK,SLC12A3,SLC5A5,PCDHA8,STAB2,TSHR,ATP7B,LILRB1,CHRNA6,KCNJ5,SLC12A9
SARCOMERE	4	3	1	0.1	1	0.116199	1	ACTA1
SMALL_NUCLEAR_RIBONUCLEOPROTEIN_COMPLEX	4	3	1	0.1	1	0.116199	1	SF3B3
MICROTUBULE	4	3	1	0.1	1	0.116199	1	TUBGCP2
MEMBRANE_PART	444	426	18	13.4	18	0.119069	1	PIGS,SYNE1,PIGT,CNTN2,ALK,KIR2DS4,MUSK,SLC12A3,SLC5A5,PCDHA8,STAB2,TSHR,ATP7B,LILRB1,CACNA1S,CHRNA6,KCNJ5,SLC12A9
SYNAPSE_PART	5	4	1	0.1	1	0.143095	1	SYNE1
CONTRACTILE_FIBER_PART	5	4	1	0.1	1	0.143095	1	ACTA1
ORGANELLE_PART	198	189	9	5.9	9	0.144884	1	PIGS,MCM2,PIGT,MAP1B,ACTA1,ATP7B,SF3B3,TUBGCP2,TUBGCP5
INTRACELLULAR_ORGANELLE_PART	198	189	9	5.9	9	0.144884	1	PIGS,MCM2,PIGT,MAP1B,ACTA1,ATP7B,SF3B3,TUBGCP2,TUBGCP5
MICROTUBULE_CYTOSKELETON	44	41	3	1.3	3	0.148032	1	MAP1B,TUBGCP2,TUBGCP5
CYTOSKELETAL_PART	68	64	4	2	4	0.150528	1	MAP1B,ACTA1,TUBGCP2,TUBGCP5
CONTRACTILE_FIBER	6	5	1	0.2	1	0.169181	1	ACTA1
MYOFIBRIL	6	5	1	0.2	1	0.169181	1	ACTA1
MICROTUBULE_ORGANIZING_CENTER_PART	6	5	1	0.2	1	0.169181	1	TUBGCP5
NICOTINIC_ACETYLCHOLINE_GATED_RECEPTOR_CHANNEL_COMPLEX	6	5	1	0.2	1	0.169181	1	CHRNA6
CYTOSKELETON	99	94	5	2.9	5	0.180986	1	MAP1B,ACTA1,TUBGCP2,FSCN3,TUBGCP5
GOLGI_APPARATUS	50	47	3	1.5	3	0.19321	1	SYNE1,AP3D1,ATP7B
MICROSOME	7	6	1	0.2	1	0.19448	1	APOB
SPLICEOSOME	7	6	1	0.2	1	0.19448	1	SF3B3
MACROMOLECULAR_COMPLEX	185	177	8	5.5	8	0.197906	1	PIGS,PIGT,MAP1B,SF3B3,CACNA1S,CHRNA6,KCNJ5,TUBGCP5
VESICULAR_FRACTION	8	7	1	0.2	1	0.219016	1	APOB
TRANS_GOLGI_NETWORK	8	7	1	0.2	1	0.219016	1	ATP7B
NON_MEMBRANE_BOUND_ORGANELLE	134	128	6	4	6	0.220819	1	MCM2,MAP1B,ACTA1,TUBGCP2,FSCN3,TUBGCP5
INTRACELLULAR_NON_MEMBRANE_BOUND_ORGANELLE	134	128	6	4	6	0.220819	1	MCM2,MAP1B,ACTA1,TUBGCP2,FSCN3,TUBGCP5
MEMBRANE	521	502	19	15.7	19	0.225232	1	PIGS,SYNE1,PIGT,CNTN2,ALK,KIR2DS4,MUSK,GRIA2,SLC12A3,SLC5A5,PCDHA8,STAB2,TSHR,ATP7B,LILRB1,CACNA1S,CHRNA6,KCNJ5,SLC12A9
VOLTAGE_GATED_CALCIUM_CHANNEL_COMPLEX	9	8	1	0.3	1	0.242812	1	CACNA1S
ACTIN_FILAMENT	9	8	1	0.3	1	0.242812	1	ACTA1
ENDOPLASMIC_RETICULUM	33	31	2	1	2	0.265293	1	PIGS,PIGT
BASOLATERAL_PLASMA_MEMBRANE	10	9	1	0.3	1	0.26589	1	ATP7B
PROTEIN_COMPLEX	173	166	7	5.2	7	0.271406	1	PIGS,PIGT,MAP1B,CACNA1S,CHRNA6,KCNJ5,TUBGCP5
ENDOMEMBRANE_SYSTEM	35	33	2	1	2	0.288108	1	PIGS,PIGT
SYNAPSE	11	10	1	0.3	1	0.288271	1	SYNE1
INTEGRAL_TO_PLASMA_MEMBRANE	300	289	11	9.1	11	0.300987	1	CNTN2,ALK,KIR2DS4,MUSK,SLC12A3,PCDHA8,STAB2,TSHR,ATP7B,CHRNA6,KCNJ5
INTRINSIC_TO_PLASMA_MEMBRANE	302	291	11	9.1	11	0.308702	1	CNTN2,ALK,KIR2DS4,MUSK,SLC12A3,PCDHA8,STAB2,TSHR,ATP7B,CHRNA6,KCNJ5
RIBONUCLEOPROTEIN_COMPLEX	12	11	1	0.3	1	0.309977	1	SF3B3
MICROTUBULE_ASSOCIATED_COMPLEX	12	11	1	0.3	1	0.309977	1	MAP1B
PERINUCLEAR_REGION_OF_CYTOPLASM	12	11	1	0.3	1	0.309977	1	ATP7B
ENDOSOME	13	12	1	0.4	1	0.331027	1	ATP7B
ORGANELLE_MEMBRANE	39	37	2	1.2	2	0.333451	1	PIGS,PIGT
CHROMOSOMAL_PART	14	13	1	0.4	1	0.351441	1	MCM2
PLASMA_MEMBRANE_PART	351	339	12	10.6	12	0.377974	1	CNTN2,ALK,KIR2DS4,MUSK,SLC12A3,PCDHA8,STAB2,TSHR,ATP7B,CACNA1S,CHRNA6,KCNJ5
VOLTAGE_GATED_POTASSIUM_CHANNEL_COMPLEX	17	16	1	0.5	1	0.409056	1	KCNJ5
CHROMOSOME	18	17	1	0.5	1	0.427111	1	MCM2
CYTOPLASMIC_PART	206	199	7	6.2	7	0.437424	1	PIGS,SYNE1,PIGT,ACTA1,AP3D1,ATP7B,TUBGCP5
NUCLEUS	209	202	7	6.3	7	0.452685	1	MLLT3,MCM2,BRD1,MORC1,SF3B3,GLI3,BRPF1
CYTOPLASM	308	298	10	9.3	10	0.462981	1	PIGS,NOD1,SYNE1,PIGT,ACTA1,AP3D1,ATP7B,MACF1,GLI3,TUBGCP5
MICROTUBULE_ORGANIZING_CENTER	21	20	1	0.6	1	0.478063	1	TUBGCP5
GOLGI_APPARATUS_PART	22	21	1	0.7	1	0.49403	1	ATP7B
CELL_SURFACE	23	22	1	0.7	1	0.509512	1	STAB2
PLASMA_MEMBRANE	420	407	13	12.8	13	0.518001	1	CNTN2,ALK,KIR2DS4,MUSK,GRIA2,SLC12A3,PCDHA8,STAB2,TSHR,ATP7B,CACNA1S,CHRNA6,KCNJ5
RECEPTOR_COMPLEX	26	25	1	0.8	1	0.553201	1	CHRNA6
MEMBRANE_BOUND_VESICLE	32	31	1	1	1	0.629347	1	ATP7B
CYTOPLASMIC_MEMBRANE_BOUND_VESICLE	32	31	1	1	1	0.629347	1	ATP7B
CYTOPLASMIC_VESICLE	34	33	1	1	1	0.651755	1	ATP7B
VESICLE	35	34	1	1.1	1	0.66245	1	ATP7B
ACTIN_CYTOSKELETON	35	34	1	1.1	1	0.66245	1	ACTA1
MEMBRANE_FRACTION	83	81	2	2.5	2	0.725988	1	SLC12A3,APOB
CELL_FRACTION	102	100	2	3.1	2	0.824381	1	SLC12A3,APOB
NUCLEAR_PART	85	84	1	2.6	1	0.929932	1	SF3B3
NUCLEOPLASM	47	47	0	1.5	0	1	1
CELL_PROJECTION_PART	8	8	0	0.3	0	1	1
CYTOPLASMIC_VESICLE_MEMBRANE	8	8	0	0.3	0	1	1
GOLGI_MEMBRANE	10	10	0	0.3	0	1	1
BRUSH_BORDER	4	4	0	0.1	0	1	1
PROTEINACEOUS_EXTRACELLULAR_MATRIX	50	50	0	1.6	0	1	1
ORGANELLE_INNER_MEMBRANE	4	4	0	0.1	0	1	1
ADHERENS_JUNCTION	8	8	0	0.3	0	1	1
EXTRACELLULAR_MATRIX_PART	35	35	0	1.1	0	1	1
CELL_JUNCTION	25	25	0	0.8	0	1	1
MITOCHONDRIAL_PART	6	6	0	0.2	0	1	1
COATED_VESICLE	11	11	0	0.3	0	1	1
INTERMEDIATE_FILAMENT_CYTOSKELETON	5	5	0	0.2	0	1	1
EXTRACELLULAR_REGION	92	92	0	2.9	0	1	1
SPINDLE_POLE	7	7	0	0.2	0	1	1
MITOCHONDRIAL_MEMBRANE	5	5	0	0.2	0	1	1
NUCLEAR_CHROMOSOME	4	4	0	0.1	0	1	1
TIGHT_JUNCTION	4	4	0	0.1	0	1	1
BASEMENT_MEMBRANE	20	20	0	0.6	0	1	1
INTERCELLULAR_JUNCTION	20	20	0	0.6	0	1	1
LYTIC_VACUOLE	8	8	0	0.3	0	1	1
ORGANELLE_LUMEN	67	67	0	2.1	0	1	1
UBIQUITIN_LIGASE_COMPLEX	5	5	0	0.2	0	1	1
BASAL_LAMINA	8	8	0	0.3	0	1	1
NUCLEAR_LUMEN	61	61	0	1.9	0	1	1
CYTOSOLIC_PART	4	4	0	0.1	0	1	1
PORE_COMPLEX	8	8	0	0.3	0	1	1
SPINDLE	8	8	0	0.3	0	1	1
INTERCALATED_DISC	4	4	0	0.1	0	1	1
VACUOLE	8	8	0	0.3	0	1	1
CYTOSOL	31	31	0	1	0	1	1
LAMELLIPODIUM	8	8	0	0.3	0	1	1
NUCLEAR_MATRIX	7	7	0	0.2	0	1	1
ENDOCYTIC_VESICLE	6	6	0	0.2	0	1	1
IMMUNOLOGICAL_SYNAPSE	4	4	0	0.1	0	1	1
CHROMOSOMEPERICENTRIC_REGION	5	5	0	0.2	0	1	1
DYSTROPHIN_ASSOCIATED_GLYCOPROTEIN_COMPLEX	4	4	0	0.1	0	1	1
EXTRACELLULAR_REGION_PART	80	80	0	2.5	0	1	1
APICAL_JUNCTION_COMPLEX	5	5	0	0.2	0	1	1
CELL_CORTEX_PART	12	12	0	0.4	0	1	1
ENVELOPE	16	16	0	0.5	0	1	1
EARLY_ENDOSOME	4	4	0	0.1	0	1	1
CYTOPLASMIC_VESICLE_PART	8	8	0	0.3	0	1	1
CELL_CORTEX	15	15	0	0.5	0	1	1
CELL_SUBSTRATE_ADHERENS_JUNCTION	5	5	0	0.2	0	1	1
INTERMEDIATE_FILAMENT	5	5	0	0.2	0	1	1
CELL_MATRIX_JUNCTION	6	6	0	0.2	0	1	1
MYOSIN_COMPLEX	5	5	0	0.2	0	1	1
ORGANELLE_ENVELOPE	16	16	0	0.5	0	1	1
LIPID_RAFT	5	5	0	0.2	0	1	1
CELL_PROJECTION	39	39	0	1.2	0	1	1
RUFFLE	11	11	0	0.3	0	1	1
NUCLEAR_ENVELOPE	10	10	0	0.3	0	1	1
MEMBRANE_ENCLOSED_LUMEN	67	67	0	2.1	0	1	1
DNA_DIRECTED_RNA_POLYMERASEII_HOLOENZYME	13	13	0	0.4	0	1	1
MITOCHONDRIAL_INNER_MEMBRANE	4	4	0	0.1	0	1	1
APICAL_PART_OF_CELL	4	4	0	0.1	0	1	1
CLATHRIN_COATED_VESICLE	9	9	0	0.3	0	1	1
TRANSPORT_VESICLE	6	6	0	0.2	0	1	1
KINETOCHORE	5	5	0	0.2	0	1	1
NUCLEOPLASM_PART	32	32	0	1	0	1	1
SECRETORY_GRANULE	6	6	0	0.2	0	1	1
EXTRACELLULAR_SPACE	31	31	0	1	0	1	1
ER_GOLGI_INTERMEDIATE_COMPARTMENT	5	5	0	0.2	0	1	1
CENTROSOME	15	15	0	0.5	0	1	1
NUCLEAR_MEMBRANE	8	8	0	0.3	0	1	1
NUCLEAR_PORE	6	6	0	0.2	0	1	1
MITOCHONDRION	18	18	0	0.6	0	1	1
MITOCHONDRIAL_ENVELOPE	6	6	0	0.2	0	1	1
CORTICAL_CYTOSKELETON	10	10	0	0.3	0	1	1
EXTRACELLULAR_MATRIX	50	50	0	1.6	0	1	1
MICROBODY	6	6	0	0.2	0	1	1
APICOLATERAL_PLASMA_MEMBRANE	5	5	0	0.2	0	1	1
CONDENSED_CHROMOSOME	7	7	0	0.2	0	1	1
NUCLEAR_MEMBRANE_PART	6	6	0	0.2	0	1	1
GOLGI_ASSOCIATED_VESICLE	7	7	0	0.2	0	1	1
TRANSCRIPTION_FACTOR_COMPLEX	13	13	0	0.4	0	1	1
LEADING_EDGE	16	16	0	0.5	0	1	1
LYSOSOME	8	8	0	0.3	0	1	1
EXTRINSIC_TO_MEMBRANE	4	4	0	0.1	0	1	1
CORTICAL_ACTIN_CYTOSKELETON	8	8	0	0.3	0	1	1
COLLAGEN	19	19	0	0.6	0	1	1
MICROVILLUS	5	5	0	0.2	0	1	1
INTEGRIN_COMPLEX	14	14	0	0.4	0	1	1
NEURON_PROJECTION	6	6	0	0.2	0	1	1
PEROXISOME	6	6	0	0.2	0	1	1
NUCLEOLUS	19	19	0	0.6	0	1	1
SOLUBLE_FRACTION	22	22	0	0.7	0	1	1
VESICLE_MEMBRANE	8	8	0	0.3	0	1	1

## Sheet: SKCM_TOP100
	n_genes_in_cc	n_genes_neg	n_genes_pos	prop_neg	prop_pos	p	q	genes
VOLTAGE_GATED_CALCIUM_CHANNEL_COMPLEX	11	7	4	0.1	4	1.47146e-05	0.00285463	CACNA1C,CACNA1E,CACNA1B,CACNA1S
MEMBRANE	923	896	27	13.7	27	0.00037792	0.0350801	PCDHAC2,CACNA1C,CACNA1A,CASR,RYR1,PREX1,CACNA1E,ADCY8,TRPM2,KCNK1,DYSF,PTPRT,GRIN2A,CACNA1B,CELSR3,ABCA2,MYH9,TRPM5,ITGAX,PTAFR,ABCA3,CACNA1S,TRPV4,SLC9A2,GRIN2B,LCT,EPHA4
PLASMA_MEMBRANE	745	722	23	11	23	0.000542475	0.0350801	PCDHAC2,CACNA1C,CACNA1A,CASR,RYR1,PREX1,CACNA1E,ADCY8,TRPM2,KCNK1,DYSF,PTPRT,GRIN2A,CACNA1B,MYH9,ITGAX,PTAFR,ABCA3,CACNA1S,TRPV4,GRIN2B,LCT,EPHA4
MEMBRANE_PART	784	761	23	11.6	23	0.00110759	0.0537179	PCDHAC2,CACNA1C,CACNA1A,CASR,RYR1,CACNA1E,TRPM2,KCNK1,PTPRT,GRIN2A,CACNA1B,CELSR3,ABCA2,MYH9,TRPM5,ITGAX,PTAFR,ABCA3,CACNA1S,SLC9A2,GRIN2B,LCT,EPHA4
INTEGRAL_TO_MEMBRANE	658	638	20	9.8	20	0.0016231	0.0575238	PCDHAC2,CACNA1C,CACNA1A,CASR,RYR1,TRPM2,KCNK1,PTPRT,GRIN2A,CELSR3,ABCA2,MYH9,TRPM5,ITGAX,PTAFR,ABCA3,SLC9A2,GRIN2B,LCT,EPHA4
INTRINSIC_TO_MEMBRANE	663	643	20	9.8	20	0.00177909	0.0575238	PCDHAC2,CACNA1C,CACNA1A,CASR,RYR1,TRPM2,KCNK1,PTPRT,GRIN2A,CELSR3,ABCA2,MYH9,TRPM5,ITGAX,PTAFR,ABCA3,SLC9A2,GRIN2B,LCT,EPHA4
MYOSIN_COMPLEX	7	5	2	0.1	2	0.0044851	0.124301	MYH6,MYO18B
PROTEIN_COMPLEX	275	265	10	4.1	10	0.00810374	0.196516	MYH6,CACNA1C,MYO18B,CACNA1E,TRRAP,KCNK1,CACNA1B,MYH9,ITGAX,CACNA1S
PLASMA_MEMBRANE_PART	620	603	17	9.2	17	0.0104931	0.226184	PCDHAC2,CACNA1C,CASR,RYR1,CACNA1E,TRPM2,KCNK1,PTPRT,GRIN2A,CACNA1B,MYH9,ITGAX,PTAFR,CACNA1S,GRIN2B,LCT,EPHA4
ACTIN_CYTOSKELETON	59	55	4	0.8	4	0.0116873	0.226734	MYH6,MYO18B,SPTA1,MYH9
MACROMOLECULAR_COMPLEX	297	287	10	4.4	10	0.0134878	0.237875	MYH6,CACNA1C,MYO18B,CACNA1E,TRRAP,KCNK1,CACNA1B,MYH9,ITGAX,CACNA1S
CYTOSKELETON	176	169	7	2.6	7	0.0164841	0.266492	MYH6,CACNA1C,MYO18B,SPTA1,ABCA2,MYH9,EVPL
NON_MEMBRANE_BOUND_ORGANELLE	231	223	8	3.4	8	0.022622	0.313476	MYH6,CACNA1C,MYO18B,SPTA1,ABCA2,MYH9,CDH23,EVPL
INTRACELLULAR_NON_MEMBRANE_BOUND_ORGANELLE	231	223	8	3.4	8	0.022622	0.313476	MYH6,CACNA1C,MYO18B,SPTA1,ABCA2,MYH9,CDH23,EVPL
CYTOSKELETAL_PART	114	109	5	1.7	5	0.0282744	0.355827	MYH6,CACNA1C,MYO18B,SPTA1,MYH9
CELL_CORTEX_PART	18	16	2	0.2	2	0.0293465	0.355827	SPTA1,MYH9
INTEGRIN_COMPLEX	19	17	2	0.3	2	0.0324823	0.370681	MYH9,ITGAX
INTEGRAL_TO_PLASMA_MEMBRANE	536	523	13	8	13	0.0576084	0.50374	PCDHAC2,CASR,RYR1,TRPM2,KCNK1,PTPRT,GRIN2A,MYH9,ITGAX,PTAFR,GRIN2B,LCT,EPHA4
CELL_CORTEX	26	24	2	0.4	2	0.0577004	0.50374	SPTA1,MYH9
VACUOLAR_PART	4	3	1	0	1	0.0588807	0.50374	ABCA2
LYSOSOMAL_MEMBRANE	4	3	1	0	1	0.0588807	0.50374	ABCA2
VACUOLAR_MEMBRANE	4	3	1	0	1	0.0588807	0.50374	ABCA2
INTRINSIC_TO_PLASMA_MEMBRANE	539	526	13	8	13	0.0597217	0.50374	PCDHAC2,CASR,RYR1,TRPM2,KCNK1,PTPRT,GRIN2A,MYH9,ITGAX,PTAFR,GRIN2B,LCT,EPHA4
CELL_PROJECTION	63	60	3	0.9	3	0.0687764	0.555943	CACNA1A,MYH9,CDH23
IMMUNOLOGICAL_SYNAPSE	6	5	1	0.1	1	0.0870205	0.675279	MYH9
RECEPTOR_COMPLEX	34	32	2	0.5	2	0.0922611	0.68841	MYH9,ITGAX
CORNIFIED_ENVELOPE	7	6	1	0.1	1	0.100776	0.724097	EVPL
SYNAPSE_PART	8	7	1	0.1	1	0.114327	0.792124	CACNA1C
MICROVILLUS	9	8	1	0.1	1	0.127676	0.854106	CDH23
CORTICAL_ACTIN_CYTOSKELETON	11	10	1	0.2	1	0.153778	0.984078	SPTA1
CYTOPLASMIC_MEMBRANE_BOUND_VESICLE	47	45	2	0.7	2	0.15725	0.984078	ABCA2,ABCA3
MEMBRANE_BOUND_VESICLE	49	47	2	0.7	2	0.167901	0.987054	ABCA2,ABCA3
CYTOPLASMIC_VESICLE	49	47	2	0.7	2	0.167901	0.987054	ABCA2,ABCA3
SECRETORY_GRANULE	13	12	1	0.2	1	0.179107	1	ABCA3
VESICLE	53	51	2	0.8	2	0.18955	1	ABCA2,ABCA3
CORTICAL_CYTOSKELETON	15	14	1	0.2	1	0.203685	1	SPTA1
SYNAPSE	15	14	1	0.2	1	0.203685	1	CACNA1C
RUFFLE	16	15	1	0.2	1	0.215699	1	MYH9
CYTOSOL	59	57	2	0.9	2	0.222655	1	PREX1,MYH9
MEMBRANE_FRACTION	162	158	4	2.4	4	0.226959	1	ADCY8,CYP2C19,ABCA3,LCT
MICROSOME	17	16	1	0.2	1	0.227534	1	CYP2C19
VESICULAR_FRACTION	19	18	1	0.3	1	0.250676	1	CYP2C19
LYTIC_VACUOLE	19	18	1	0.3	1	0.250676	1	ABCA2
VACUOLE	19	18	1	0.3	1	0.250676	1	ABCA2
TRANSCRIPTION_FACTOR_COMPLEX	19	18	1	0.3	1	0.250676	1	TRRAP
LYSOSOME	19	18	1	0.3	1	0.250676	1	ABCA2
INTRACELLULAR_ORGANELLE_PART	354	347	7	5.3	7	0.283531	1	MYH6,CACNA1C,MYO18B,TRRAP,SPTA1,ABCA2,MYH9
COLLAGEN	22	21	1	0.3	1	0.284108	1	COL6A3
ORGANELLE_PART	356	349	7	5.3	7	0.288318	1	MYH6,CACNA1C,MYO18B,TRRAP,SPTA1,ABCA2,MYH9
LEADING_EDGE	26	25	1	0.4	1	0.326397	1	MYH9
CELL_FRACTION	202	198	4	3	4	0.362046	1	ADCY8,CYP2C19,ABCA3,LCT
VOLTAGE_GATED_POTASSIUM_CHANNEL_COMPLEX	31	30	1	0.5	1	0.375796	1	KCNK1
MICROTUBULE_ORGANIZING_CENTER	36	35	1	0.5	1	0.421605	1	ABCA2
EXTRACELLULAR_MATRIX_PART	41	40	1	0.6	1	0.464084	1	COL6A3
CYTOPLASMIC_PART	383	377	6	5.8	6	0.520662	1	RYR1,PREX1,SPTA1,ABCA2,MYH9,ABCA3
NUCLEOPLASM_PART	58	57	1	0.9	1	0.586692	1	TRRAP
MICROTUBULE_CYTOSKELETON	69	68	1	1	1	0.650768	1	ABCA2
PROTEINACEOUS_EXTRACELLULAR_MATRIX	70	69	1	1.1	1	0.656081	1	COL6A3
EXTRACELLULAR_MATRIX	70	69	1	1.1	1	0.656081	1	COL6A3
CYTOPLASM	601	593	8	9.1	8	0.694678	1	NLRP3,CACNA1A,RYR1,PREX1,SPTA1,ABCA2,MYH9,ABCA3
ENDOPLASMIC_RETICULUM	78	77	1	1.2	1	0.695797	1	RYR1
NUCLEOPLASM	79	78	1	1.2	1	0.70043	1	TRRAP
ORGANELLE_MEMBRANE	80	79	1	1.2	1	0.704994	1	ABCA2
NUCLEAR_LUMEN	100	99	1	1.5	1	0.783095	1	TRRAP
ORGANELLE_LUMEN	111	110	1	1.7	1	0.816922	1	TRRAP
MEMBRANE_ENCLOSED_LUMEN	111	110	1	1.7	1	0.816922	1	TRRAP
NUCLEUS	416	412	4	6.3	4	0.880684	1	CACNA1A,TRRAP,MYH9,MLLT3
NUCLEAR_PART	154	153	1	2.3	1	0.905899	1	TRRAP
EXTRACELLULAR_REGION_PART	154	153	1	2.3	1	0.905899	1	COL6A3
EXTRACELLULAR_REGION	194	193	1	2.9	1	0.949536	1	COL6A3
EXTRINSIC_TO_PLASMA_MEMBRANE	5	5	0	0.1	0	1	1
CELL_PROJECTION_PART	13	13	0	0.2	0	1	1
CYTOPLASMIC_VESICLE_MEMBRANE	11	11	0	0.2	0	1	1
GOLGI_MEMBRANE	18	18	0	0.3	0	1	1
INTRINSIC_TO_ENDOPLASMIC_RETICULUM_MEMBRANE	7	7	0	0.1	0	1	1
BRUSH_BORDER	8	8	0	0.1	0	1	1
ORGANELLE_INNER_MEMBRANE	6	6	0	0.1	0	1	1
ADHERENS_JUNCTION	13	13	0	0.2	0	1	1
SARCOMERE	7	7	0	0.1	0	1	1
EXTERNAL_SIDE_OF_PLASMA_MEMBRANE	7	7	0	0.1	0	1	1
CELL_SURFACE	40	40	0	0.6	0	1	1
CELL_JUNCTION	42	42	0	0.6	0	1	1
MITOCHONDRIAL_PART	13	13	0	0.2	0	1	1
AXON	5	5	0	0.1	0	1	1
RIBONUCLEOPROTEIN_COMPLEX	22	22	0	0.3	0	1	1
COATED_VESICLE	17	17	0	0.3	0	1	1
MICROTUBULE_ASSOCIATED_COMPLEX	21	21	0	0.3	0	1	1
CHROMATIN	10	10	0	0.2	0	1	1
INTERMEDIATE_FILAMENT_CYTOSKELETON	16	16	0	0.2	0	1	1
SPINDLE_POLE	10	10	0	0.2	0	1	1
CONTRACTILE_FIBER	10	10	0	0.2	0	1	1
MYOFIBRIL	10	10	0	0.2	0	1	1
MITOCHONDRIAL_MEMBRANE	8	8	0	0.1	0	1	1
INTEGRAL_TO_GOLGI_MEMBRANE	5	5	0	0.1	0	1	1
SMALL_NUCLEAR_RIBONUCLEOPROTEIN_COMPLEX	6	6	0	0.1	0	1	1
NUCLEAR_CHROMOSOME	16	16	0	0.2	0	1	1
GOLGI_APPARATUS	81	81	0	1.2	0	1	1
CHROMATIN_REMODELING_COMPLEX	8	8	0	0.1	0	1	1
TIGHT_JUNCTION	11	11	0	0.2	0	1	1
INTEGRAL_TO_ENDOPLASMIC_RETICULUM_MEMBRANE	7	7	0	0.1	0	1	1
BASEMENT_MEMBRANE	23	23	0	0.4	0	1	1
INTERCELLULAR_JUNCTION	34	34	0	0.5	0	1	1
MICROTUBULE_ORGANIZING_CENTER_PART	11	11	0	0.2	0	1	1
UBIQUITIN_LIGASE_COMPLEX	9	9	0	0.1	0	1	1
BASAL_LAMINA	11	11	0	0.2	0	1	1
ENDOPLASMIC_RETICULUM_MEMBRANE	25	25	0	0.4	0	1	1
KINESIN_COMPLEX	6	6	0	0.1	0	1	1
DNA_DIRECTED_RNA_POLYMERASE_COMPLEX	6	6	0	0.1	0	1	1
INSOLUBLE_FRACTION	6	6	0	0.1	0	1	1
CYTOSOLIC_PART	10	10	0	0.2	0	1	1
GOLGI_APPARATUS_PART	35	35	0	0.5	0	1	1
PORE_COMPLEX	14	14	0	0.2	0	1	1
SPINDLE	14	14	0	0.2	0	1	1
INTERCALATED_DISC	5	5	0	0.1	0	1	1
LAMELLIPODIUM	13	13	0	0.2	0	1	1
SYNAPTIC_VESICLE	6	6	0	0.1	0	1	1
NUCLEAR_MATRIX	5	5	0	0.1	0	1	1
NUCLEAR_ENVELOPE_ENDOPLASMIC_RETICULUM_NETWORK	27	27	0	0.4	0	1	1
ENDOCYTIC_VESICLE	7	7	0	0.1	0	1	1
CHROMOSOMEPERICENTRIC_REGION	8	8	0	0.1	0	1	1
MEDIATOR_COMPLEX	4	4	0	0.1	0	1	1
OUTER_MEMBRANE	6	6	0	0.1	0	1	1
DYSTROPHIN_ASSOCIATED_GLYCOPROTEIN_COMPLEX	5	5	0	0.1	0	1	1
HISTONE_DEACETYLASE_COMPLEX	4	4	0	0.1	0	1	1
APICAL_JUNCTION_COMPLEX	12	12	0	0.2	0	1	1
ENVELOPE	37	37	0	0.6	0	1	1
EARLY_ENDOSOME	5	5	0	0.1	0	1	1
PERINUCLEAR_REGION_OF_CYTOPLASM	21	21	0	0.3	0	1	1
CYTOPLASMIC_VESICLE_PART	11	11	0	0.2	0	1	1
SPINDLE_MICROTUBULE	6	6	0	0.1	0	1	1
CELL_SUBSTRATE_ADHERENS_JUNCTION	9	9	0	0.1	0	1	1
ENDOMEMBRANE_SYSTEM	76	76	0	1.2	0	1	1
DNA_DIRECTED_RNA_POLYMERASEII_CORE_COMPLEX	6	6	0	0.1	0	1	1
INTERMEDIATE_FILAMENT	16	16	0	0.2	0	1	1
CONDENSED_NUCLEAR_CHROMOSOME	7	7	0	0.1	0	1	1
NUCLEAR_BODY	9	9	0	0.1	0	1	1
CELL_MATRIX_JUNCTION	10	10	0	0.2	0	1	1
CONTRACTILE_FIBER_PART	9	9	0	0.1	0	1	1
MICROTUBULE	13	13	0	0.2	0	1	1
ORGANELLE_OUTER_MEMBRANE	5	5	0	0.1	0	1	1
ORGANELLE_ENVELOPE	37	37	0	0.6	0	1	1
LIPID_RAFT	10	10	0	0.2	0	1	1
SPLICEOSOME	10	10	0	0.2	0	1	1
ACTIN_FILAMENT	13	13	0	0.2	0	1	1
ENDOSOME	18	18	0	0.3	0	1	1
NUCLEAR_ENVELOPE	26	26	0	0.4	0	1	1
DNA_DIRECTED_RNA_POLYMERASEII_HOLOENZYME	20	20	0	0.3	0	1	1
MITOCHONDRIAL_INNER_MEMBRANE	5	5	0	0.1	0	1	1
APICAL_PART_OF_CELL	7	7	0	0.1	0	1	1
CLATHRIN_COATED_VESICLE	14	14	0	0.2	0	1	1
COATED_VESICLE_MEMBRANE	4	4	0	0.1	0	1	1
NICOTINIC_ACETYLCHOLINE_GATED_RECEPTOR_CHANNEL_COMPLEX	7	7	0	0.1	0	1	1
TRANSPORT_VESICLE	9	9	0	0.1	0	1	1
REPLICATION_FORK	4	4	0	0.1	0	1	1
U12_DEPENDENT_SPLICEOSOME	4	4	0	0.1	0	1	1
RNA_POLYMERASE_COMPLEX	6	6	0	0.1	0	1	1
NUCLEAR_DNA_DIRECTED_RNA_POLYMERASE_COMPLEX	6	6	0	0.1	0	1	1
DENDRITE	4	4	0	0.1	0	1	1
KINETOCHORE	7	7	0	0.1	0	1	1
BASOLATERAL_PLASMA_MEMBRANE	18	18	0	0.3	0	1	1
INTEGRAL_TO_ORGANELLE_MEMBRANE	12	12	0	0.2	0	1	1
EXTRACELLULAR_SPACE	89	89	0	1.4	0	1	1
FOCAL_ADHESION	6	6	0	0.1	0	1	1
ER_GOLGI_INTERMEDIATE_COMPARTMENT	6	6	0	0.1	0	1	1
CENTROSOME	31	31	0	0.5	0	1	1
NUCLEAR_MEMBRANE	18	18	0	0.3	0	1	1
NUCLEAR_PORE	12	12	0	0.2	0	1	1
NUCLEOLAR_PART	4	4	0	0.1	0	1	1
MITOCHONDRION	47	47	0	0.7	0	1	1
MITOCHONDRIAL_ENVELOPE	10	10	0	0.2	0	1	1
TRANS_GOLGI_NETWORK	12	12	0	0.2	0	1	1
APICAL_PLASMA_MEMBRANE	6	6	0	0.1	0	1	1
MICROBODY	9	9	0	0.1	0	1	1
CHROMOSOMAL_PART	26	26	0	0.4	0	1	1
APICOLATERAL_PLASMA_MEMBRANE	12	12	0	0.2	0	1	1
CONDENSED_CHROMOSOME	11	11	0	0.2	0	1	1
NUCLEAR_MEMBRANE_PART	15	15	0	0.2	0	1	1
GOLGI_ASSOCIATED_VESICLE	9	9	0	0.1	0	1	1
EXTRINSIC_TO_MEMBRANE	9	9	0	0.1	0	1	1
INTRINSIC_TO_ORGANELLE_MEMBRANE	12	12	0	0.2	0	1	1
INTRINSIC_TO_GOLGI_MEMBRANE	5	5	0	0.1	0	1	1
SITE_OF_POLARIZED_GROWTH	7	7	0	0.1	0	1	1
PML_BODY	5	5	0	0.1	0	1	1
ENDOPLASMIC_RETICULUM_LUMEN	5	5	0	0.1	0	1	1
GROWTH_CONE	6	6	0	0.1	0	1	1
TRANS_GOLGI_NETWORK_TRANSPORT_VESICLE	5	5	0	0.1	0	1	1
ENDOPLASMIC_RETICULUM_PART	30	30	0	0.5	0	1	1
NEURON_PROJECTION	12	12	0	0.2	0	1	1
PEROXISOME	9	9	0	0.1	0	1	1
NUCLEOLUS	28	28	0	0.4	0	1	1
SOLUBLE_FRACTION	47	47	0	0.7	0	1	1
VESICLE_MEMBRANE	13	13	0	0.2	0	1	1
CHROMOSOME	35	35	0	0.5	0	1	1
NUCLEAR_CHROMOSOME_PART	11	11	0	0.2	0	1	1

## Sheet: STES_TOP100
	n_genes_in_cc	n_genes_neg	n_genes_pos	prop_neg	prop_pos	p	q	genes
INTEGRAL_TO_MEMBRANE	544	527	17	9.9	17	0.0196894	1	GRIN2A,HTR1A,KIRREL3,CHRNB2,PCDHA4,APP,KCNB2,KCNA3,ITGAX,NRXN1,NPHS1,PCDHB4,SLC17A7,RANGAP1,PCDHA3,ITGA9,SCN8A
INTRINSIC_TO_MEMBRANE	552	535	17	10	17	0.0224056	1	GRIN2A,HTR1A,KIRREL3,CHRNB2,PCDHA4,APP,KCNB2,KCNA3,ITGAX,NRXN1,NPHS1,PCDHB4,SLC17A7,RANGAP1,PCDHA3,ITGA9,SCN8A
RECEPTOR_COMPLEX	36	33	3	0.6	3	0.0277984	1	CHRNB2,ITGAX,ITGA9
INTEGRAL_TO_PLASMA_MEMBRANE	416	403	13	7.6	13	0.0401992	1	GRIN2A,HTR1A,CHRNB2,PCDHA4,APP,KCNB2,KCNA3,ITGAX,NRXN1,NPHS1,PCDHB4,PCDHA3,ITGA9
INTEGRIN_COMPLEX	18	16	2	0.3	2	0.0423198	1	ITGAX,ITGA9
INTRINSIC_TO_PLASMA_MEMBRANE	421	408	13	7.6	13	0.0436045	1	GRIN2A,HTR1A,CHRNB2,PCDHA4,APP,KCNB2,KCNA3,ITGAX,NRXN1,NPHS1,PCDHB4,PCDHA3,ITGA9
SARCOMERE	4	3	1	0.1	1	0.0715843	1	ACTA1
SITE_OF_POLARIZED_GROWTH	4	3	1	0.1	1	0.0715843	1	ERC2
GROWTH_CONE	4	3	1	0.1	1	0.0715843	1	ERC2
VOLTAGE_GATED_POTASSIUM_CHANNEL_COMPLEX	27	25	2	0.5	2	0.0873466	1	KCNB2,KCNA3
MEMBRANE_PART	668	651	17	12.2	17	0.100983	1	GRIN2A,HTR1A,KIRREL3,CHRNB2,PCDHA4,APP,KCNB2,KCNA3,ITGAX,NRXN1,NPHS1,PCDHB4,SLC17A7,RANGAP1,PCDHA3,ITGA9,SCN8A
CONTRACTILE_FIBER_PART	6	5	1	0.1	1	0.10545	1	ACTA1
MEMBRANE	775	756	19	14.2	19	0.11258	1	GRIN2A,HTR1A,KIRREL3,CHRNB2,PCDHA4,APP,KCNB2,KCNA3,ITGAX,LAMC3,ERC2,NRXN1,NPHS1,PCDHB4,SLC17A7,RANGAP1,PCDHA3,ITGA9,SCN8A
PLASMA_MEMBRANE_PART	493	480	13	9	13	0.116666	1	GRIN2A,HTR1A,CHRNB2,PCDHA4,APP,KCNB2,KCNA3,ITGAX,NRXN1,NPHS1,PCDHB4,PCDHA3,ITGA9
SYNAPSE_PART	7	6	1	0.1	1	0.121921	1	ERC2
CONTRACTILE_FIBER	7	6	1	0.1	1	0.121921	1	ACTA1
MYOFIBRIL	7	6	1	0.1	1	0.121921	1	ACTA1
INTEGRATOR_COMPLEX	8	7	1	0.1	1	0.138092	1	INTS1
NICOTINIC_ACETYLCHOLINE_GATED_RECEPTOR_CHANNEL_COMPLEX	8	7	1	0.1	1	0.138092	1	CHRNB2
ACTIN_FILAMENT	9	8	1	0.1	1	0.153968	1	ACTA1
CELL_SURFACE	39	37	2	0.7	2	0.160522	1	HSPA2,APP
SOLUBLE_FRACTION	42	40	2	0.7	2	0.180238	1	WISP1,RANGAP1
EXTRACELLULAR_REGION	131	127	4	2.4	4	0.220501	1	LTBP2,KIRREL3,MMP2,APP
NUCLEAR_PORE	16	15	1	0.3	1	0.257279	1	RANGAP1
ACTIN_CYTOSKELETON	54	52	2	1	2	0.261654	1	ACTA1,ACTL7B
PLASMA_MEMBRANE	582	569	13	10.7	13	0.269889	1	GRIN2A,HTR1A,CHRNB2,PCDHA4,APP,KCNB2,KCNA3,ITGAX,NRXN1,NPHS1,PCDHB4,PCDHA3,ITGA9
PORE_COMPLEX	17	16	1	0.3	1	0.270979	1	RANGAP1
SYNAPSE	17	16	1	0.3	1	0.270979	1	ERC2
PROTEIN_COMPLEX	303	296	7	5.5	7	0.322714	1	INTS1,CHRNB2,KCNB2,KCNA3,ITGAX,RANGAP1,ITGA9
NUCLEAR_MEMBRANE_PART	22	21	1	0.4	1	0.335819	1	RANGAP1
NUCLEAR_MEMBRANE	24	23	1	0.4	1	0.360126	1	RANGAP1
DNA_DIRECTED_RNA_POLYMERASEII_HOLOENZYME	26	25	1	0.5	1	0.383552	1	INTS1
MACROMOLECULAR_COMPLEX	334	327	7	6.1	7	0.417477	1	INTS1,CHRNB2,KCNB2,KCNA3,ITGAX,RANGAP1,ITGA9
NUCLEAR_ENVELOPE	33	32	1	0.6	1	0.459051	1	RANGAP1
ENVELOPE	46	45	1	0.8	1	0.575787	1	RANGAP1
ORGANELLE_ENVELOPE	46	45	1	0.8	1	0.575787	1	RANGAP1
EXTRACELLULAR_REGION_PART	107	105	2	2	2	0.590354	1	LTBP2,MMP2
PROTEINACEOUS_EXTRACELLULAR_MATRIX	54	53	1	1	1	0.634835	1	LTBP2
EXTRACELLULAR_SPACE	54	53	1	1	1	0.634835	1	MMP2
EXTRACELLULAR_MATRIX	54	53	1	1	1	0.634835	1	LTBP2
NUCLEUS	470	463	7	8.7	7	0.773541	1	MLLT3,INTS1,MAML3,MAML2,ZNF423,UBN1,RANGAP1
NUCLEOPLASM_PART	81	80	1	1.5	1	0.780179	1	INTS1
ENDOMEMBRANE_SYSTEM	84	83	1	1.6	1	0.792265	1	RANGAP1
CELL_FRACTION	160	158	2	3	2	0.799387	1	WISP1,RANGAP1
CYTOSKELETON	163	161	2	3	2	0.807811	1	ACTA1,ACTL7B
ORGANELLE_MEMBRANE	91	90	1	1.7	1	0.817968	1	RANGAP1
NUCLEOPLASM	103	102	1	1.9	1	0.85491	1	INTS1
CYTOSKELETAL_PART	107	106	1	2	1	0.865491	1	ACTA1
NUCLEAR_PART	200	198	2	3.7	2	0.888681	1	INTS1,RANGAP1
NUCLEAR_LUMEN	136	135	1	2.5	1	0.922451	1	INTS1
NON_MEMBRANE_BOUND_ORGANELLE	230	228	2	4.3	2	0.9299	1	ACTA1,ACTL7B
INTRACELLULAR_NON_MEMBRANE_BOUND_ORGANELLE	230	228	2	4.3	2	0.9299	1	ACTA1,ACTL7B
ORGANELLE_LUMEN	145	144	1	2.7	1	0.934675	1	INTS1
MEMBRANE_ENCLOSED_LUMEN	145	144	1	2.7	1	0.934675	1	INTS1
ORGANELLE_PART	403	400	3	7.5	3	0.98232	1	INTS1,ACTA1,RANGAP1
INTRACELLULAR_ORGANELLE_PART	403	400	3	7.5	3	0.98232	1	INTS1,ACTA1,RANGAP1
CYTOPLASM	604	600	4	11.2	4	0.997067	1	ACTA1,TULP4,RANGAP1,IGF2BP2
CYTOPLASMIC_PART	389	388	1	7.3	1	0.999444	1	ACTA1
EXTRINSIC_TO_PLASMA_MEMBRANE	6	6	0	0.1	0	1	1
CELL_PROJECTION_PART	10	10	0	0.2	0	1	1
CYTOPLASMIC_VESICLE_MEMBRANE	12	12	0	0.2	0	1	1
GOLGI_MEMBRANE	19	19	0	0.4	0	1	1
INTRINSIC_TO_ENDOPLASMIC_RETICULUM_MEMBRANE	8	8	0	0.1	0	1	1
BRUSH_BORDER	5	5	0	0.1	0	1	1
ORGANELLE_INNER_MEMBRANE	9	9	0	0.2	0	1	1
OLIGOSACCHARYL_TRANSFERASE_COMPLEX	4	4	0	0.1	0	1	1
ADHERENS_JUNCTION	13	13	0	0.2	0	1	1
EXTERNAL_SIDE_OF_PLASMA_MEMBRANE	4	4	0	0.1	0	1	1
VESICULAR_FRACTION	11	11	0	0.2	0	1	1
EXTRACELLULAR_MATRIX_PART	35	35	0	0.7	0	1	1
CELL_JUNCTION	36	36	0	0.7	0	1	1
MITOCHONDRIAL_PART	16	16	0	0.3	0	1	1
AXON	7	7	0	0.1	0	1	1
RIBONUCLEOPROTEIN_COMPLEX	31	31	0	0.6	0	1	1
COATED_VESICLE	18	18	0	0.3	0	1	1
MICROTUBULE_ASSOCIATED_COMPLEX	23	23	0	0.4	0	1	1
CHROMATIN	9	9	0	0.2	0	1	1
INTERMEDIATE_FILAMENT_CYTOSKELETON	9	9	0	0.2	0	1	1
MEMBRANE_BOUND_VESICLE	41	41	0	0.8	0	1	1
MICROTUBULE_CYTOSKELETON	75	75	0	1.4	0	1	1
SPINDLE_POLE	12	12	0	0.2	0	1	1
VESICLE_COAT	7	7	0	0.1	0	1	1
MITOCHONDRIAL_MEMBRANE	9	9	0	0.2	0	1	1
INTEGRAL_TO_GOLGI_MEMBRANE	5	5	0	0.1	0	1	1
SMALL_NUCLEAR_RIBONUCLEOPROTEIN_COMPLEX	6	6	0	0.1	0	1	1
NUCLEAR_CHROMOSOME	11	11	0	0.2	0	1	1
GOLGI_APPARATUS	95	95	0	1.8	0	1	1
CHROMATIN_REMODELING_COMPLEX	7	7	0	0.1	0	1	1
TIGHT_JUNCTION	7	7	0	0.1	0	1	1
INTEGRAL_TO_ENDOPLASMIC_RETICULUM_MEMBRANE	8	8	0	0.1	0	1	1
BASEMENT_MEMBRANE	21	21	0	0.4	0	1	1
INTERCELLULAR_JUNCTION	26	26	0	0.5	0	1	1
LYTIC_VACUOLE	18	18	0	0.3	0	1	1
MICROTUBULE_ORGANIZING_CENTER_PART	10	10	0	0.2	0	1	1
CORNIFIED_ENVELOPE	5	5	0	0.1	0	1	1
UBIQUITIN_LIGASE_COMPLEX	12	12	0	0.2	0	1	1
BASAL_LAMINA	8	8	0	0.1	0	1	1
ENDOPLASMIC_RETICULUM_MEMBRANE	26	26	0	0.5	0	1	1
ENDOPLASMIC_RETICULUM	80	80	0	1.5	0	1	1
KINESIN_COMPLEX	8	8	0	0.1	0	1	1
DNA_DIRECTED_RNA_POLYMERASE_COMPLEX	4	4	0	0.1	0	1	1
INSOLUBLE_FRACTION	7	7	0	0.1	0	1	1
VESICLE	44	44	0	0.8	0	1	1
CYTOSOLIC_PART	6	6	0	0.1	0	1	1
GOLGI_APPARATUS_PART	42	42	0	0.8	0	1	1
SPINDLE	19	19	0	0.4	0	1	1
INTERCALATED_DISC	4	4	0	0.1	0	1	1
VACUOLE	19	19	0	0.4	0	1	1
CYTOSOL	57	57	0	1.1	0	1	1
LAMELLIPODIUM	13	13	0	0.2	0	1	1
SYNAPTIC_VESICLE	4	4	0	0.1	0	1	1
NUCLEAR_MATRIX	7	7	0	0.1	0	1	1
NUCLEAR_ENVELOPE_ENDOPLASMIC_RETICULUM_NETWORK	29	29	0	0.5	0	1	1
ENDOCYTIC_VESICLE	7	7	0	0.1	0	1	1
IMMUNOLOGICAL_SYNAPSE	4	4	0	0.1	0	1	1
CYTOPLASMIC_VESICLE	43	43	0	0.8	0	1	1
CHROMOSOMEPERICENTRIC_REGION	11	11	0	0.2	0	1	1
VOLTAGE_GATED_CALCIUM_CHANNEL_COMPLEX	9	9	0	0.2	0	1	1
ANCHORED_TO_MEMBRANE	5	5	0	0.1	0	1	1
MEDIATOR_COMPLEX	5	5	0	0.1	0	1	1
VACUOLAR_PART	4	4	0	0.1	0	1	1
MICROSOME	10	10	0	0.2	0	1	1
OUTER_MEMBRANE	7	7	0	0.1	0	1	1
DYSTROPHIN_ASSOCIATED_GLYCOPROTEIN_COMPLEX	4	4	0	0.1	0	1	1
HISTONE_DEACETYLASE_COMPLEX	8	8	0	0.1	0	1	1
APICAL_JUNCTION_COMPLEX	8	8	0	0.1	0	1	1
CELL_CORTEX_PART	14	14	0	0.3	0	1	1
EARLY_ENDOSOME	7	7	0	0.1	0	1	1
PERINUCLEAR_REGION_OF_CYTOPLASM	25	25	0	0.5	0	1	1
CYTOPLASMIC_VESICLE_PART	12	12	0	0.2	0	1	1
CELL_CORTEX	23	23	0	0.4	0	1	1
SPINDLE_MICROTUBULE	7	7	0	0.1	0	1	1
CELL_SUBSTRATE_ADHERENS_JUNCTION	10	10	0	0.2	0	1	1
HETEROGENEOUS_NUCLEAR_RIBONUCLEOPROTEIN_COMPLEX	5	5	0	0.1	0	1	1
DNA_DIRECTED_RNA_POLYMERASEII_CORE_COMPLEX	4	4	0	0.1	0	1	1
INTERMEDIATE_FILAMENT	9	9	0	0.2	0	1	1
CONDENSED_NUCLEAR_CHROMOSOME	5	5	0	0.1	0	1	1
NUCLEAR_BODY	12	12	0	0.2	0	1	1
CELL_MATRIX_JUNCTION	12	12	0	0.2	0	1	1
MYOSIN_COMPLEX	6	6	0	0.1	0	1	1
MICROTUBULE	15	15	0	0.3	0	1	1
ORGANELLE_OUTER_MEMBRANE	6	6	0	0.1	0	1	1
LIPID_RAFT	9	9	0	0.2	0	1	1
CELL_PROJECTION	56	56	0	1	0	1	1
SPLICEOSOME	13	13	0	0.2	0	1	1
VACUOLAR_MEMBRANE	4	4	0	0.1	0	1	1
RUFFLE	17	17	0	0.3	0	1	1
ENDOSOME	21	21	0	0.4	0	1	1
MITOCHONDRIAL_INNER_MEMBRANE	6	6	0	0.1	0	1	1
APICAL_PART_OF_CELL	5	5	0	0.1	0	1	1
CLATHRIN_COATED_VESICLE	12	12	0	0.2	0	1	1
MICROTUBULE_ORGANIZING_CENTER	34	34	0	0.6	0	1	1
COATED_VESICLE_MEMBRANE	7	7	0	0.1	0	1	1
TRANSPORT_VESICLE	5	5	0	0.1	0	1	1
REPLICATION_FORK	4	4	0	0.1	0	1	1
U12_DEPENDENT_SPLICEOSOME	4	4	0	0.1	0	1	1
RNA_POLYMERASE_COMPLEX	4	4	0	0.1	0	1	1
CYTOPLASMIC_MEMBRANE_BOUND_VESICLE	41	41	0	0.8	0	1	1
NUCLEAR_DNA_DIRECTED_RNA_POLYMERASE_COMPLEX	4	4	0	0.1	0	1	1
DENDRITE	7	7	0	0.1	0	1	1
MEMBRANE_FRACTION	122	122	0	2.3	0	1	1
KINETOCHORE	9	9	0	0.2	0	1	1
SECRETORY_GRANULE	7	7	0	0.1	0	1	1
BASOLATERAL_PLASMA_MEMBRANE	19	19	0	0.4	0	1	1
INTEGRAL_TO_ORGANELLE_MEMBRANE	16	16	0	0.3	0	1	1
FOCAL_ADHESION	8	8	0	0.1	0	1	1
ER_GOLGI_INTERMEDIATE_COMPARTMENT	5	5	0	0.1	0	1	1
MEMBRANE_COAT	7	7	0	0.1	0	1	1
CENTROSOME	30	30	0	0.6	0	1	1
NUCLEOLAR_PART	4	4	0	0.1	0	1	1
MITOCHONDRION	49	49	0	0.9	0	1	1
MITOCHONDRIAL_ENVELOPE	13	13	0	0.2	0	1	1
CORTICAL_CYTOSKELETON	12	12	0	0.2	0	1	1
TRANS_GOLGI_NETWORK	10	10	0	0.2	0	1	1
TRANSCRIPTION_FACTOR_TFIID_COMPLEX	4	4	0	0.1	0	1	1
APICAL_PLASMA_MEMBRANE	5	5	0	0.1	0	1	1
MICROBODY	9	9	0	0.2	0	1	1
CHROMOSOMAL_PART	29	29	0	0.5	0	1	1
APICOLATERAL_PLASMA_MEMBRANE	8	8	0	0.1	0	1	1
CONDENSED_CHROMOSOME	11	11	0	0.2	0	1	1
GOLGI_ASSOCIATED_VESICLE	11	11	0	0.2	0	1	1
TRANSCRIPTION_FACTOR_COMPLEX	36	36	0	0.7	0	1	1
LEADING_EDGE	25	25	0	0.5	0	1	1
LYSOSOME	18	18	0	0.3	0	1	1
EXTRINSIC_TO_MEMBRANE	10	10	0	0.2	0	1	1
INTRINSIC_TO_ORGANELLE_MEMBRANE	17	17	0	0.3	0	1	1
ANCHORED_TO_PLASMA_MEMBRANE	5	5	0	0.1	0	1	1
INTRINSIC_TO_GOLGI_MEMBRANE	5	5	0	0.1	0	1	1
NUCLEAR_SPECK	4	4	0	0.1	0	1	1
PML_BODY	7	7	0	0.1	0	1	1
CORTICAL_ACTIN_CYTOSKELETON	9	9	0	0.2	0	1	1
COLLAGEN	17	17	0	0.3	0	1	1
MITOCHONDRIAL_MEMBRANE_PART	6	6	0	0.1	0	1	1
MICROVILLUS	6	6	0	0.1	0	1	1
COATED_MEMBRANE	7	7	0	0.1	0	1	1
ENDOPLASMIC_RETICULUM_PART	29	29	0	0.5	0	1	1
NEURON_PROJECTION	12	12	0	0.2	0	1	1
PEROXISOME	9	9	0	0.2	0	1	1
NUCLEOLUS	39	39	0	0.7	0	1	1
VESICLE_MEMBRANE	12	12	0	0.2	0	1	1
CHROMOSOME	36	36	0	0.7	0	1	1
NUCLEAR_CHROMOSOME_PART	6	6	0	0.1	0	1	1

## Sheet: UCEC_TOP100
	n_genes_in_cc	n_genes_neg	n_genes_pos	prop_neg	prop_pos	p	q	genes
INTEGRAL_TO_MEMBRANE	487	470	17	8.9	17	0.00800211	0.66242	SLC22A2,ADRA2B,FZD7,LRIT1,SLC12A3,ITPR1,ITGA11,PCDHB6,PITPNM3,IPO5,TIE1,ITGB4,RHO,PTPN5,MADD,CELSR1,MMP24
INTRINSIC_TO_MEMBRANE	492	475	17	9	17	0.00883456	0.66242	SLC22A2,ADRA2B,FZD7,LRIT1,SLC12A3,ITPR1,ITGA11,PCDHB6,PITPNM3,IPO5,TIE1,ITGB4,RHO,PTPN5,MADD,CELSR1,MMP24
MEMBRANE_PART	595	576	19	11	19	0.0126965	0.66242	SLC22A2,DHCR7,ADRA2B,FZD7,LRIT1,SLC12A3,ITPR1,ITGA11,PCDHB6,PITPNM3,IPO5,TIE1,ITGB4,RHO,PTPN5,SCUBE1,MADD,CELSR1,MMP24
INTERMEDIATE_FILAMENT_CYTOSKELETON	11	9	2	0.2	2	0.0169851	0.66242	KRT6A,BFSP2
INTERMEDIATE_FILAMENT	11	9	2	0.2	2	0.0169851	0.66242	KRT6A,BFSP2
MEMBRANE	695	675	20	12.8	20	0.0298993	0.860678	SLC22A2,DHCR7,ADRA2B,FZD7,CDH5,LRIT1,SLC12A3,ITPR1,ITGA11,PCDHB6,PITPNM3,IPO5,TIE1,ITGB4,RHO,PTPN5,SCUBE1,MADD,CELSR1,MMP24
INTEGRIN_COMPLEX	15	13	2	0.2	2	0.0308961	0.860678	ITGA11,ITGB4
NUCLEAR_MEMBRANE_PART	17	15	2	0.3	2	0.0390665	0.947477	DHCR7,IPO5
NUCLEAR_MEMBRANE	19	17	2	0.3	2	0.0479562	0.947477	DHCR7,IPO5
CYTOSKELETAL_PART	112	107	5	2	5	0.0573532	0.947477	MYH6,KRT6A,MYO9B,ESPL1,BFSP2
PLASMA_MEMBRANE	531	516	15	9.8	15	0.0662491	0.947477	SLC22A2,ADRA2B,FZD7,CDH5,SLC12A3,ITPR1,ITGA11,PCDHB6,TIE1,ITGB4,RHO,SCUBE1,MADD,CELSR1,MMP24
NUCLEAR_ENVELOPE_ENDOPLASMIC_RETICULUM_NETWORK	23	21	2	0.4	2	0.067644	0.947477	DHCR7,LRIT1
EXTERNAL_SIDE_OF_PLASMA_MEMBRANE	4	3	1	0.1	1	0.072584	0.947477	SCUBE1
EXTRINSIC_TO_PLASMA_MEMBRANE	5	4	1	0.1	1	0.0898995	0.947477	SCUBE1
MYOSIN_COMPLEX	5	4	1	0.1	1	0.0898995	0.947477	MYH6
NUCLEAR_ENVELOPE	28	26	2	0.5	2	0.0952482	0.947477	DHCR7,IPO5
RECEPTOR_COMPLEX	29	27	2	0.5	2	0.101104	0.947477	ITGA11,ITGB4
INTEGRAL_TO_PLASMA_MEMBRANE	385	374	11	7.1	11	0.101886	0.947477	SLC22A2,ADRA2B,SLC12A3,ITPR1,ITGA11,PCDHB6,TIE1,ITGB4,RHO,CELSR1,MMP24
INTRINSIC_TO_PLASMA_MEMBRANE	388	377	11	7.2	11	0.106119	0.947477	SLC22A2,ADRA2B,SLC12A3,ITPR1,ITGA11,PCDHB6,TIE1,ITGB4,RHO,CELSR1,MMP24
INTRINSIC_TO_ENDOPLASMIC_RETICULUM_MEMBRANE	6	5	1	0.1	1	0.106895	0.947477	LRIT1
INTEGRAL_TO_ENDOPLASMIC_RETICULUM_MEMBRANE	6	5	1	0.1	1	0.106895	0.947477	LRIT1
ORGANELLE_OUTER_MEMBRANE	6	5	1	0.1	1	0.106895	0.947477	DHCR7
OUTER_MEMBRANE	7	6	1	0.1	1	0.123576	0.95246	DHCR7
EXTRINSIC_TO_MEMBRANE	7	6	1	0.1	1	0.123576	0.95246	SCUBE1
INTRACELLULAR_ORGANELLE_PART	402	391	11	7.4	11	0.127232	0.95246	DHCR7,ABL1,MYH6,TRRAP,ARID1B,LRIT1,KRT6A,IPO5,MYO9B,ESPL1,BFSP2
ORGANELLE_PART	404	393	11	7.5	11	0.130429	0.95246	DHCR7,ABL1,MYH6,TRRAP,ARID1B,LRIT1,KRT6A,IPO5,MYO9B,ESPL1,BFSP2
PLASMA_MEMBRANE_PART	455	443	12	8.4	12	0.1387	0.95246	SLC22A2,ADRA2B,SLC12A3,ITPR1,ITGA11,PCDHB6,TIE1,ITGB4,RHO,SCUBE1,CELSR1,MMP24
CHROMATIN_REMODELING_COMPLEX	8	7	1	0.1	1	0.139948	0.95246	ARID1B
ENDOMEMBRANE_SYSTEM	70	67	3	1.3	3	0.141648	0.95246	DHCR7,LRIT1,IPO5
ACTIN_FILAMENT	9	8	1	0.2	1	0.156018	1	MYO9B
ENVELOPE	39	37	2	0.7	2	0.164159	1	DHCR7,IPO5
ORGANELLE_ENVELOPE	39	37	2	0.7	2	0.164159	1	DHCR7,IPO5
ORGANELLE_MEMBRANE	78	75	3	1.4	3	0.177684	1	DHCR7,LRIT1,IPO5
CYTOSKELETON	160	155	5	2.9	5	0.177968	1	MYH6,KRT6A,MYO9B,ESPL1,BFSP2
INTEGRAL_TO_ORGANELLE_MEMBRANE	11	10	1	0.2	1	0.187271	1	LRIT1
INTRINSIC_TO_ORGANELLE_MEMBRANE	11	10	1	0.2	1	0.187271	1	LRIT1
CELL_FRACTION	167	162	5	3.1	5	0.200537	1	SLC22A2,CARS,CDH5,SLC12A3,NRP2
NUCLEAR_PORE	13	12	1	0.2	1	0.217378	1	IPO5
MEMBRANE_FRACTION	131	127	4	2.4	4	0.227879	1	SLC22A2,CDH5,SLC12A3,NRP2
ACTIN_CYTOSKELETON	49	47	2	0.9	2	0.23222	1	MYH6,MYO9B
PORE_COMPLEX	15	14	1	0.3	1	0.24638	1	IPO5
NON_MEMBRANE_BOUND_ORGANELLE	227	221	6	4.2	6	0.248547	1	ABL1,MYH6,KRT6A,MYO9B,ESPL1,BFSP2
INTRACELLULAR_NON_MEMBRANE_BOUND_ORGANELLE	227	221	6	4.2	6	0.248547	1	ABL1,MYH6,KRT6A,MYO9B,ESPL1,BFSP2
PROTEIN_COMPLEX	291	284	7	5.4	7	0.299349	1	MYH6,TRRAP,ARID1B,ITGA11,IPO5,ITGB4,MYO9B
ENDOPLASMIC_RETICULUM_MEMBRANE	19	18	1	0.3	1	0.30123	1	LRIT1
COLLAGEN	19	18	1	0.3	1	0.30123	1	TNXB
NUCLEAR_PART	199	194	5	3.7	5	0.313537	1	DHCR7,ABL1,TRRAP,ARID1B,IPO5
CELL_CORTEX	22	21	1	0.4	1	0.339756	1	MYO9B
PERINUCLEAR_REGION_OF_CYTOPLASM	24	23	1	0.4	1	0.364264	1	MYO9B
ENDOPLASMIC_RETICULUM_PART	24	23	1	0.4	1	0.364264	1	LRIT1
MACROMOLECULAR_COMPLEX	318	311	7	5.9	7	0.382323	1	MYH6,TRRAP,ARID1B,ITGA11,IPO5,ITGB4,MYO9B
CELL_SURFACE	27	26	1	0.5	1	0.399348	1	SCUBE1
ENDOPLASMIC_RETICULUM	75	73	2	1.4	2	0.41014	1	DHCR7,LRIT1
CENTROSOME	29	28	1	0.5	1	0.421664	1	ESPL1
TRANSCRIPTION_FACTOR_COMPLEX	30	29	1	0.6	1	0.432513	1	TRRAP
MICROTUBULE_ORGANIZING_CENTER	33	32	1	0.6	1	0.463864	1	ESPL1
NUCLEOPLASM_PART	84	82	2	1.6	2	0.467574	1	TRRAP,ARID1B
NUCLEUS	463	454	9	8.6	9	0.500462	1	DHCR7,ABL1,SH3BP4,TRRAP,ARID1B,USP7,IPO5,AKAP8,NOTCH1
EXTRACELLULAR_MATRIX_PART	37	36	1	0.7	1	0.503013	1	TNXB
NUCLEOLUS	37	36	1	0.7	1	0.503013	1	ABL1
NUCLEAR_LUMEN	144	141	3	2.7	3	0.506927	1	ABL1,TRRAP,ARID1B
SOLUBLE_FRACTION	42	41	1	0.8	1	0.547991	1	CARS
EXTRACELLULAR_REGION_PART	101	99	2	1.9	2	0.566546	1	TNXB,SCUBE1
ORGANELLE_LUMEN	159	156	3	3	3	0.574573	1	ABL1,TRRAP,ARID1B
MEMBRANE_ENCLOSED_LUMEN	159	156	3	3	3	0.574573	1	ABL1,TRRAP,ARID1B
EXTRACELLULAR_SPACE	46	45	1	0.9	1	0.581052	1	SCUBE1
NUCLEOPLASM	113	111	2	2.1	2	0.628161	1	TRRAP,ARID1B
EXTRACELLULAR_REGION	121	119	2	2.3	2	0.665378	1	TNXB,SCUBE1
PROTEINACEOUS_EXTRACELLULAR_MATRIX	58	57	1	1.1	1	0.666535	1	TNXB
EXTRACELLULAR_MATRIX	58	57	1	1.1	1	0.666535	1	TNXB
MICROTUBULE_CYTOSKELETON	74	73	1	1.4	1	0.754217	1	ESPL1
CYTOPLASM	605	596	9	11.3	9	0.81103	1	DHCR7,PLCB1,CARS,LRIT1,DOCK1,IPO5,MYO9B,ESPL1,MADD
CYTOPLASMIC_PART	383	379	4	7.2	4	0.934417	1	DHCR7,LRIT1,MYO9B,ESPL1
CELL_PROJECTION_PART	10	10	0	0.2	0	1	1
CYTOPLASMIC_VESICLE_MEMBRANE	11	11	0	0.2	0	1	1
GOLGI_MEMBRANE	14	14	0	0.3	0	1	1
BRUSH_BORDER	5	5	0	0.1	0	1	1
ORGANELLE_INNER_MEMBRANE	9	9	0	0.2	0	1	1
ADHERENS_JUNCTION	14	14	0	0.3	0	1	1
SARCOMERE	4	4	0	0.1	0	1	1
VESICULAR_FRACTION	19	19	0	0.4	0	1	1
CELL_JUNCTION	34	34	0	0.6	0	1	1
MITOCHONDRIAL_PART	17	17	0	0.3	0	1	1
AXON	4	4	0	0.1	0	1	1
RIBONUCLEOPROTEIN_COMPLEX	30	30	0	0.6	0	1	1
COATED_VESICLE	16	16	0	0.3	0	1	1
MICROTUBULE_ASSOCIATED_COMPLEX	24	24	0	0.5	0	1	1
CHROMATIN	10	10	0	0.2	0	1	1
SYNAPSE_PART	9	9	0	0.2	0	1	1
MEMBRANE_BOUND_VESICLE	41	41	0	0.8	0	1	1
SPINDLE_POLE	9	9	0	0.2	0	1	1
VESICLE_COAT	5	5	0	0.1	0	1	1
CONTRACTILE_FIBER	7	7	0	0.1	0	1	1
MYOFIBRIL	7	7	0	0.1	0	1	1
MITOCHONDRIAL_MEMBRANE	10	10	0	0.2	0	1	1
SMALL_NUCLEAR_RIBONUCLEOPROTEIN_COMPLEX	4	4	0	0.1	0	1	1
NUCLEAR_CHROMOSOME	13	13	0	0.2	0	1	1
GOLGI_APPARATUS	83	83	0	1.6	0	1	1
TIGHT_JUNCTION	5	5	0	0.1	0	1	1
BASEMENT_MEMBRANE	22	22	0	0.4	0	1	1
INTERCELLULAR_JUNCTION	25	25	0	0.5	0	1	1
LYTIC_VACUOLE	18	18	0	0.3	0	1	1
MICROTUBULE_ORGANIZING_CENTER_PART	9	9	0	0.2	0	1	1
CORNIFIED_ENVELOPE	4	4	0	0.1	0	1	1
UBIQUITIN_LIGASE_COMPLEX	10	10	0	0.2	0	1	1
BASAL_LAMINA	8	8	0	0.2	0	1	1
KINESIN_COMPLEX	9	9	0	0.2	0	1	1
DNA_DIRECTED_RNA_POLYMERASE_COMPLEX	7	7	0	0.1	0	1	1
INSOLUBLE_FRACTION	7	7	0	0.1	0	1	1
VESICLE	44	44	0	0.8	0	1	1
CYTOSOLIC_PART	7	7	0	0.1	0	1	1
GOLGI_APPARATUS_PART	38	38	0	0.7	0	1	1
PROTEASOME_COMPLEX	6	6	0	0.1	0	1	1
SPINDLE	15	15	0	0.3	0	1	1
INTERCALATED_DISC	4	4	0	0.1	0	1	1
VACUOLE	19	19	0	0.4	0	1	1
CYTOSOL	59	59	0	1.1	0	1	1
LAMELLIPODIUM	12	12	0	0.2	0	1	1
SYNAPTIC_VESICLE	4	4	0	0.1	0	1	1
NUCLEAR_MATRIX	7	7	0	0.1	0	1	1
ENDOCYTIC_VESICLE	6	6	0	0.1	0	1	1
CYTOPLASMIC_VESICLE	41	41	0	0.8	0	1	1
CHROMOSOMEPERICENTRIC_REGION	8	8	0	0.2	0	1	1
VOLTAGE_GATED_CALCIUM_CHANNEL_COMPLEX	11	11	0	0.2	0	1	1
MEDIATOR_COMPLEX	4	4	0	0.1	0	1	1
MITOCHONDRIAL_MATRIX	6	6	0	0.1	0	1	1
VACUOLAR_PART	4	4	0	0.1	0	1	1
INTEGRATOR_COMPLEX	9	9	0	0.2	0	1	1
VOLTAGE_GATED_POTASSIUM_CHANNEL_COMPLEX	21	21	0	0.4	0	1	1
MICROSOME	18	18	0	0.3	0	1	1
DYSTROPHIN_ASSOCIATED_GLYCOPROTEIN_COMPLEX	4	4	0	0.1	0	1	1
HISTONE_DEACETYLASE_COMPLEX	6	6	0	0.1	0	1	1
APICAL_JUNCTION_COMPLEX	6	6	0	0.1	0	1	1
CELL_CORTEX_PART	17	17	0	0.3	0	1	1
MITOCHONDRIAL_LUMEN	6	6	0	0.1	0	1	1
EARLY_ENDOSOME	6	6	0	0.1	0	1	1
CYTOPLASMIC_VESICLE_PART	11	11	0	0.2	0	1	1
SPINDLE_MICROTUBULE	6	6	0	0.1	0	1	1
CELL_SUBSTRATE_ADHERENS_JUNCTION	9	9	0	0.2	0	1	1
HETEROGENEOUS_NUCLEAR_RIBONUCLEOPROTEIN_COMPLEX	4	4	0	0.1	0	1	1
DNA_DIRECTED_RNA_POLYMERASEII_CORE_COMPLEX	7	7	0	0.1	0	1	1
CONDENSED_NUCLEAR_CHROMOSOME	5	5	0	0.1	0	1	1
NUCLEAR_BODY	13	13	0	0.2	0	1	1
CELL_MATRIX_JUNCTION	11	11	0	0.2	0	1	1
CONTRACTILE_FIBER_PART	6	6	0	0.1	0	1	1
MICROTUBULE	14	14	0	0.3	0	1	1
LIPID_RAFT	7	7	0	0.1	0	1	1
CELL_PROJECTION	48	48	0	0.9	0	1	1
SPLICEOSOME	11	11	0	0.2	0	1	1
VACUOLAR_MEMBRANE	4	4	0	0.1	0	1	1
RUFFLE	13	13	0	0.2	0	1	1
ENDOSOME	17	17	0	0.3	0	1	1
DNA_DIRECTED_RNA_POLYMERASEII_HOLOENZYME	28	28	0	0.5	0	1	1
MITOCHONDRIAL_INNER_MEMBRANE	7	7	0	0.1	0	1	1
APICAL_PART_OF_CELL	6	6	0	0.1	0	1	1
CLATHRIN_COATED_VESICLE	11	11	0	0.2	0	1	1
COATED_VESICLE_MEMBRANE	6	6	0	0.1	0	1	1
NICOTINIC_ACETYLCHOLINE_GATED_RECEPTOR_CHANNEL_COMPLEX	5	5	0	0.1	0	1	1
TRANSPORT_VESICLE	4	4	0	0.1	0	1	1
REPLICATION_FORK	4	4	0	0.1	0	1	1
RNA_POLYMERASE_COMPLEX	7	7	0	0.1	0	1	1
CYTOPLASMIC_MEMBRANE_BOUND_VESICLE	39	39	0	0.7	0	1	1
NUCLEAR_DNA_DIRECTED_RNA_POLYMERASE_COMPLEX	7	7	0	0.1	0	1	1
DENDRITE	6	6	0	0.1	0	1	1
KINETOCHORE	6	6	0	0.1	0	1	1
SECRETORY_GRANULE	8	8	0	0.2	0	1	1
BASOLATERAL_PLASMA_MEMBRANE	16	16	0	0.3	0	1	1
FOCAL_ADHESION	6	6	0	0.1	0	1	1
ER_GOLGI_INTERMEDIATE_COMPARTMENT	7	7	0	0.1	0	1	1
MEMBRANE_COAT	5	5	0	0.1	0	1	1
MITOCHONDRION	57	57	0	1.1	0	1	1
MITOCHONDRIAL_ENVELOPE	11	11	0	0.2	0	1	1
CORTICAL_CYTOSKELETON	15	15	0	0.3	0	1	1
TRANS_GOLGI_NETWORK	11	11	0	0.2	0	1	1
APICAL_PLASMA_MEMBRANE	5	5	0	0.1	0	1	1
MICROBODY	14	14	0	0.3	0	1	1
CHROMOSOMAL_PART	27	27	0	0.5	0	1	1
APICOLATERAL_PLASMA_MEMBRANE	6	6	0	0.1	0	1	1
CONDENSED_CHROMOSOME	12	12	0	0.2	0	1	1
GOLGI_ASSOCIATED_VESICLE	11	11	0	0.2	0	1	1
LEADING_EDGE	20	20	0	0.4	0	1	1
LYSOSOME	18	18	0	0.3	0	1	1
SYNAPSE	14	14	0	0.3	0	1	1
NUCLEAR_SPECK	6	6	0	0.1	0	1	1
PML_BODY	6	6	0	0.1	0	1	1
CORTICAL_ACTIN_CYTOSKELETON	11	11	0	0.2	0	1	1
ENDOPLASMIC_RETICULUM_LUMEN	6	6	0	0.1	0	1	1
MITOCHONDRIAL_MEMBRANE_PART	4	4	0	0.1	0	1	1
MICROVILLUS	5	5	0	0.1	0	1	1
COATED_MEMBRANE	5	5	0	0.1	0	1	1
NEURON_PROJECTION	7	7	0	0.1	0	1	1
PEROXISOME	14	14	0	0.3	0	1	1
VESICLE_MEMBRANE	13	13	0	0.2	0	1	1
CHROMOSOME	35	35	0	0.7	0	1	1
NUCLEAR_CHROMOSOME_PART	8	8	0	0.2	0	1	1
