# Supplementary material for: Mutational Signatures Are Critical for Proper Estimation of Purifying Selection Pressures in Cancer Somatic Mutation Data When Using the dN/dS Metric
Source: Front Genet. 2017 Jun 8;8:74. doi: 10.3389/fgene.2017.00074 (PMC5462936; doi:10.3389/fgene.2017.00074)
Supplement: Table S3 — 6-class and 96-class mutational signatures for all cancer types. For each cancer type (row names) the proportions of the different substitution classes (column names) are given. [file Table3.XLSX]

## Sheet: 6-class signature
	C>A	C>G	C>T	T>A	T>C	T>G
BRCA	0.147946	0.181271	0.441158	0.0400394	0.0950525	0.0945329
CRC	0.219986	0.0206364	0.559546	0.0243596	0.110527	0.0649461
LUNG	0.349726	0.152925	0.298167	0.082648	0.0882799	0.0282536
SKCM	0.0250699	0.015134	0.875537	0.0227943	0.0410869	0.0203776
STES	0.151821	0.0434607	0.532453	0.0375231	0.169704	0.0650393
UCEC	0.254578	0.0143055	0.545904	0.0144223	0.106529	0.0642608

## Sheet: 96-class signature
	ACA>AAA	ACC>AAC	ACG>AAG	ACT>AAT	CCA>CAA	CCC>CAC	CCG>CAG	CCT>CAT	GCA>GAA	GCC>GAC	GCG>GAG	GCT>GAT	TCA>TAA	TCC>TAC	TCG>TAG	TCT>TAT	ACA>AGA	ACC>AGC	ACG>AGG	ACT>AGT	CCA>CGA	CCC>CGC	CCG>CGG	CCT>CGT	GCA>GGA	GCC>GGC	GCG>GGG	GCT>GGT	TCA>TGA	TCC>TGC	TCG>TGG	TCT>TGT	ACA>ATA	ACC>ATC	ACG>ATG	ACT>ATT	CCA>CTA	CCC>CTC	CCG>CTG	CCT>CTT	GCA>GTA	GCC>GTC	GCG>GTG	GCT>GTT	TCA>TTA	TCC>TTC	TCG>TTG	TCT>TTT	ATA>AAA
BRCA	0.00644076	0.00768515	0.00294005	0.00531944	0.00799967	0.00789027	0.00432119	0.0104064	0.00754841	0.00724757	0.00303577	0.00655016	0.0186522	0.0148917	0.00470408	0.0323132	0.00451264	0.00422547	0.00277595	0.00445794	0.00495022	0.00397932	0.00371951	0.00607155	0.0029127	0.00417077	0.00201017	0.00486818	0.0476972	0.0197462	0.00635871	0.0588147	0.0106526	0.00853298	0.0340499	0.00708347	0.0140986	0.0104201	0.0337354	0.0122388	0.0144678	0.0168882	0.0373728	0.0145225	0.0848102	0.0328192	0.0619599	0.0475057	0.00192813
CRC	0.00306242	0.00315137	0.000940327	0.00537511	0.00642981	0.00744638	0.00388838	0.0250966	0.00490495	0.00513368	0.00190607	0.0116524	0.0158966	0.0076624	0.0028591	0.11458	0.00167734	0.00101657	0.000470164	0.00163922	0.00092762	0.000825963	0.000698892	0.00139778	0.000991156	0.00172817	0.000470164	0.00165193	0.00198231	0.00165193	0.000571821	0.00293535	0.00808173	0.00789113	0.0798516	0.00656958	0.0062392	0.00697621	0.0665345	0.00752262	0.0152231	0.0318568	0.118367	0.0243214	0.00757345	0.014664	0.138991	0.0188828	0.00102928
LUNG	0.0188436	0.015631	0.0135495	0.0115937	0.0403343	0.0331315	0.0223704	0.0280887	0.0203046	0.0220562	0.0170763	0.0139815	0.0218599	0.0308065	0.0173041	0.0227946	0.0063231	0.004273	0.00326759	0.00477571	0.0081297	0.00631524	0.00701432	0.00748561	0.00476	0.00617386	0.00477571	0.00465003	0.0292433	0.0159295	0.00625241	0.0335556	0.00933148	0.00758772	0.0168721	0.0059068	0.0212158	0.0176261	0.0233994	0.0186158	0.010549	0.0135259	0.021043	0.00961425	0.0427928	0.030021	0.0226453	0.027421	0.00330686
SKCM	0.00123111	0.000820742	0.000406226	0.000675662	0.00532239	0.0016705	0.00238761	0.00246223	0.000775146	0.000551307	0.000335758	0.000567887	0.002056	0.00301768	0.000820742	0.00196895	0.0006425	0.000704678	0.000783436	0.000704678	0.000936807	0.001028	0.00176584	0.00103629	0.000373065	0.000783436	0.000530581	0.000543016	0.00106531	0.00163319	0.000725404	0.00187776	0.00161661	0.0220647	0.00408713	0.00740326	0.0651868	0.0940247	0.0318017	0.0734067	0.00167465	0.0223922	0.00402081	0.0167133	0.0989699	0.233393	0.123746	0.0750358	0.00112334
STES	0.00611276	0.00510273	0.00283744	0.00448386	0.0117176	0.0121905	0.00854152	0.0253034	0.00942895	0.00800439	0.0049159	0.0117585	0.00939976	0.00906697	0.0047641	0.0181923	0.00183908	0.00202007	0.000922461	0.00233534	0.00196753	0.00163474	0.00124357	0.00249882	0.00160555	0.00292502	0.000951653	0.00216019	0.00673747	0.00413356	0.00152381	0.00896188	0.0120095	0.00968584	0.0837513	0.00693597	0.00975006	0.0100478	0.0829281	0.0100595	0.0239489	0.0404715	0.121835	0.024346	0.015279	0.0135625	0.0551258	0.0127159	0.00179821
UCEC	0.00130846	0.00252931	0.000835315	0.00886134	0.00504694	0.00615095	0.00369174	0.0358134	0.00219635	0.00428756	0.00119164	0.017565	0.0170392	0.00869194	0.00266366	0.136705	0.000823632	0.00077106	0.000660074	0.000969666	0.000356323	0.000327116	0.000613343	0.000595819	0.000636708	0.000911252	0.000280385	0.000917094	0.00222556	0.000940459	0.000560771	0.00271623	0.0109876	0.0103859	0.0650611	0.00942211	0.00458547	0.00743605	0.0548971	0.00827137	0.0216831	0.0334009	0.0997821	0.027542	0.00879709	0.017343	0.143879	0.0224308	0.000537405
[truncated: 47 more columns]
