# Supplementary material for: Mutational Signatures Are Critical for Proper Estimation of Purifying Selection Pressures in Cancer Somatic Mutation Data When Using the dN/dS Metric
Source: Front Genet. 2017 Jun 8;8:74. doi: 10.3389/fgene.2017.00074 (PMC5462936; doi:10.3389/fgene.2017.00074)
Supplement: Table S4 — Simulated dN/dS values in 6 cancer types. 6-class (first tab) and 96-class (second tab) mutational signature effect on dN/dS was simulated in 17,437 genes. The simulated dN/dS values were calculated by normalizing NMS6/SMS6 (or NMS96/SMS96) to N/S for each gene as indicated in Figure 2B. [file Table4.XLSX]

## Sheet: 6-class simulation
	BRCA	CRC	LUNG	SKCM	STES	UCEC
A1BG	0.692141	0.609102	0.789359	0.470207	0.623957	0.615815
A1CF	0.931243	0.834104	1.0369	0.740315	0.795665	0.845682
A2M	0.788493	0.689144	0.903782	0.545852	0.684713	0.698029
A2ML1	0.771224	0.669974	0.890883	0.521243	0.667168	0.679184
A3GALT2	0.677907	0.597026	0.762011	0.465393	0.615882	0.601985
A4GALT	0.612662	0.523771	0.693469	0.385685	0.55245	0.527102
A4GNT	0.703868	0.600652	0.823556	0.448405	0.609316	0.607695
AAAS	0.860479	0.773515	0.952924	0.660259	0.764575	0.782374
AACS	0.662523	0.566264	0.754766	0.42307	0.585787	0.570737
AADAC	0.905424	0.804117	1.02323	0.700256	0.764947	0.81485
AADACL2	0.987639	0.87992	1.12285	0.802548	0.815341	0.895312
AADACL4	0.719728	0.622726	0.813912	0.480224	0.632213	0.628053
AADAT	0.962388	0.851519	1.10185	0.74932	0.799196	0.867101
AAED1	0.794291	0.701298	0.881307	0.579633	0.700276	0.707325
AAGAB	0.925303	0.826531	1.02804	0.737349	0.782975	0.837663
AAK1	0.87332	0.775279	1.00763	0.642561	0.750865	0.789091
AAMDC	0.924032	0.840349	1.02087	0.74376	0.810956	0.851378
AAMP	0.751013	0.661033	0.853513	0.527485	0.662807	0.668622
AANAT	0.683007	0.593403	0.790948	0.451582	0.610011	0.600394
AAR2	0.663209	0.565874	0.768513	0.416682	0.583499	0.572023
AARD	0.714102	0.625103	0.818807	0.49143	0.632773	0.632035
AARS	0.742717	0.641537	0.84208	0.502119	0.646497	0.64821
AARS2	0.777707	0.687947	0.873887	0.559611	0.692558	0.695423
AARSD1	0.818023	0.697843	0.931317	0.58122	0.682069	0.707085
AASDH	0.9383	0.829239	1.06528	0.727029	0.776972	0.843103
AASDHPPT	0.936056	0.823694	1.07842	0.709661	0.777197	0.838993
AASS	0.914722	0.812282	1.03059	0.705382	0.77281	0.824569
AATF	0.792023	0.679419	0.947959	0.531418	0.662423	0.691612
AATK	0.717204	0.63716	0.81797	0.501195	0.648187	0.644938
ABAT	0.646719	0.547084	0.739836	0.403807	0.566297	0.551226
ABCA1	0.714775	0.611993	0.816325	0.466232	0.621756	0.617629
ABCA10	0.890139	0.775409	1.02961	0.643717	0.738511	0.788567
ABCA12	0.806867	0.69752	0.925264	0.553095	0.685389	0.706438
ABCA13	0.782051	0.670689	0.904914	0.520989	0.659265	0.679301
ABCA2	0.629915	0.542291	0.713649	0.402797	0.568036	0.546327
ABCA3	0.625327	0.532864	0.717136	0.389183	0.557864	0.537138
ABCA4	0.713065	0.612902	0.816876	0.46699	0.623374	0.6191
ABCA5	0.979012	0.860826	1.11268	0.765715	0.795542	0.877353
ABCA6	0.845915	0.730432	0.974243	0.592978	0.704703	0.740703
ABCA7	0.706734	0.621862	0.801011	0.48494	0.636373	0.628265
ABCA8	0.821658	0.710644	0.946569	0.569625	0.692704	0.720396
ABCA9	0.826926	0.717527	0.948295	0.577104	0.700061	0.727208
ABCB1	0.865914	0.761997	0.973732	0.63762	0.740497	0.771835
ABCB10	0.852109	0.771188	0.928547	0.664405	0.765301	0.778057
ABCB11	0.857132	0.755206	0.964765	0.630006	0.734857	0.765
ABCB4	0.843613	0.739671	0.950162	0.610781	0.723174	0.748802
ABCB5	0.916393	0.809255	1.02831	0.700822	0.77253	0.820907
ABCB6	0.730256	0.636833	0.816439	0.501889	0.651179	0.642146
ABCB8	0.722452	0.639293	0.802251	0.510932	0.655484	0.64398
ABCB9	0.620612	0.531823	0.69484	0.394773	0.560688	0.534502
ABCC1	0.627621	0.532275	0.707382	0.391691	0.558685	0.534948
ABCC10	0.737895	0.646234	0.834667	0.509623	0.656061	0.653154
ABCC11	0.685611	0.585386	0.782143	0.438344	0.601742	0.590309
ABCC12	0.726071	0.62872	0.82225	0.487185	0.638458	0.633914
ABCC2	0.724895	0.61931	0.830023	0.467808	0.628507	0.625365
ABCC3	0.67105	0.577665	0.758858	0.436195	0.598381	0.582029
ABCC4	0.821156	0.718364	0.927594	0.586149	0.704362	0.726632
ABCC5	0.724621	0.622218	0.817924	0.481598	0.63295	0.627302
ABCC6	0.722613	0.634456	0.81897	0.496344	0.648816	0.640661
ABCC8	0.643496	0.547066	0.731496	0.402949	0.571935	0.550978
ABCC9	0.868049	0.764876	0.9824	0.636322	0.741359	0.775485
ABCD2	0.922197	0.819536	1.02388	0.723608	0.778419	0.830407
ABCD3	0.901464	0.785539	1.01998	0.670318	0.750725	0.7969
ABCD4	0.650821	0.551838	0.748691	0.405333	0.572497	0.556547
ABCE1	0.998791	0.87438	1.1549	0.777167	0.804332	0.893537
ABCF1	0.69428	0.588053	0.805832	0.440868	0.595961	0.594978
ABCF2	0.707174	0.598254	0.824974	0.44657	0.605645	0.60564
ABCF3	0.709498	0.606973	0.825929	0.458079	0.615373	0.614916
ABCG1	0.649544	0.558203	0.735219	0.416319	0.581527	0.561802
ABCG2	0.828809	0.721628	0.929685	0.594312	0.709219	0.728873
ABCG4	0.636787	0.544577	0.727857	0.39947	0.568723	0.548765
ABCG5	0.726966	0.631387	0.822212	0.486601	0.64235	0.63718
ABCG8	0.644072	0.550478	0.735852	0.406951	0.572467	0.554556
ABHD1	0.74427	0.648547	0.853248	0.505924	0.655137	0.656228
ABHD10	1.00403	0.900999	1.1351	0.808176	0.846863	0.918648
ABHD11	0.749739	0.655819	0.860685	0.516346	0.664539	0.664225
ABHD12	0.747097	0.649277	0.855219	0.507492	0.653737	0.656997
ABHD12B	0.830946	0.728482	0.953354	0.594021	0.710487	0.738912
ABHD13	0.997303	0.890128	1.1262	0.80593	0.82602	0.906768
ABHD14A	0.726641	0.637811	0.825422	0.49791	0.650502	0.644842
ABHD14B	0.719269	0.630201	0.821342	0.488194	0.640708	0.638
ABHD15	0.718404	0.632302	0.808794	0.501892	0.646546	0.638428
ABHD16A	0.720365	0.6246	0.807488	0.492738	0.638107	0.629507
ABHD16B	0.670072	0.590162	0.758646	0.455456	0.608909	0.596
ABHD17A	0.639769	0.554922	0.736229	0.414329	0.576876	0.560686
ABHD17B	1.01275	0.912439	1.14517	0.838012	0.841931	0.930383
ABHD17C	0.695537	0.612874	0.785498	0.476033	0.628523	0.618766
ABHD2	0.66885	0.567173	0.778841	0.414926	0.580808	0.573545
ABHD3	0.833594	0.729272	0.949112	0.597759	0.711996	0.7389
ABHD4	0.768267	0.671533	0.853673	0.54374	0.679611	0.676952
ABHD5	0.978213	0.866103	1.14147	0.752217	0.813371	0.884985
ABHD6	0.680469	0.58234	0.775613	0.436525	0.598978	0.586751
ABHD8	0.698141	0.611035	0.784128	0.478036	0.627219	0.616387
ABI1	1.05108	0.956704	1.19068	0.884446	0.891428	0.976485
ABI2	1.02061	0.932949	1.15582	0.849866	0.873691	0.9517
ABI3	0.755462	0.669114	0.859222	0.534652	0.675511	0.677374
ABI3BP	1.01741	0.921449	1.15345	0.839988	0.862614	0.939216
ABL1	0.722564	0.630418	0.824791	0.492227	0.640279	0.637044
ABL2	0.880405	0.780697	1.01651	0.651736	0.756966	0.794035
ABLIM1	0.790492	0.686464	0.903944	0.551827	0.681089	0.694852
ABLIM2	0.678777	0.579922	0.78784	0.436351	0.59276	0.586448
ABLIM3	0.718645	0.61794	0.819272	0.481976	0.627718	0.623859
ABR	0.59648	0.501201	0.691619	0.353824	0.527059	0.505379
ABRA	0.786408	0.683409	0.925664	0.539219	0.676692	0.694352
ABT1	0.798168	0.71042	0.910941	0.580052	0.707389	0.720016
ABTB1	0.659089	0.563347	0.767905	0.416642	0.579866	0.570321
ABTB2	0.639958	0.548886	0.732837	0.408771	0.570308	0.553789
ACAA1	0.767288	0.679937	0.852896	0.554292	0.689066	0.685746
ACAA2	1.04124	0.943084	1.18924	0.863709	0.872902	0.963869
ACACA	0.832843	0.72297	0.9477	0.589657	0.710353	0.732421
ACACB	0.673919	0.575421	0.767238	0.432738	0.593835	0.580134
ACAD10	0.795478	0.6987	0.909127	0.562323	0.695376	0.707594
ACAD11	0.915291	0.803601	1.06447	0.672445	0.764583	0.819545
ACAD8	0.75167	0.655473	0.850783	0.518853	0.662789	0.662188
ACAD9	0.696923	0.596801	0.782794	0.457714	0.612655	0.600934
ACADL	0.981191	0.878413	1.09596	0.795205	0.82122	0.893607
ACADM	1.13588	1.02851	1.3189	0.995828	0.911332	1.05767
ACADS	0.703034	0.615155	0.777584	0.488664	0.633838	0.618828
ACADSB	0.913204	0.812093	1.03417	0.700267	0.772667	0.824762
ACADVL	0.755466	0.664712	0.839461	0.536911	0.67512	0.670026
ACAN	0.931482	0.842823	1.06271	0.725367	0.81546	0.858046
ACAP1	0.752854	0.656293	0.863526	0.51709	0.661241	0.664747
ACAP2	0.884484	0.771554	1.01211	0.657036	0.732852	0.782901
ACAP3	0.636171	0.544646	0.744279	0.399014	0.563354	0.551351
ACAT1	1.059	0.974782	1.18332	0.920066	0.897387	0.994898
ACAT2	1.01633	0.93735	1.12927	0.863611	0.888609	0.953079
ACBD3	0.812231	0.710842	0.927862	0.583674	0.696975	0.71992
ACBD4	0.789223	0.696312	0.92679	0.560671	0.694407	0.707351
ACBD5	0.888212	0.782798	1.02985	0.660703	0.744481	0.796403
ACBD6	0.800598	0.691258	0.938367	0.54547	0.675955	0.70256
ACBD7	0.848117	0.752893	0.955501	0.633359	0.722929	0.762452
ACCS	0.675932	0.581358	0.789578	0.43272	0.594302	0.588163
ACCSL	0.687225	0.581271	0.801065	0.430847	0.591166	0.587703
ACD	0.840917	0.759113	0.948997	0.636282	0.752903	0.769614
ACE	0.629018	0.535806	0.734293	0.388864	0.555777	0.54173
ACER1	0.580648	0.485956	0.663621	0.340795	0.517003	0.488546
ACER2	0.686564	0.580784	0.791356	0.430523	0.596599	0.586542
ACER3	0.811296	0.697085	0.939121	0.545809	0.689023	0.706391
ACHE	0.727826	0.645311	0.814552	0.51542	0.659358	0.651202
ACIN1	0.884384	0.779811	1.01396	0.661839	0.756089	0.791898
ACKR2	0.679115	0.583445	0.786909	0.431085	0.598391	0.589705
ACKR3	0.549595	0.455899	0.631984	0.309073	0.490738	0.458111
ACKR4	0.803747	0.689549	0.910705	0.545548	0.685071	0.696728
ACLY	0.714739	0.61804	0.79588	0.483431	0.633519	0.622235
ACMSD	0.765603	0.668302	0.882586	0.52554	0.662626	0.676805
ACO1	0.846039	0.739333	0.957726	0.611664	0.721949	0.74907
ACO2	0.678446	0.580027	0.775442	0.433642	0.596786	0.585991
ACOT1	0.731889	0.644331	0.817673	0.514902	0.654098	0.650072
ACOT11	0.657846	0.564817	0.750593	0.423618	0.584987	0.569701
ACOT12	0.864962	0.763692	0.962053	0.649806	0.743784	0.7723
ACOT13	0.919141	0.834628	1.04239	0.716334	0.804094	0.847837
ACOT2	0.748621	0.659114	0.840867	0.527496	0.666664	0.665677
ACOT4	0.758459	0.665184	0.852329	0.531424	0.670036	0.672215
ACOT6	0.948053	0.832208	1.12225	0.699143	0.780463	0.851786
ACOT7	0.680911	0.59105	0.763789	0.458094	0.612067	0.595057
ACOT8	0.70967	0.616736	0.811	0.477488	0.628653	0.623538
ACOX1	0.769957	0.666939	0.876057	0.525925	0.664408	0.674711
ACOX2	0.724593	0.626138	0.833948	0.482196	0.63477	0.6331
ACOX3	0.728922	0.634014	0.837246	0.490752	0.641613	0.641433
ACOXL	0.729315	0.631003	0.83129	0.490533	0.637705	0.637117
ACP1	0.77029	0.660309	0.902048	0.516583	0.648082	0.669827
ACP2	0.70261	0.612068	0.801249	0.470351	0.626008	0.618456
ACP5	0.673945	0.580544	0.775902	0.433721	0.598292	0.586479
ACP6	0.696674	0.596303	0.812032	0.447274	0.604444	0.60327
ACPP	0.771713	0.660906	0.906834	0.509684	0.654194	0.670595
ACPT	0.738551	0.657592	0.826348	0.529161	0.66925	0.664023
ACR	0.84274	0.757287	0.93175	0.641266	0.751732	0.765452
ACRBP	0.724403	0.624767	0.847853	0.473971	0.630316	0.633625
ACRV1	1.03843	0.924485	1.2567	0.806827	0.846782	0.951766
ACSBG1	0.653127	0.556562	0.746084	0.413883	0.577068	0.561232
ACSBG2	0.717051	0.605116	0.831891	0.451659	0.61225	0.612071
ACSF2	0.683142	0.586686	0.777553	0.44348	0.604105	0.591907
ACSF3	0.703344	0.616844	0.792244	0.482098	0.634381	0.621764
ACSL1	0.817287	0.715533	0.919829	0.588592	0.70635	0.723171
ACSL3	0.952787	0.838971	1.07469	0.738664	0.785951	0.853516
ACSL5	0.776422	0.66542	0.901303	0.517915	0.660054	0.674541
ACSL6	0.776695	0.674162	0.880356	0.536511	0.675121	0.681659
ACSM1	0.741527	0.639368	0.848684	0.494648	0.645019	0.646671
ACSM2A	0.78643	0.684983	0.892181	0.546243	0.685342	0.692984
ACSM2B	0.790789	0.687666	0.898554	0.548557	0.686941	0.695914
ACSM3	0.906366	0.797386	1.03715	0.677665	0.761712	0.810259
ACSM4	0.809803	0.714331	0.903725	0.591026	0.706395	0.721133
ACSM5	0.759471	0.662287	0.866097	0.52518	0.668468	0.669476
ACSS1	0.730234	0.636769	0.821133	0.505091	0.649551	0.642317
ACSS2	0.769885	0.669952	0.871064	0.533489	0.672169	0.67765
ACSS3	0.955104	0.863232	1.06577	0.771083	0.821278	0.876615
ACTA1	0.589932	0.500392	0.667273	0.363039	0.53154	0.502935
ACTA2	0.729666	0.627446	0.817339	0.491237	0.638716	0.632386
ACTB	0.620201	0.527752	0.702564	0.387768	0.555411	0.531194
ACTBL2	0.738081	0.63713	0.817865	0.504819	0.650583	0.641313
ACTC1	0.718028	0.620483	0.806825	0.479127	0.632841	0.626116
ACTG1	0.611766	0.520267	0.690794	0.380909	0.548912	0.523409
ACTG2	0.698039	0.603466	0.776797	0.467046	0.620529	0.607369
ACTL10	0.660153	0.578974	0.744512	0.445207	0.599813	0.583988
ACTL6A	0.979714	0.881059	1.11292	0.791717	0.820789	0.897654
ACTL6B	0.654681	0.561187	0.742859	0.419274	0.582787	0.56592
ACTL7A	0.665325	0.572048	0.760342	0.429932	0.590135	0.576883
ACTL7B	0.635243	0.546894	0.736841	0.402199	0.568904	0.553008
ACTL8	0.662316	0.572156	0.757518	0.430814	0.590618	0.577273
ACTL9	0.650301	0.568435	0.741218	0.427492	0.589989	0.573865
ACTN1	0.605378	0.502835	0.702097	0.357617	0.526855	0.507223
ACTN2	0.648424	0.541644	0.762543	0.389442	0.558054	0.547788
ACTN4	0.57002	0.471273	0.672134	0.325517	0.497159	0.476124
ACTR10	0.971688	0.868305	1.10584	0.773593	0.814685	0.88383
ACTR1A	0.73796	0.636611	0.826885	0.498537	0.647913	0.641801
ACTR1B	0.683351	0.588371	0.757182	0.454254	0.610311	0.591584
ACTR2	0.921261	0.803403	1.05121	0.6892	0.765183	0.816272
ACTR3	0.990854	0.877532	1.11227	0.80035	0.81674	0.892542
ACTR3B	0.784561	0.680161	0.896701	0.53921	0.679058	0.688204
ACTR3C	0.822843	0.70738	0.948677	0.560091	0.696962	0.71819
ACTR5	0.734731	0.634977	0.852749	0.487639	0.638018	0.643736
ACTR6	0.948199	0.831088	1.06018	0.743625	0.772579	0.843607
ACTR8	0.851342	0.740804	0.967745	0.615033	0.719257	0.751033
ACTRT2	0.611591	0.521617	0.708877	0.37614	0.5455	0.526584
ACTRT3	0.758571	0.654196	0.870614	0.507917	0.657559	0.662154
ACVR1	0.776692	0.677279	0.883432	0.539796	0.67241	0.684624
ACVR1B	0.738559	0.645262	0.824017	0.511276	0.654441	0.650357
ACVR1C	0.896454	0.798565	1.00635	0.683896	0.773754	0.809269
ACVR2A	0.951138	0.843631	1.0968	0.738319	0.788795	0.859754
ACVR2B	0.681286	0.587156	0.781113	0.444498	0.602008	0.593321
ACVRL1	0.65602	0.562295	0.75166	0.421255	0.581664	0.567497
ACY1	0.723573	0.630915	0.836897	0.485838	0.640382	0.638914
ACY3	0.685162	0.599039	0.787569	0.45533	0.6142	0.605758
ACYP1	0.780823	0.685091	0.870593	0.558463	0.681679	0.691421
ACYP2	0.775828	0.685149	0.878289	0.547715	0.682559	0.691451
ADA	0.669574	0.573134	0.768825	0.428665	0.590745	0.578602
ADAD1	0.989887	0.884064	1.13404	0.792764	0.818377	0.901786
ADAD2	0.73022	0.648341	0.826768	0.516752	0.65868	0.655364
ADAL	0.857753	0.741334	1.0275	0.590651	0.709911	0.756163
ADAM10	0.992564	0.875185	1.15245	0.78206	0.804956	0.894051
ADAM11	0.700909	0.608326	0.809804	0.465128	0.620564	0.616039
ADAM12	0.788937	0.692968	0.901154	0.559628	0.688357	0.701529
ADAM15	0.798646	0.710002	0.909936	0.580556	0.707261	0.719617
ADAM17	0.812294	0.69545	0.965775	0.547218	0.673064	0.707552
ADAM18	0.947684	0.834087	1.08217	0.736324	0.773419	0.848775
ADAM19	0.751577	0.654963	0.866389	0.515577	0.658798	0.663196
ADAM2	0.962545	0.848032	1.11514	0.744289	0.779618	0.865949
ADAM20	0.857131	0.744446	1.00388	0.606764	0.71417	0.757555
ADAM21	0.851691	0.741744	0.983969	0.610826	0.714642	0.753126
ADAM22	0.885653	0.776055	1.015	0.653985	0.742269	0.788422
ADAM23	0.813671	0.711335	0.925956	0.581295	0.697761	0.720368
ADAM28	0.841577	0.73054	0.989755	0.590127	0.702216	0.743055
ADAM29	0.853555	0.742269	0.985138	0.610985	0.712416	0.75388
ADAM30	0.873088	0.763078	1.00044	0.639813	0.730304	0.774571
ADAM32	0.975305	0.86209	1.12523	0.764594	0.795402	0.87968
ADAM33	0.732016	0.647465	0.844493	0.509303	0.653733	0.656326
ADAM7	0.835452	0.716158	0.978913	0.573687	0.689301	0.727779
ADAM8	0.712219	0.626344	0.812545	0.495051	0.6383	0.633416
ADAM9	0.938707	0.828123	1.08047	0.7191	0.779392	0.843386
ADAMDEC1	0.813918	0.703922	0.944417	0.558636	0.687691	0.714253
ADAMTS1	0.77371	0.68033	0.878316	0.548242	0.676906	0.688158
ADAMTS10	0.707447	0.622852	0.799722	0.490241	0.636718	0.629129
ADAMTS12	0.783922	0.6817	0.918209	0.535921	0.674395	0.692338
ADAMTS13	0.765596	0.679818	0.866664	0.550502	0.685066	0.687839
ADAMTS14	0.727014	0.636443	0.830216	0.499164	0.645716	0.644001
ADAMTS15	0.684362	0.597163	0.772068	0.462644	0.615286	0.602303
ADAMTS16	0.768261	0.671833	0.890465	0.529939	0.669342	0.681262
ADAMTS17	0.706343	0.614774	0.808862	0.476326	0.626545	0.621707
ADAMTS18	0.815405	0.711708	0.933086	0.578985	0.698527	0.721511
ADAMTS19	0.882657	0.782868	1.00539	0.665728	0.756565	0.794614
ADAMTS2	0.670106	0.581014	0.765185	0.443129	0.598141	0.58665
ADAMTS20	0.955149	0.844907	1.1136	0.736852	0.787701	0.862168
ADAMTS3	0.891668	0.785708	1.0314	0.664308	0.750802	0.798966
ADAMTS4	0.777325	0.69073	0.877895	0.560368	0.69296	0.699044
ADAMTS5	0.752097	0.661778	0.844525	0.531212	0.666892	0.668058
ADAMTS6	0.903578	0.792569	1.04534	0.670969	0.751217	0.807158
ADAMTS7	0.743582	0.656821	0.844127	0.52416	0.664919	0.664635
ADAMTS8	0.682759	0.594519	0.782561	0.455516	0.609158	0.601081
ADAMTS9	0.836851	0.733395	0.954695	0.610735	0.713353	0.743104
ADAMTSL1	0.748988	0.654829	0.856481	0.516787	0.659502	0.662582
ADAMTSL2	0.646093	0.557285	0.755149	0.413199	0.575122	0.564092
ADAMTSL3	0.85282	0.750332	0.978563	0.62365	0.729757	0.761532
ADAMTSL4	0.857578	0.775482	0.953395	0.666822	0.767392	0.784564
ADAMTSL5	0.738864	0.656623	0.840525	0.52365	0.664907	0.664791
ADAP1	0.629096	0.534184	0.728717	0.391667	0.555152	0.539263
ADAP2	0.685187	0.582101	0.798008	0.434825	0.594389	0.588402
ADAR	0.787119	0.688016	0.905577	0.549156	0.681829	0.69696
ADARB1	0.74374	0.651269	0.848948	0.510306	0.656416	0.658613
ADARB2	0.665508	0.583776	0.748461	0.451474	0.606118	0.588186
ADAT1	0.840783	0.73753	0.984994	0.598444	0.719539	0.750081
ADAT2	0.891716	0.79711	0.978301	0.704648	0.769361	0.805236
ADAT3	0.705346	0.631489	0.784365	0.506869	0.649596	0.636815
ADCK1	0.633719	0.53498	0.740589	0.385467	0.554832	0.540446
ADCK2	0.712496	0.625581	0.803379	0.488934	0.639917	0.631039
ADCK3	0.650616	0.555312	0.757234	0.408632	0.573784	0.561561
ADCK4	0.713652	0.621528	0.822845	0.479559	0.631883	0.629517
ADCK5	0.654499	0.569009	0.746967	0.430209	0.590896	0.574044
ADCY1	0.67039	0.58266	0.753923	0.444522	0.603976	0.586676
ADCY10	0.713925	0.598876	0.831719	0.443248	0.602511	0.60545
ADCY2	0.665778	0.566606	0.754007	0.41995	0.586615	0.570376
ADCY3	0.61703	0.526937	0.699579	0.384736	0.55376	0.530143
ADCY4	0.673291	0.579893	0.768606	0.435011	0.599437	0.585337
ADCY5	0.628581	0.53921	0.713309	0.400244	0.564447	0.543182
ADCY6	0.667621	0.573816	0.748962	0.436811	0.594552	0.577742
ADCY7	0.627144	0.536201	0.715948	0.393386	0.56119	0.540363
ADCY8	0.68378	0.584723	0.769083	0.444864	0.60183	0.58848
ADCY9	0.624492	0.531628	0.721152	0.385758	0.554057	0.53621
ADCYAP1	0.704539	0.623762	0.788715	0.49612	0.640539	0.628501
ADCYAP1R1	0.662343	0.562897	0.755639	0.416483	0.583415	0.567199
ADD1	0.801881	0.702946	0.931469	0.56	0.692652	0.713962
ADD2	0.67133	0.577757	0.77259	0.434213	0.594212	0.583525
ADD3	0.933583	0.821446	1.0718	0.707135	0.777967	0.836151
ADGB	0.926545	0.809224	1.08059	0.685335	0.760282	0.82536
ADH1A	0.866528	0.766807	0.96714	0.648926	0.746541	0.776308
ADH1B	0.831534	0.737712	0.92522	0.615187	0.727605	0.745487
ADH4	0.925294	0.819435	1.03245	0.715331	0.784836	0.831095
ADH5	0.966873	0.863492	1.08513	0.766169	0.818897	0.878117
ADH6	0.880315	0.773422	1.00301	0.647884	0.744842	0.785384
ADH7	0.870539	0.775416	0.979499	0.651515	0.753492	0.78614
ADHFE1	0.864672	0.773676	0.956956	0.662702	0.758136	0.782071
ADI1	0.621547	0.523057	0.700769	0.388526	0.546082	0.52539
ADIG	0.654656	0.54369	0.804783	0.382765	0.547617	0.553145
ADIPOQ	0.789202	0.695962	0.89346	0.562639	0.691388	0.704305
ADIPOR1	0.762597	0.667991	0.849948	0.535689	0.67416	0.673579
ADIPOR2	0.820869	0.712641	0.918778	0.587464	0.701689	0.720197
ADIRF	0.680812	0.592691	0.790321	0.445144	0.603668	0.600454
ADK	0.875563	0.760604	1.02485	0.621097	0.729526	0.774449
ADM	0.729288	0.638801	0.815632	0.509489	0.652767	0.644457
ADM2	0.805241	0.727401	0.879841	0.621693	0.7358	0.732985
ADM5	0.831346	0.745181	0.917443	0.6306	0.746805	0.753047
ADNP	0.882222	0.767562	1.03607	0.634101	0.729106	0.782164
ADNP2	0.856077	0.761902	0.980517	0.631111	0.742864	0.773558
ADO	0.667197	0.579136	0.746724	0.450504	0.600207	0.583576
ADORA1	0.608203	0.51899	0.669819	0.384321	0.553651	0.519914
ADORA2A	0.665042	0.574746	0.740033	0.440591	0.598207	0.578154
ADORA2B	0.684752	0.595932	0.764627	0.456136	0.616364	0.599541
ADORA3	0.633203	0.524958	0.728767	0.367265	0.550372	0.527667
ADPGK	0.814002	0.722599	0.926811	0.588173	0.715043	0.732608
ADPRH	0.814435	0.715452	0.945329	0.575884	0.702707	0.726868
ADPRHL1	0.686911	0.589992	0.786311	0.450078	0.603168	0.595571
ADPRHL2	0.723691	0.634974	0.827855	0.494674	0.643205	0.64254
ADPRM	0.847888	0.730405	1.00053	0.591239	0.69656	0.743496
ADRA1A	0.662652	0.57284	0.744432	0.434106	0.596538	0.57595
ADRA1B	0.638566	0.552632	0.721647	0.413786	0.577676	0.556661
ADRA1D	0.695981	0.622966	0.76793	0.498273	0.643905	0.627148
ADRA2A	0.647383	0.56592	0.710181	0.441633	0.59516	0.568027
ADRA2B	0.679596	0.588278	0.767867	0.45112	0.609461	0.593364
ADRA2C	0.676564	0.601925	0.735255	0.483785	0.629126	0.603925
ADRB1	0.666991	0.592836	0.727137	0.472033	0.62006	0.595235
ADRB2	0.642633	0.547701	0.722953	0.40445	0.570128	0.550641
ADRB3	0.749538	0.681376	0.816613	0.565248	0.697509	0.685695
ADRBK1	0.569943	0.473942	0.669677	0.328007	0.499515	0.478723
ADRBK2	0.767043	0.653663	0.886973	0.510288	0.64337	0.661745
ADRM1	0.706694	0.619299	0.810396	0.477823	0.631379	0.626846
ADSL	0.810412	0.700443	0.930285	0.56121	0.689903	0.710513
ADSS	0.998445	0.898518	1.12062	0.826875	0.834685	0.914173
ADSSL1	0.713715	0.62611	0.809865	0.488609	0.640756	0.632003
ADTRP	0.701614	0.593175	0.822674	0.432522	0.606019	0.599946
AEBP1	0.681132	0.588586	0.783491	0.446431	0.604078	0.595199
AEBP2	0.798816	0.699007	0.932736	0.559253	0.687073	0.710479
AEN	0.71791	0.62224	0.827577	0.483632	0.633074	0.629624
AES	0.680918	0.589112	0.7896	0.4444	0.601461	0.596129
AFAP1	0.70649	0.610518	0.812842	0.464751	0.620293	0.617315
AFAP1L1	0.666194	0.568523	0.783196	0.41918	0.581454	0.57589
AFAP1L2	0.672236	0.573944	0.795001	0.420455	0.586195	0.582024
AFF1	0.842151	0.743309	0.982394	0.604959	0.724043	0.756225
AFF3	0.739867	0.642262	0.861816	0.497974	0.644953	0.650791
AFF4	0.905774	0.795885	1.06285	0.666682	0.756581	0.811581
AFG3L2	0.8722	0.769054	0.979542	0.656073	0.745911	0.778532
AFM	0.817563	0.696641	0.96946	0.548911	0.668871	0.707985
AFMID	0.690811	0.596513	0.803688	0.445633	0.608629	0.604027
AFP	0.871397	0.750507	1.04135	0.605973	0.710852	0.766076
AFTPH	1.01668	0.903787	1.18438	0.818409	0.824237	0.924732
AGA	1.02607	0.934713	1.14303	0.872732	0.87378	0.950821
AGAP1	0.675508	0.580016	0.765371	0.441204	0.598382	0.584648
AGAP2	0.788966	0.705054	0.874007	0.586075	0.70991	0.711767
AGAP3	0.694689	0.605528	0.777126	0.474247	0.623223	0.610259
AGAP4	0.727589	0.630377	0.833967	0.486428	0.638096	0.637258
AGAP5	0.733396	0.634494	0.846815	0.487797	0.639897	0.642288
AGAP6	0.734517	0.634721	0.850541	0.48719	0.639602	0.642695
AGAP9	0.751309	0.652278	0.868129	0.505711	0.654745	0.660662
AGBL1	0.743165	0.639866	0.858156	0.495661	0.641484	0.647298
AGBL2	0.803482	0.688573	0.944647	0.542419	0.670536	0.699067
AGBL3	0.85415	0.736012	0.989077	0.606233	0.707313	0.746609
AGBL4	0.71807	0.616315	0.813783	0.475245	0.624553	0.621256
AGBL5	0.812572	0.716484	0.919264	0.588227	0.710895	0.725289
AGER	0.902692	0.8267	1.00062	0.727503	0.812986	0.836554
AGFG1	1.07326	0.984784	1.2306	0.920893	0.902197	1.00794
AGFG2	0.843134	0.766018	0.941424	0.64835	0.759318	0.775538
AGGF1	0.935341	0.820645	1.0564	0.72881	0.767269	0.83338
AGK	0.847311	0.745387	0.958483	0.62063	0.728131	0.754923
AGL	1.0253	0.913587	1.18083	0.837611	0.83411	0.933636
AGMAT	0.780537	0.699089	0.850457	0.583671	0.706906	0.703796
AGMO	0.933013	0.826117	1.07029	0.705932	0.780875	0.84156
AGO1	0.714566	0.613647	0.807901	0.472286	0.626852	0.619278
AGO2	0.665424	0.570169	0.755623	0.430305	0.588822	0.574431
AGO3	0.962751	0.852867	1.09459	0.755471	0.807549	0.867273
AGO4	0.902285	0.797497	1.01749	0.685293	0.769237	0.808889
AGPAT1	0.706416	0.617662	0.787909	0.482749	0.636763	0.622059
AGPAT2	0.619004	0.534223	0.697689	0.396064	0.563755	0.537391
AGPAT3	0.618073	0.528699	0.713136	0.380069	0.553497	0.533072
AGPAT4	0.610692	0.514318	0.700186	0.367091	0.539584	0.517709
AGPAT5	0.787148	0.684453	0.884623	0.553677	0.676614	0.690585
AGPAT6	0.681845	0.578709	0.776399	0.432244	0.595298	0.582944
AGPAT9	0.789419	0.684874	0.890576	0.544666	0.68361	0.692019
AGPS	0.967638	0.862992	1.08353	0.779721	0.813311	0.876252
AGR2	0.817772	0.710006	0.944252	0.570018	0.691389	0.719998
AGR3	0.942674	0.819764	1.12159	0.694679	0.765148	0.837298
AGRN	0.73037	0.649614	0.819533	0.521961	0.66085	0.65616
AGRP	0.734406	0.639651	0.875703	0.486753	0.640639	0.651428
AGT	0.686472	0.594914	0.801735	0.441898	0.608504	0.602808
AGTPBP1	0.960718	0.849275	1.08742	0.75812	0.790735	0.864001
AGTR1	0.777672	0.670904	0.863753	0.524818	0.66993	0.676319
AGTRAP	0.857521	0.770128	0.980418	0.649664	0.758298	0.781583
AGXT	0.633825	0.545304	0.722855	0.403208	0.570289	0.549789
AGXT2	0.849746	0.750061	0.975591	0.615737	0.731303	0.761738
AHCTF1	1.02648	0.915954	1.19025	0.838127	0.837374	0.936309
AHCY	0.633159	0.540972	0.706723	0.403137	0.567098	0.54379
AHCYL1	0.764528	0.66084	0.871539	0.51954	0.661583	0.668416
AHCYL2	0.795695	0.69816	0.910159	0.559807	0.692473	0.707594
AHDC1	0.79272	0.710705	0.890054	0.58476	0.7135	0.719325
AHI1	0.965544	0.843547	1.12615	0.734133	0.781886	0.86127
AHNAK	0.828389	0.732391	0.933776	0.604257	0.717289	0.741773
AHNAK2	0.727038	0.642929	0.830915	0.501998	0.650866	0.650355
AHR	0.898294	0.780164	1.04767	0.6546	0.738006	0.79432
AHRR	0.748006	0.660127	0.858311	0.524495	0.666991	0.668369
AHSA1	0.791518	0.68799	0.89698	0.554803	0.682361	0.695623
AHSA2	0.769761	0.654123	0.906765	0.49812	0.644993	0.663505
AHSG	0.833009	0.746371	0.953408	0.613857	0.733621	0.757818
AHSP	0.639593	0.535999	0.775484	0.37185	0.551046	0.544271
AICDA	0.697347	0.596552	0.794333	0.457171	0.609274	0.601364
AIDA	0.869158	0.74915	1.02033	0.616441	0.70883	0.762508
AIF1	0.659309	0.548591	0.781884	0.392709	0.558036	0.55471
AIF1L	0.637624	0.533699	0.771997	0.373318	0.548703	0.541451
AIFM2	0.669101	0.579055	0.751483	0.439311	0.602038	0.582976
AIFM3	0.664541	0.573042	0.762152	0.429465	0.592231	0.578803
AIG1	0.694822	0.587064	0.78898	0.440474	0.60221	0.590996
AIM1	0.880055	0.779235	1.01016	0.655023	0.749187	0.791879
AIM1L	0.759793	0.671632	0.869582	0.534647	0.677057	0.680208
AIM2	0.832567	0.716001	0.983385	0.560885	0.693591	0.728506
AIMP1	0.971086	0.857827	1.13565	0.736222	0.802872	0.877311
AIMP2	0.723954	0.632779	0.822871	0.490149	0.640135	0.639091
AIP	0.632214	0.532595	0.729776	0.391754	0.553479	0.53789
AIPL1	0.648048	0.550489	0.756879	0.402748	0.569957	0.557127
AIRE	0.748488	0.662745	0.857245	0.527177	0.670174	0.67152
AJAP1	0.739336	0.658946	0.80286	0.542752	0.678411	0.661732
AJUBA	0.775352	0.684025	0.868135	0.561272	0.685493	0.691284
AK1	0.646669	0.553896	0.721383	0.416178	0.578138	0.556619
AK2	0.746272	0.642772	0.839541	0.509989	0.648824	0.648008
AK3	0.77128	0.677045	0.846918	0.550642	0.680945	0.681746
AK4	0.779331	0.672238	0.897973	0.530354	0.667188	0.681045
AK5	0.831308	0.713185	0.970088	0.569733	0.694057	0.72488
AK7	0.795221	0.681179	0.909749	0.542805	0.670003	0.68948
AK8	0.641581	0.540763	0.744991	0.392626	0.559891	0.545637
AK9	0.940465	0.81653	1.10388	0.699871	0.755198	0.833775
AKAP1	0.77873	0.681161	0.902365	0.538849	0.677362	0.691242
AKAP10	0.880605	0.776944	0.999119	0.659026	0.745336	0.788231
AKAP11	0.966518	0.851037	1.13662	0.740103	0.78311	0.870405
AKAP12	0.894197	0.797902	1.03386	0.675309	0.762706	0.812493
AKAP13	0.858408	0.751229	1.00577	0.612634	0.725569	0.765006
AKAP2	1.05784	1.00912	1.13698	0.961006	0.976167	1.02243
AKAP3	0.799327	0.697106	0.924151	0.557	0.685968	0.706713
AKAP5	1.01825	0.902536	1.1806	0.815208	0.823551	0.923525
AKAP6	0.866687	0.753396	1.01288	0.617029	0.720415	0.767052
AKAP7	0.795518	0.680668	0.924944	0.53698	0.660546	0.689783
AKAP8	0.758726	0.664061	0.877868	0.526017	0.66265	0.673284
AKAP8L	0.693842	0.601609	0.796051	0.463023	0.612491	0.608004
AKAP9	0.90751	0.778249	1.07974	0.653715	0.720827	0.794089
AKIP1	0.843274	0.754392	0.980191	0.620038	0.739386	0.766483
AKIRIN1	0.816873	0.730167	0.889625	0.624631	0.725944	0.73524
AKIRIN2	0.872237	0.786499	0.944219	0.700039	0.767246	0.792227
AKNA	0.834519	0.746422	0.957519	0.617286	0.737958	0.757875
AKNAD1	0.867642	0.758591	1.00764	0.626216	0.72433	0.771689
AKR1A1	0.752023	0.648569	0.875901	0.497964	0.650257	0.65819
AKR1B1	0.618562	0.520354	0.726245	0.36843	0.539311	0.525945
AKR1B10	0.673391	0.57066	0.777804	0.420181	0.582385	0.576259
AKR1B15	0.683276	0.577906	0.803495	0.422348	0.586128	0.585044
AKR1C1	0.754475	0.647288	0.869844	0.501035	0.643653	0.655154
AKR1C2	0.743859	0.636037	0.863589	0.485166	0.634441	0.644078
AKR1C3	0.78153	0.669823	0.916346	0.518509	0.659644	0.680071
AKR1C4	0.790051	0.675625	0.941551	0.517748	0.663063	0.687504
AKR1D1	0.793194	0.679597	0.909473	0.539879	0.669861	0.68786
AKR1E2	0.692833	0.578752	0.822161	0.419535	0.589046	0.586568
AKR7A2	0.678582	0.595485	0.771905	0.458573	0.610912	0.601324
AKR7A3	0.638985	0.552583	0.727377	0.413634	0.574021	0.557206
AKT1	0.599294	0.504561	0.702777	0.355819	0.529306	0.509947
AKT1S1	0.804132	0.726156	0.890451	0.610061	0.729608	0.733692
AKT2	0.62129	0.526116	0.714533	0.38266	0.550419	0.530301
AKT3	0.928433	0.810181	1.08746	0.691105	0.758074	0.826018
AKTIP	0.966063	0.862177	1.12032	0.748878	0.808804	0.880362
ALAD	0.765888	0.671891	0.861006	0.542053	0.678853	0.678611
ALAS1	0.803195	0.703278	0.900888	0.577363	0.697832	0.710548
ALB	0.865137	0.752399	1.00965	0.628137	0.712689	0.764813
ALCAM	0.864445	0.754803	1.00171	0.614662	0.729094	0.76726
ALDH16A1	0.772454	0.693897	0.853739	0.57519	0.70352	0.7
ALDH18A1	0.8005	0.698771	0.900493	0.569561	0.692098	0.706421
ALDH1A1	0.89167	0.788549	1.01096	0.66751	0.758277	0.800692
ALDH1A2	0.820719	0.719892	0.925698	0.590312	0.710516	0.728253
ALDH1A3	0.710579	0.615699	0.804346	0.47627	0.627606	0.621072
ALDH1B1	0.693596	0.599192	0.783518	0.46174	0.615585	0.604132
ALDH1L1	0.691217	0.5967	0.78148	0.45684	0.613173	0.601604
ALDH1L2	0.880769	0.778307	0.99316	0.659133	0.752641	0.789079
ALDH2	0.691342	0.601986	0.773034	0.467423	0.618808	0.606329
ALDH3A1	0.607184	0.513253	0.700175	0.368511	0.53902	0.517651
ALDH3A2	0.808735	0.708416	0.896861	0.579542	0.701342	0.714814
ALDH3B2	0.590301	0.497506	0.68991	0.350188	0.522652	0.502711
ALDH4A1	0.655068	0.564694	0.740775	0.426157	0.586484	0.569168
ALDH5A1	0.81964	0.734079	0.911943	0.612072	0.729674	0.741985
ALDH6A1	0.894895	0.797193	0.982699	0.694572	0.775833	0.805964
ALDH7A1	0.90159	0.805827	1.00276	0.699729	0.782187	0.81614
ALDH8A1	0.727127	0.632952	0.831529	0.49002	0.641587	0.639465
ALDH9A1	0.885979	0.792464	0.98283	0.686462	0.771884	0.801504
ALDOA	0.699242	0.606643	0.798971	0.462765	0.619321	0.613401
ALDOB	0.796105	0.689877	0.923589	0.543039	0.68543	0.700729
ALDOC	0.796351	0.704404	0.885157	0.576857	0.70342	0.71193
ALG1	0.686557	0.591827	0.792511	0.444742	0.604758	0.598575
ALG10	0.83966	0.726884	0.95521	0.592918	0.703038	0.735913
ALG10B	0.842813	0.729654	0.961793	0.594067	0.704294	0.739324
ALG11	0.893117	0.782837	1.03062	0.657361	0.742898	0.795991
ALG12	0.670083	0.584635	0.758363	0.442825	0.6074	0.588994
ALG14	0.896411	0.806576	0.977624	0.704246	0.794773	0.814129
ALG1L	0.698765	0.606207	0.80957	0.458407	0.615744	0.613309
ALG2	0.713068	0.616494	0.819806	0.471328	0.625783	0.622995
ALG3	0.661727	0.57152	0.755118	0.427295	0.592147	0.576572
ALG5	0.98293	0.878703	1.09359	0.798316	0.828923	0.892279
ALG6	0.876768	0.762121	1.01584	0.622749	0.726018	0.775147
ALG8	0.831238	0.727574	0.92538	0.601456	0.711173	0.735047
ALG9	0.835972	0.730559	0.949289	0.598617	0.71298	0.739832
ALK	0.742997	0.650831	0.849356	0.510945	0.657571	0.65847
ALKBH1	0.786048	0.683188	0.90776	0.543713	0.677613	0.692469
ALKBH2	0.815493	0.718871	0.94522	0.58802	0.711072	0.728967
ALKBH3	0.905891	0.799737	1.04846	0.680406	0.767399	0.813464
ALKBH4	0.68516	0.59877	0.757472	0.474179	0.619964	0.602273
ALKBH5	0.678593	0.581826	0.778868	0.441401	0.599568	0.588083
ALKBH6	0.785618	0.706874	0.862052	0.592892	0.7144	0.712367
ALKBH7	0.709507	0.624879	0.772611	0.506857	0.645845	0.627907
ALKBH8	0.898875	0.787484	1.04611	0.664472	0.744481	0.801825
ALLC	0.87602	0.771606	0.993126	0.651712	0.750622	0.782428
ALMS1	0.975968	0.865588	1.15731	0.743103	0.806282	0.886615
ALOX12	0.697685	0.600523	0.795777	0.46063	0.613556	0.606497
ALOX12B	0.643555	0.548455	0.735482	0.404418	0.570812	0.553134
ALOX15	0.705016	0.610312	0.802703	0.469336	0.623222	0.616417
ALOX15B	0.677178	0.581806	0.779692	0.437343	0.598911	0.587964
ALOX5	0.609665	0.510802	0.702629	0.3652	0.53445	0.51505
ALOX5AP	0.696119	0.598814	0.795513	0.448749	0.616343	0.603409
ALOXE3	0.685579	0.589214	0.789305	0.446162	0.603977	0.595507
ALPI	0.685184	0.598655	0.784905	0.456921	0.614637	0.605233
ALPK1	0.807037	0.703914	0.937021	0.564809	0.687514	0.714116
ALPK2	0.875754	0.772704	1.02324	0.639832	0.740834	0.786935
ALPK3	0.813383	0.72589	0.926706	0.596951	0.722518	0.735957
ALPL	0.658505	0.570996	0.751409	0.429353	0.590766	0.576019
ALPP	0.690617	0.602868	0.789625	0.46091	0.619912	0.609427
ALPPL2	0.693288	0.605819	0.793306	0.464069	0.62215	0.612569
ALS2	0.890871	0.786154	1.03337	0.658529	0.751778	0.800276
ALS2CL	0.651584	0.559733	0.767882	0.4105	0.575362	0.567253
ALS2CR11	0.928722	0.802905	1.08906	0.68658	0.744266	0.818171
ALS2CR12	0.725886	0.606369	0.857431	0.45107	0.601741	0.614028
ALX1	0.785977	0.683162	0.91884	0.540145	0.673458	0.692984
ALX3	0.754832	0.672594	0.856101	0.54007	0.679215	0.680813
ALX4	0.709567	0.622024	0.81841	0.481477	0.632405	0.630242
ALYREF	0.843732	0.764389	0.916196	0.667115	0.762587	0.770186
AMACR	0.766527	0.672125	0.858104	0.542317	0.675607	0.678064
AMBN	1.01031	0.921364	1.17889	0.818198	0.8591	0.943113
AMBP	0.692143	0.596891	0.788899	0.455906	0.612502	0.602187
AMBRA1	0.824563	0.732318	0.938014	0.603288	0.725598	0.742177
AMD1	0.841989	0.725564	0.985446	0.580377	0.699213	0.738254
AMDHD1	0.801006	0.704274	0.896241	0.577306	0.699475	0.711452
AMDHD2	0.735096	0.647568	0.825286	0.518311	0.660205	0.653995
AMER2	0.742443	0.662306	0.832323	0.536683	0.6711	0.668862
AMER3	0.788704	0.702439	0.91198	0.565133	0.700783	0.713368
AMFR	0.74957	0.655755	0.848153	0.518872	0.659482	0.662675
AMH	0.753394	0.678925	0.83671	0.557345	0.69031	0.685476
AMHR2	0.835372	0.739482	0.954125	0.61196	0.729309	0.750493
AMICA1	0.732462	0.629677	0.841543	0.478972	0.634961	0.636737
AMIGO1	0.646424	0.550594	0.753581	0.399072	0.56745	0.556627
AMIGO2	0.758275	0.658621	0.868803	0.513843	0.657768	0.665652
AMIGO3	0.688288	0.602136	0.802976	0.453842	0.614056	0.610754
AMMECR1L	0.835925	0.736868	0.934718	0.615183	0.726326	0.7451
AMN	0.719321	0.645859	0.799668	0.520878	0.661988	0.651454
AMN1	0.92152	0.809994	1.05832	0.688842	0.767735	0.82451
AMOTL1	0.749331	0.649758	0.872273	0.505794	0.651105	0.658866
AMOTL2	0.763076	0.666484	0.890777	0.525287	0.667513	0.676889
AMPD1	0.76011	0.648987	0.877062	0.500951	0.643832	0.656869
AMPD2	0.637273	0.543428	0.733275	0.400114	0.564175	0.54858
AMPD3	0.643659	0.541972	0.742918	0.395349	0.560823	0.546822
AMPH	0.870768	0.76907	1.0045	0.639678	0.745272	0.7822
AMT	0.753046	0.664007	0.865244	0.520948	0.668244	0.672757
AMTN	0.970844	0.875912	1.09086	0.783024	0.831297	0.891006
AMY2A	1.0353	0.925864	1.19721	0.839891	0.845578	0.948296
AMY2B	1.04176	0.933055	1.19956	0.854804	0.851214	0.955113
AMZ1	0.681639	0.596028	0.786671	0.460214	0.610754	0.603107
AMZ2	0.835527	0.722878	0.965224	0.583067	0.700912	0.733674
ANAPC1	0.92257	0.816998	1.06777	0.694988	0.775319	0.832468
ANAPC10	1.03965	0.921505	1.22439	0.827308	0.845071	0.944432
ANAPC11	0.903114	0.832287	1.01246	0.731165	0.816243	0.842901
ANAPC13	0.866157	0.745179	1.02053	0.612863	0.706456	0.759348
ANAPC15	0.689304	0.572855	0.846726	0.416125	0.566711	0.583815
ANAPC16	0.959644	0.867991	1.07803	0.77256	0.829511	0.881966
ANAPC2	0.63273	0.538493	0.731101	0.395447	0.559658	0.543947
ANAPC4	0.955309	0.842086	1.0925	0.745284	0.781923	0.85731
ANAPC5	0.715177	0.609665	0.834022	0.46003	0.612315	0.61704
ANAPC7	0.793235	0.684338	0.918371	0.542475	0.673406	0.693819
ANG	0.743012	0.635722	0.871349	0.486086	0.637295	0.644265
ANGEL1	0.767979	0.668338	0.892679	0.524342	0.667349	0.678098
ANGEL2	0.908842	0.7908	1.06758	0.664104	0.745812	0.806248
ANGPT1	0.791176	0.673479	0.934011	0.523597	0.654568	0.683966
ANGPT2	0.739038	0.624628	0.872549	0.466327	0.621283	0.633285
ANGPT4	0.622168	0.526331	0.751348	0.370265	0.543282	0.534278
ANGPTL1	0.822326	0.707987	0.970857	0.562236	0.684557	0.719691
ANGPTL2	0.615599	0.51971	0.724739	0.369866	0.54148	0.525687
ANGPTL3	0.9078	0.787895	1.04915	0.672306	0.7361	0.801035
ANGPTL4	0.676665	0.586077	0.788269	0.441874	0.599163	0.593806
ANGPTL5	0.972483	0.859046	1.11631	0.7696	0.788123	0.875776
ANGPTL6	0.750866	0.670795	0.850771	0.540596	0.676961	0.678874
ANGPTL7	0.628727	0.526381	0.747512	0.371834	0.544097	0.533048
ANHX	0.733609	0.640492	0.874365	0.488984	0.641824	0.651958
ANK1	0.68744	0.593099	0.789752	0.448681	0.607682	0.599327
ANK2	0.907165	0.803752	1.04624	0.682493	0.767434	0.818047
ANK3	0.922795	0.824311	1.04642	0.718509	0.782954	0.837361
ANKAR	0.95093	0.832434	1.08503	0.731673	0.773883	0.847162
ANKDD1A	0.728583	0.636469	0.847139	0.491717	0.64333	0.645109
ANKDD1B	0.766603	0.662904	0.904588	0.511839	0.656174	0.67347
ANKEF1	0.899837	0.789146	1.02365	0.6734	0.753793	0.801054
ANKFN1	0.782427	0.676282	0.914262	0.527992	0.669474	0.685524
ANKFY1	0.730609	0.630355	0.842448	0.485593	0.635	0.638119
ANKH	0.690177	0.596553	0.7689	0.458545	0.616955	0.599797
ANKHD1	1.03046	0.938727	1.17892	0.862217	0.861285	0.960085
ANKHD1-EIF4EBP3	0.979363	0.90384	1.07548	0.830196	0.878506	0.91449
ANKIB1	0.973833	0.865053	1.1271	0.769583	0.802846	0.882509
ANKK1	0.681607	0.586279	0.793715	0.437548	0.600085	0.593757
ANKLE1	0.844155	0.760077	0.956168	0.639768	0.752057	0.770765
ANKLE2	0.793526	0.696994	0.911143	0.564623	0.689202	0.705815
ANKMY1	0.661922	0.565384	0.778582	0.415038	0.580344	0.572703
ANKMY2	0.843981	0.72592	0.970893	0.596577	0.698293	0.736248
ANKRA2	0.967398	0.858968	1.09958	0.762168	0.802508	0.874775
ANKRD1	0.780364	0.667691	0.912034	0.520546	0.656852	0.677138
ANKRD10	0.778816	0.685825	0.893832	0.548048	0.679204	0.695202
ANKRD11	0.667749	0.570404	0.79054	0.420102	0.58179	0.578088
ANKRD12	0.987006	0.86084	1.1582	0.772859	0.779154	0.879653
ANKRD13A	0.775024	0.669995	0.887262	0.532504	0.663169	0.677694
ANKRD13B	0.662263	0.570891	0.753141	0.432874	0.591159	0.57601
ANKRD13C	0.846057	0.739933	0.954481	0.620927	0.718517	0.748626
ANKRD13D	0.688434	0.597678	0.786233	0.458207	0.61345	0.603984
ANKRD16	0.767038	0.672393	0.873556	0.540876	0.67424	0.680284
ANKRD17	1.07134	0.978332	1.23588	0.907946	0.89725	1.00186
ANKRD18A	0.819932	0.698171	0.96038	0.560265	0.669163	0.70795
ANKRD18B	0.819432	0.696589	0.957834	0.559968	0.666649	0.706078
ANKRD2	0.693804	0.598777	0.792212	0.460311	0.612212	0.605025
ANKRD20A4	0.862789	0.745405	1.0102	0.615373	0.705142	0.757821
ANKRD22	0.807655	0.691876	0.909318	0.564785	0.67823	0.698176
ANKRD23	0.69315	0.595181	0.802317	0.45362	0.605587	0.602112
ANKRD24	0.740649	0.64943	0.84373	0.516126	0.656833	0.657196
ANKRD26	0.889655	0.761914	1.05857	0.635028	0.708705	0.776489
ANKRD27	0.72286	0.621577	0.852724	0.467756	0.623262	0.630556
ANKRD28	1.00968	0.903168	1.16951	0.812509	0.832458	0.923317
ANKRD29	0.801097	0.708134	0.919777	0.57231	0.700419	0.717518
ANKRD30A	0.944397	0.825341	1.12021	0.709645	0.75976	0.843508
ANKRD30B	0.938574	0.822446	1.0948	0.714868	0.762197	0.83828
ANKRD31	0.962052	0.842192	1.13628	0.735456	0.772061	0.860627
ANKRD32	0.918092	0.802164	1.06133	0.688096	0.747381	0.816534
ANKRD33	0.761389	0.681478	0.862883	0.549587	0.688426	0.689174
ANKRD33B	0.704781	0.621455	0.790203	0.494236	0.638979	0.626923
ANKRD34A	0.864708	0.785844	0.958437	0.677241	0.778304	0.795219
ANKRD34B	0.887263	0.77985	1.01608	0.661033	0.74552	0.791826
ANKRD34C	0.847553	0.752238	0.97129	0.623554	0.734647	0.762921
ANKRD35	0.779412	0.674271	0.910523	0.531763	0.670154	0.685058
ANKRD36	0.929708	0.821064	1.08795	0.703355	0.769356	0.836857
ANKRD37	0.829775	0.729077	0.972957	0.589605	0.704098	0.74216
ANKRD39	0.708056	0.608744	0.818211	0.468225	0.618996	0.616497
ANKRD40	0.825597	0.724906	0.948802	0.592728	0.708106	0.735113
ANKRD42	0.910281	0.8004	1.05293	0.686639	0.757348	0.814046
ANKRD44	0.855672	0.74949	0.983509	0.621389	0.722154	0.761211
ANKRD45	0.931469	0.817312	1.08622	0.707759	0.761814	0.833194
ANKRD46	0.806442	0.699501	0.90947	0.574664	0.686072	0.706572
ANKRD49	0.889482	0.780871	1.00745	0.676404	0.73975	0.791766
ANKRD50	1.07265	0.967144	1.23804	0.912609	0.871918	0.990546
ANKRD52	0.762595	0.667301	0.87117	0.52895	0.667813	0.675763
ANKRD53	0.693462	0.602379	0.797331	0.460741	0.616114	0.608911
ANKRD54	0.714532	0.62705	0.817291	0.489707	0.637266	0.634442
ANKRD55	0.792769	0.687012	0.912479	0.550637	0.677894	0.695992
ANKRD6	0.791045	0.691648	0.92756	0.547587	0.683169	0.702572
ANKRD60	0.758626	0.674584	0.836699	0.555621	0.685166	0.679323
ANKRD61	0.765327	0.663243	0.872878	0.521544	0.665328	0.670203
ANKRD62	0.854081	0.729275	1.02014	0.589891	0.689902	0.742487
ANKRD65	0.770154	0.702572	0.843534	0.594492	0.715201	0.707906
ANKRD66	0.841254	0.738473	0.985074	0.596835	0.72108	0.751283
ANKRD7	0.891575	0.767097	1.06425	0.625987	0.718677	0.783416
ANKRD9	0.720528	0.648636	0.7987	0.525801	0.663844	0.654456
ANKS1A	0.721188	0.627045	0.824305	0.487336	0.634678	0.633952
ANKS1B	0.887478	0.783306	1.01189	0.663035	0.750996	0.795448
ANKS3	0.698317	0.604593	0.806406	0.463477	0.614679	0.611961
ANKS4B	0.73904	0.62808	0.900694	0.466199	0.623085	0.63959
ANKS6	0.76498	0.67967	0.866549	0.546973	0.682959	0.687661
ANKUB1	0.862844	0.761591	0.982651	0.635034	0.735007	0.772594
ANKZF1	0.884543	0.783499	1.01988	0.660285	0.761285	0.796634
ANLN	1.02612	0.922902	1.17497	0.849776	0.847953	0.942269
ANO1	0.584601	0.486296	0.672881	0.342734	0.515361	0.48911
ANO10	0.753741	0.644503	0.866553	0.496622	0.639902	0.651642
ANO2	0.692829	0.588504	0.798769	0.439633	0.600564	0.594561
ANO3	0.811909	0.691185	0.944672	0.544836	0.676478	0.700894
ANO4	0.81934	0.704016	0.946203	0.564364	0.688906	0.713504
ANO5	0.851475	0.734856	0.97655	0.603547	0.707752	0.744976
ANO6	0.787851	0.673386	0.899408	0.529554	0.668112	0.680742
ANO7	0.664962	0.574762	0.763708	0.432178	0.594753	0.580565
ANO8	0.697614	0.611053	0.787487	0.478521	0.626637	0.617037
ANO9	0.59557	0.503645	0.68075	0.362931	0.532833	0.506786
ANP32A	0.711383	0.595324	0.840442	0.448235	0.588943	0.603289
ANP32B	0.760766	0.634304	0.905441	0.492759	0.611444	0.643758
ANP32D	0.662047	0.548964	0.785504	0.383649	0.554469	0.554942
ANP32E	0.793346	0.67622	0.91186	0.549196	0.65141	0.684426
ANPEP	0.604582	0.511399	0.696651	0.364516	0.537711	0.515362
ANTXR1	0.815067	0.715866	0.916664	0.590236	0.709616	0.72371
ANTXR2	0.959968	0.85861	1.0795	0.761558	0.813604	0.87305
ANTXRL	0.771722	0.669892	0.913638	0.517992	0.665092	0.681238
ANXA1	0.857262	0.742985	0.995165	0.60551	0.71879	0.755054
ANXA10	0.795245	0.681245	0.918863	0.538225	0.668457	0.69049
ANXA11	0.780514	0.688145	0.875569	0.558164	0.693223	0.695518
ANXA13	0.722205	0.621348	0.828564	0.47868	0.624021	0.627989
ANXA2	0.687306	0.577038	0.812492	0.417833	0.585414	0.584547
ANXA2R	0.881629	0.788794	1.02283	0.660428	0.763148	0.803815
ANXA3	0.836476	0.716337	0.960014	0.58407	0.693539	0.725981
ANXA4	0.744595	0.641763	0.848221	0.499185	0.647513	0.648084
ANXA5	0.888756	0.780349	0.996004	0.670816	0.750785	0.790091
ANXA6	0.676622	0.569415	0.77661	0.423298	0.585189	0.574733
ANXA7	1.06776	0.970562	1.22098	0.899838	0.896174	0.992662
ANXA8	0.629862	0.530097	0.739116	0.378965	0.548849	0.535823
ANXA9	0.720228	0.618167	0.837093	0.469449	0.626183	0.626176
AOAH	0.73715	0.631695	0.859477	0.479389	0.631214	0.639837
AOC1	0.665095	0.577311	0.763533	0.434594	0.595191	0.583091
AOC2	0.752504	0.658823	0.858435	0.52025	0.664473	0.666498
AOC3	0.712673	0.621476	0.814243	0.480856	0.63344	0.628267
AOX1	0.832121	0.727993	0.95179	0.592323	0.712889	0.738184
AP1AR	0.959468	0.840211	1.1319	0.737892	0.774201	0.857975
AP1B1	0.631494	0.535535	0.729361	0.387192	0.558099	0.540669
AP1G1	0.906857	0.795696	1.0108	0.690237	0.764447	0.80589
AP1G2	0.728638	0.630886	0.823648	0.492622	0.642183	0.637096
AP1M1	0.577296	0.48098	0.657974	0.338859	0.512542	0.483446
AP1M2	0.607229	0.509556	0.699028	0.359949	0.536133	0.513446
AP1S1	0.572009	0.464529	0.670719	0.317272	0.489955	0.467881
AP1S3	0.717991	0.592695	0.831697	0.43171	0.593903	0.598592
AP2A1	0.624866	0.534307	0.708529	0.393998	0.559603	0.538158
AP2A2	0.655925	0.558513	0.752328	0.411757	0.578312	0.563448
AP2B1	0.791118	0.680689	0.901188	0.538926	0.672869	0.689043
AP2M1	0.642949	0.540203	0.718215	0.399116	0.564648	0.542528
AP2S1	0.565193	0.463468	0.65771	0.312699	0.492472	0.466236
AP3B1	0.913017	0.80077	1.05879	0.673569	0.758871	0.815731
AP3B2	0.685123	0.590145	0.784784	0.444055	0.605112	0.59627
AP3D1	0.597823	0.499027	0.704304	0.348882	0.522721	0.504421
AP3M1	0.880187	0.772399	1.00369	0.636587	0.745872	0.78483
AP3M2	0.787024	0.683617	0.879222	0.546974	0.683147	0.690099
AP3S1	0.83738	0.708679	0.958323	0.570721	0.681362	0.71845
AP3S2	0.642723	0.53361	0.764358	0.361353	0.552939	0.541945
AP4B1	0.831122	0.722839	0.95275	0.587157	0.704955	0.733483
AP4E1	0.921731	0.813711	1.0506	0.706558	0.762715	0.827199
AP4M1	0.726596	0.635856	0.813878	0.502236	0.647548	0.641161
AP4S1	0.832107	0.717667	0.96334	0.568364	0.698157	0.728995
AP5B1	0.755159	0.670709	0.854689	0.538962	0.67615	0.678889
AP5M1	1.02294	0.911262	1.16293	0.839996	0.834035	0.930037
AP5S1	0.734623	0.645118	0.831451	0.50959	0.654901	0.652139
AP5Z1	0.648875	0.562576	0.747336	0.420787	0.583147	0.568386
APAF1	0.916817	0.802612	1.06508	0.681994	0.755337	0.817578
APBA1	0.670594	0.575612	0.777294	0.430802	0.590432	0.582532
APBA2	0.634964	0.535789	0.746773	0.388164	0.554028	0.5424
APBA3	0.730191	0.643419	0.818303	0.513592	0.656102	0.649782
APBB1	0.755761	0.662288	0.868265	0.523551	0.664236	0.67128
APBB1IP	0.828128	0.733959	0.941367	0.607475	0.718207	0.743793
APBB2	0.79477	0.694163	0.903962	0.561249	0.686799	0.702526
APBB3	0.793622	0.700585	0.896018	0.570684	0.699684	0.709324
APC	1.07308	0.969999	1.23395	0.922411	0.877982	0.992077
APC2	0.723308	0.644323	0.803446	0.520572	0.660259	0.649869
APCDD1	0.662082	0.567601	0.759818	0.427218	0.58694	0.572667
APCDD1L	0.733926	0.653545	0.815953	0.528626	0.668077	0.659087
APCS	0.75123	0.643536	0.852191	0.503565	0.645728	0.649324
APEH	0.713671	0.620762	0.814267	0.480144	0.630943	0.62744
APEX1	0.800177	0.703104	0.909658	0.569916	0.694672	0.712111
APH1A	0.771416	0.677915	0.840674	0.556515	0.690054	0.681791
APH1B	0.746131	0.647568	0.820861	0.511803	0.658495	0.651068
API5	0.886106	0.771432	1.01571	0.652712	0.733591	0.783357
APIP	0.972664	0.870005	1.09458	0.782652	0.814584	0.88501
APLF	0.90428	0.79105	1.0465	0.676384	0.747194	0.804402
APLNR	0.616085	0.528516	0.696378	0.389562	0.556481	0.531562
APLP1	0.745824	0.655824	0.85623	0.518444	0.660192	0.664632
APLP2	0.74912	0.646796	0.863308	0.504155	0.644884	0.65525
APMAP	0.763086	0.673978	0.84703	0.547469	0.680332	0.67888
APOA1	0.594695	0.505962	0.714017	0.354632	0.523568	0.51333
APOA1BP	0.708394	0.617401	0.795495	0.481253	0.632154	0.622475
APOA2	0.694129	0.583889	0.855166	0.410496	0.590872	0.595448
APOA4	0.584756	0.490052	0.712248	0.335425	0.508643	0.497827
APOA5	0.668388	0.575716	0.78701	0.42873	0.587203	0.584126
APOB	0.773675	0.663139	0.892165	0.513826	0.655811	0.671288
APOBEC1	0.83998	0.72912	0.965911	0.599275	0.712407	0.738756
APOBEC2	0.646991	0.543381	0.763327	0.388627	0.55752	0.550508
APOBEC3B	0.658831	0.557455	0.764611	0.411653	0.572166	0.562769
APOBEC3C	0.674639	0.570209	0.796623	0.416443	0.581487	0.576751
APOBEC3D	0.678638	0.573575	0.792667	0.423475	0.587016	0.579485
APOBEC3F	0.681108	0.579298	0.805423	0.426592	0.589268	0.586608
APOBEC3G	0.656206	0.550234	0.788291	0.392721	0.561274	0.557725
APOBEC3H	0.616651	0.519297	0.726053	0.369455	0.538724	0.524364
APOBEC4	0.876732	0.762407	1.02203	0.627886	0.732797	0.775374
APOBR	0.864889	0.776509	1.02266	0.641321	0.755881	0.792112
APOC1	0.657984	0.560862	0.742148	0.418197	0.581712	0.564204
APOC2	0.747092	0.64965	0.884027	0.490895	0.649137	0.660482
APOC3	0.726828	0.640151	0.843809	0.493633	0.649432	0.64884
APOC4	0.626295	0.536351	0.75979	0.380727	0.552381	0.544665
APOD	0.726838	0.62309	0.823375	0.480352	0.630438	0.628098
APOE	0.665967	0.582949	0.764571	0.445364	0.599641	0.589663
APOF	0.817914	0.715219	0.965532	0.566408	0.703503	0.727997
APOH	0.918425	0.816673	1.02123	0.722784	0.777669	0.827083
APOL1	0.770101	0.6678	0.897478	0.521356	0.664852	0.677187
APOL2	0.788918	0.684857	0.911552	0.544117	0.680236	0.694355
APOL3	0.843978	0.741082	0.964174	0.611721	0.730219	0.751106
APOL5	0.852527	0.754917	0.982016	0.624754	0.739562	0.766417
APOL6	0.759603	0.666118	0.877084	0.526153	0.662301	0.674289
APOLD1	0.687562	0.600839	0.764389	0.47269	0.623533	0.60489
APOM	0.730956	0.628876	0.84708	0.480252	0.632683	0.637021
APOPT1	0.820115	0.7296	0.928859	0.612733	0.715733	0.736824
APP	0.75913	0.657337	0.871523	0.517837	0.653848	0.665513
APPBP2	0.902016	0.783377	1.02486	0.673255	0.739927	0.795238
APPL1	0.95166	0.836083	1.09613	0.735029	0.779188	0.851538
APPL2	0.797533	0.690593	0.92095	0.548436	0.678396	0.700025
APRT	0.675108	0.584713	0.772686	0.441258	0.604984	0.590876
APTX	0.764757	0.657295	0.893712	0.508025	0.651623	0.666784
AQP1	0.695427	0.606754	0.779082	0.47021	0.628429	0.611275
AQP10	0.775636	0.694959	0.858245	0.567006	0.702734	0.701162
AQP11	0.668956	0.574167	0.779072	0.421324	0.58905	0.580807
AQP12A	0.693154	0.616363	0.782396	0.480554	0.633423	0.622207
AQP12B	0.689896	0.61379	0.778252	0.478001	0.631568	0.61953
AQP2	0.72519	0.646008	0.804591	0.514244	0.66452	0.651143
AQP3	0.690852	0.605418	0.755809	0.476475	0.629562	0.607942
AQP4	0.868557	0.768448	0.95907	0.65548	0.756078	0.776458
AQP5	0.65581	0.572782	0.720953	0.440849	0.601479	0.575106
AQP6	0.740844	0.664297	0.808225	0.540461	0.683576	0.66818
AQP7	0.742477	0.658089	0.813424	0.530856	0.674878	0.661651
AQP8	0.733676	0.649528	0.812215	0.520012	0.665451	0.654328
AQP9	0.875401	0.780416	0.958248	0.672522	0.7643	0.788409
AQR	0.912941	0.799065	1.0531	0.679546	0.756557	0.813035
ARAP1	0.709093	0.616201	0.809488	0.476548	0.629199	0.623116
ARAP2	0.912397	0.792576	1.05423	0.674064	0.746522	0.806304
ARAP3	0.773439	0.680205	0.879256	0.546218	0.682774	0.688579
ARC	0.592173	0.503037	0.692201	0.36181	0.526625	0.508896
ARCN1	0.860155	0.749538	0.965662	0.631219	0.726038	0.75853
AREG	0.913373	0.816494	1.02844	0.71908	0.774498	0.827778
AREL1	0.76351	0.659593	0.86648	0.518705	0.659331	0.666555
ARF1	0.596113	0.502449	0.687641	0.355887	0.530874	0.506169
ARF3	0.648837	0.548815	0.734864	0.403424	0.571265	0.552321
ARF4	0.895976	0.790823	1.02705	0.663306	0.754966	0.804326
ARF5	0.644521	0.549715	0.719638	0.410947	0.573248	0.552414
ARF6	0.623002	0.525851	0.692166	0.389205	0.555007	0.527312
ARFGAP1	0.726536	0.644753	0.831014	0.51018	0.652905	0.651969
ARFGAP2	0.752691	0.654755	0.868466	0.511999	0.656472	0.663521
ARFGAP3	0.873461	0.77234	0.999771	0.648837	0.742047	0.784232
ARFGEF1	0.946905	0.829762	1.10262	0.713351	0.774127	0.846769
ARFGEF2	0.756016	0.647402	0.871351	0.501061	0.646185	0.655196
ARFIP1	0.972968	0.860679	1.12457	0.759765	0.792267	0.879111
ARFIP2	0.707933	0.603622	0.819971	0.45651	0.61338	0.610935
ARFRP1	0.602899	0.508032	0.685788	0.372069	0.534942	0.510803
ARG1	0.900234	0.794335	1.04031	0.660794	0.764161	0.808977
ARG2	0.915299	0.819194	1.02139	0.71647	0.788491	0.830241
ARGFX	0.825481	0.718868	0.977204	0.568504	0.704784	0.731499
ARGLU1	0.742533	0.631459	0.800927	0.521501	0.641942	0.632545
ARHGAP1	0.600736	0.502564	0.703557	0.351178	0.525793	0.507643
ARHGAP10	0.789653	0.67855	0.913095	0.538039	0.667723	0.68731
ARHGAP11A	1.01262	0.896405	1.19228	0.802387	0.819748	0.917495
ARHGAP11B	0.884882	0.780885	1.03586	0.647702	0.744163	0.795278
ARHGAP12	0.931253	0.816261	1.08463	0.698668	0.763586	0.832339
ARHGAP15	0.797976	0.681428	0.922871	0.538178	0.667107	0.689971
ARHGAP17	0.85789	0.765734	0.984149	0.638875	0.745445	0.777838
ARHGAP18	0.831839	0.717862	0.962958	0.580868	0.694439	0.728664
ARHGAP19	0.815286	0.701802	0.941964	0.559812	0.686393	0.712044
ARHGAP20	0.836473	0.732257	0.968004	0.594596	0.712501	0.743441
ARHGAP21	0.935388	0.82915	1.06993	0.724901	0.784838	0.84292
ARHGAP22	0.687666	0.599962	0.786024	0.462833	0.615954	0.60582
ARHGAP23	0.737268	0.653626	0.817936	0.52998	0.667356	0.658981
ARHGAP24	0.750441	0.644801	0.871972	0.499724	0.640781	0.652806
ARHGAP25	0.722501	0.620469	0.842172	0.473092	0.626049	0.627955
ARHGAP26	0.718247	0.61197	0.825116	0.466002	0.619717	0.617899
ARHGAP27	0.69892	0.611746	0.798821	0.475022	0.626042	0.618884
ARHGAP28	0.877601	0.771325	0.998469	0.652171	0.739651	0.78203
ARHGAP29	0.96596	0.850138	1.11855	0.748811	0.789145	0.866853
ARHGAP30	0.857723	0.757112	0.999717	0.623746	0.73896	0.770687
ARHGAP31	0.823722	0.724894	0.965982	0.580078	0.712193	0.737731
ARHGAP32	0.899766	0.798969	1.03877	0.67608	0.767115	0.812991
ARHGAP33	0.815418	0.736652	0.909223	0.617807	0.738911	0.744804
ARHGAP35	0.741991	0.633144	0.854516	0.486062	0.633216	0.640444
ARHGAP39	0.626323	0.53795	0.725673	0.396215	0.559704	0.54373
ARHGAP40	0.709503	0.619573	0.816734	0.478239	0.630184	0.626225
ARHGAP42	0.895821	0.781423	1.03628	0.653878	0.744741	0.795057
ARHGAP44	0.767918	0.673611	0.880927	0.533012	0.673902	0.682585
ARHGAP5	0.986633	0.86709	1.13685	0.781472	0.792234	0.884671
ARHGAP9	0.768133	0.678251	0.86932	0.546025	0.68206	0.686101
ARHGDIA	0.707957	0.624823	0.797862	0.495611	0.642132	0.630584
ARHGDIB	0.709651	0.609998	0.82202	0.458876	0.614577	0.617208
ARHGDIG	0.638236	0.551193	0.735671	0.409188	0.572346	0.556671
ARHGEF1	0.686073	0.591825	0.778524	0.455627	0.608472	0.597451
ARHGEF10	0.731836	0.633485	0.846477	0.48875	0.636665	0.641291
ARHGEF10L	0.665391	0.572598	0.770483	0.427959	0.59018	0.579253
ARHGEF11	0.774738	0.673277	0.891452	0.533209	0.673436	0.682427
ARHGEF12	0.913613	0.796515	1.0567	0.676863	0.753496	0.811249
ARHGEF15	0.826444	0.744013	0.921976	0.625844	0.742111	0.752404
ARHGEF16	0.635911	0.541967	0.73974	0.397359	0.56306	0.548011
ARHGEF17	0.783637	0.695532	0.884847	0.566516	0.699077	0.703917
ARHGEF18	0.670576	0.576359	0.773432	0.434423	0.592012	0.582619
ARHGEF19	0.714547	0.619846	0.818353	0.481246	0.631866	0.627128
ARHGEF2	0.712627	0.61156	0.804647	0.476717	0.624135	0.617092
ARHGEF25	0.781685	0.685239	0.891327	0.553384	0.682917	0.693783
ARHGEF26	0.761668	0.666204	0.859517	0.532989	0.666922	0.672291
ARHGEF28	0.806782	0.698673	0.939745	0.557725	0.68288	0.709232
ARHGEF3	0.746424	0.640227	0.858708	0.499296	0.639722	0.647399
ARHGEF33	0.732082	0.632753	0.847862	0.490239	0.633581	0.640483
ARHGEF35	0.858688	0.750998	1.04494	0.601433	0.720133	0.768625
ARHGEF37	0.668919	0.569912	0.787695	0.418151	0.584048	0.57716
ARHGEF38	0.741031	0.625841	0.883178	0.466659	0.617783	0.635291
ARHGEF39	0.728183	0.634841	0.82809	0.49865	0.643158	0.641747
ARHGEF4	0.648905	0.546799	0.774819	0.395173	0.562009	0.554779
ARHGEF40	0.834919	0.743986	0.94235	0.621025	0.737158	0.754076
ARHGEF5	0.808882	0.711505	0.944437	0.571131	0.70233	0.723087
ARHGEF7	0.727522	0.629198	0.832142	0.485424	0.633102	0.635678
ARID1A	0.821145	0.732967	0.932234	0.60448	0.725791	0.743241
ARID1B	0.788507	0.699437	0.906841	0.563902	0.694833	0.70969
ARID2	1.10865	1.01262	1.27553	0.959963	0.917052	1.03873
ARID3A	0.741958	0.653366	0.836508	0.523202	0.663259	0.660469
ARID3B	0.787965	0.692838	0.895207	0.562053	0.692193	0.701054
ARID3C	0.801762	0.713889	0.910599	0.583981	0.71172	0.723769
ARID4A	0.978475	0.852721	1.15385	0.752732	0.779363	0.871654
ARID4B	0.975818	0.858035	1.13678	0.764378	0.787324	0.875778
ARID5A	0.707563	0.620089	0.824437	0.475256	0.630378	0.628762
ARID5B	0.753441	0.653514	0.872807	0.508907	0.650277	0.661917
ARIH1	0.732274	0.621021	0.866756	0.469496	0.615057	0.630454
ARIH2	0.712512	0.595886	0.879138	0.43121	0.592291	0.607568
ARIH2OS	0.889143	0.818809	0.941819	0.743289	0.818884	0.822919
ARL1	0.923095	0.816769	1.02664	0.724027	0.771719	0.827548
ARL10	0.65988	0.572071	0.749982	0.434701	0.59071	0.577684
ARL11	0.697473	0.610135	0.81572	0.46267	0.620308	0.618248
ARL13B	0.956608	0.837521	1.10332	0.73827	0.782101	0.852879
ARL14	0.792727	0.683625	0.928763	0.53468	0.671891	0.693749
ARL14EP	1.01856	0.901649	1.21669	0.807048	0.813491	0.925273
ARL14EPL	0.709849	0.587482	0.842006	0.433541	0.587428	0.594844
ARL15	0.890134	0.777864	1.02258	0.65756	0.740274	0.790623
ARL16	0.753062	0.667624	0.813268	0.554717	0.683095	0.66995
ARL2	0.606758	0.505239	0.700507	0.358004	0.531981	0.509771
ARL2BP	0.711834	0.592178	0.84186	0.432473	0.588449	0.600159
ARL3	0.803854	0.685809	0.928627	0.544386	0.672658	0.694906
ARL4A	0.877382	0.758746	1.05002	0.606764	0.725201	0.774187
ARL4C	0.540985	0.447914	0.624279	0.306291	0.480929	0.450517
ARL4D	0.713592	0.622104	0.805635	0.485731	0.637841	0.627955
ARL5A	0.975558	0.855978	1.15142	0.729935	0.797561	0.876105
ARL5B	0.886051	0.774331	0.979603	0.662291	0.746622	0.783356
ARL5C	0.632581	0.528928	0.721705	0.381117	0.554642	0.53209
ARL6	0.897115	0.778292	1.0135	0.669078	0.736332	0.788802
ARL6IP1	0.819667	0.716161	0.932698	0.578513	0.703753	0.725151
ARL6IP4	0.790715	0.708485	0.873243	0.594438	0.717967	0.714123
ARL6IP5	0.656134	0.562506	0.723208	0.424134	0.586604	0.563512
ARL6IP6	0.846208	0.763061	0.926714	0.65447	0.757657	0.770034
ARL8A	0.625282	0.521299	0.737595	0.3671	0.543576	0.527196
ARL8B	0.804722	0.695896	0.916974	0.552186	0.690559	0.704051
ARL9	0.799647	0.684951	0.931681	0.533972	0.670375	0.695902
ARMC1	0.986973	0.885456	1.11799	0.805246	0.830497	0.900424
ARMC10	0.842411	0.739131	0.957399	0.603006	0.722686	0.749776
ARMC12	0.676763	0.573566	0.767792	0.433147	0.590933	0.577977
ARMC2	0.792303	0.684633	0.921478	0.537526	0.671159	0.694108
ARMC3	0.921786	0.808079	1.05665	0.690406	0.763318	0.822469
ARMC4	0.887494	0.779634	1.00244	0.666398	0.744115	0.790796
ARMC5	0.848348	0.770897	0.935701	0.659935	0.76896	0.779438
ARMC6	0.697155	0.603067	0.801234	0.459399	0.615664	0.610199
ARMC7	0.659236	0.576107	0.751337	0.4417	0.594334	0.581275
ARMC8	0.875096	0.75766	1.00786	0.625658	0.726577	0.7702
ARMC9	0.68873	0.582547	0.805667	0.429564	0.590492	0.589263
ARMS2	0.863185	0.755939	1.03012	0.602798	0.740636	0.771967
ARNT	0.878673	0.777616	1.00576	0.653645	0.754003	0.789883
ARNT2	0.777915	0.682618	0.880529	0.550544	0.683136	0.689987
ARNTL	0.906676	0.797724	1.03923	0.676134	0.76572	0.811107
ARNTL2	0.962362	0.852663	1.12106	0.74898	0.793241	0.869824
ARPC1A	0.73757	0.640542	0.840816	0.497383	0.643674	0.647716
ARPC1B	0.624712	0.532337	0.717705	0.390418	0.554579	0.537213
ARPC2	0.712644	0.605405	0.821548	0.455437	0.610866	0.611628
ARPC3	0.793423	0.676446	0.939008	0.523572	0.659659	0.686927
ARPC4	0.625401	0.523512	0.711522	0.380981	0.544075	0.526726
ARPC5	0.756428	0.655608	0.861023	0.513521	0.656783	0.663053
ARPC5L	0.721407	0.625265	0.818028	0.486906	0.633451	0.631336
ARPP19	0.906282	0.804681	1.04118	0.691898	0.763583	0.818559
ARPP21	0.856299	0.755774	0.997546	0.621181	0.734126	0.76861
ARRB1	0.662544	0.564887	0.760633	0.41897	0.582941	0.569943
ARRB2	0.689201	0.604182	0.775821	0.470139	0.6218	0.608717
ARRDC1	0.722939	0.635289	0.818585	0.49772	0.646981	0.642393
ARRDC2	0.737575	0.654688	0.816143	0.53118	0.669854	0.659995
ARRDC3	0.936922	0.832908	1.06256	0.731811	0.787281	0.846393
ARRDC4	0.839524	0.746109	0.934316	0.626453	0.731886	0.755004
ARRDC5	0.636946	0.539101	0.742365	0.388608	0.557877	0.544123
ARSA	0.748096	0.66486	0.843128	0.532482	0.673815	0.672297
ARSB	0.78558	0.694421	0.878759	0.566917	0.694745	0.701165
ARSG	0.836954	0.744751	0.962826	0.610314	0.730452	0.756622
ARSI	0.705553	0.613388	0.788299	0.48246	0.630138	0.618078
ARSJ	0.838748	0.730407	0.972138	0.592181	0.712871	0.741752
ARSK	0.94042	0.836694	1.07286	0.730632	0.787688	0.851203
ART1	0.732952	0.641872	0.83892	0.501987	0.651554	0.649676
ART3	0.833162	0.719594	0.958141	0.582773	0.696523	0.729829
ART4	0.750887	0.639332	0.891278	0.47872	0.637736	0.648792
ART5	0.73265	0.644993	0.833738	0.507575	0.653615	0.652057
ARTN	0.853631	0.795458	0.917432	0.704327	0.799361	0.801488
ARV1	0.71443	0.600246	0.818213	0.45062	0.604154	0.605649
ARVCF	0.751321	0.667018	0.837913	0.541707	0.677807	0.673248
AS3MT	0.873927	0.760072	1.01811	0.625468	0.72694	0.773797
ASAH1	0.846507	0.750509	0.959809	0.620341	0.731667	0.760293
ASAH2	0.899978	0.799876	1.01478	0.682631	0.772181	0.81169
ASAH2B	0.903634	0.806331	1.04369	0.67855	0.775823	0.820253
ASAP1	0.799654	0.692564	0.933047	0.545911	0.680629	0.70314
ASAP2	0.728317	0.625806	0.838392	0.481391	0.630325	0.632927
ASAP3	0.694938	0.59893	0.811482	0.452563	0.608402	0.606865
ASB1	0.732839	0.638287	0.838556	0.501343	0.646324	0.645354
ASB10	0.76633	0.683218	0.866739	0.555107	0.68764	0.691122
ASB13	0.655957	0.564172	0.746835	0.424731	0.58334	0.569227
ASB14	0.860179	0.74771	0.997152	0.613119	0.721107	0.760063
ASB15	0.911502	0.804523	1.04369	0.686602	0.763359	0.818409
ASB16	0.740838	0.653711	0.838439	0.522414	0.662517	0.661203
ASB17	0.890691	0.76916	1.04737	0.633279	0.729136	0.782649
ASB18	0.685078	0.60292	0.783633	0.464996	0.616471	0.609649
ASB2	0.6339	0.54162	0.738316	0.395072	0.561081	0.547752
ASB4	0.737873	0.636238	0.853058	0.491918	0.635503	0.643504
ASB5	0.939552	0.8349	1.04961	0.744448	0.793099	0.846501
ASB6	0.633571	0.540807	0.726688	0.402995	0.562024	0.545408
ASB7	0.837809	0.721012	0.945709	0.598601	0.703392	0.729627
ASB8	0.816941	0.717439	0.932839	0.585482	0.705586	0.726929
ASCC1	0.792241	0.677428	0.930995	0.52496	0.663976	0.688162
ASCC2	0.673496	0.569377	0.797962	0.416023	0.58064	0.577163
ASCC3	0.93971	0.82261	1.07848	0.713348	0.771681	0.837378
ASCL1	0.658007	0.576164	0.759746	0.436089	0.592325	0.583152
ASCL2	0.769417	0.700759	0.835204	0.593653	0.713892	0.705367
ASCL3	0.731715	0.63011	0.848989	0.481933	0.636961	0.637528
ASCL4	0.695786	0.614547	0.785155	0.485737	0.630584	0.620676
ASF1A	0.962594	0.844783	1.13622	0.724698	0.784975	0.864067
ASF1B	0.638221	0.540919	0.731408	0.397559	0.56419	0.54548
ASGR1	0.625223	0.5348	0.750395	0.382717	0.550235	0.542888
ASGR2	0.643937	0.546911	0.768832	0.394353	0.559474	0.554718
ASH1L	0.91663	0.798259	1.06164	0.678366	0.756918	0.812661
ASH2L	0.878292	0.775874	1.00802	0.651038	0.74565	0.788986
ASIC1	0.652089	0.55509	0.762391	0.405226	0.571111	0.56183
ASIC2	0.661349	0.569852	0.757309	0.426006	0.587149	0.575342
ASIC3	0.687982	0.599133	0.779444	0.463929	0.61637	0.604679
ASIC4	0.732159	0.640838	0.829083	0.50801	0.651901	0.647671
ASIC5	0.814732	0.69578	0.955283	0.543226	0.676573	0.706984
ASIP	0.659461	0.570489	0.763784	0.422703	0.588887	0.57651
ASL	0.669753	0.579373	0.755189	0.442328	0.599333	0.583921
ASNA1	0.606628	0.507104	0.71986	0.35326	0.529641	0.513382
ASNS	0.861489	0.754169	0.98037	0.630247	0.724669	0.764773
ASNSD1	1.02982	0.922086	1.15735	0.866237	0.838827	0.940374
ASPA	0.856371	0.749574	0.96312	0.626263	0.720465	0.759187
ASPDH	0.824995	0.753512	0.89933	0.649545	0.756367	0.759247
ASPG	0.701887	0.617327	0.793579	0.481642	0.634003	0.623353
ASPH	0.864394	0.75333	1.00787	0.627204	0.717583	0.765849
ASPHD1	0.837355	0.757599	0.929491	0.645446	0.755927	0.76598
ASPHD2	0.671477	0.579441	0.754935	0.444854	0.598679	0.58336
ASPM	0.963994	0.843709	1.11845	0.744481	0.784039	0.859165
ASPN	0.862131	0.737537	1.00409	0.603077	0.702368	0.749099
ASPRV1	0.708159	0.618599	0.80774	0.478653	0.628969	0.625056
ASPSCR1	0.75479	0.666821	0.87006	0.528395	0.672601	0.676013
ASRGL1	0.852658	0.763062	0.945187	0.649735	0.752106	0.771299
ASS1	0.633383	0.538314	0.717148	0.396795	0.561555	0.541719
ASTE1	0.81467	0.697403	0.944795	0.557036	0.679207	0.707118
ASTL	0.78884	0.700064	0.879202	0.577346	0.705005	0.70688
ASTN1	0.697995	0.599285	0.803761	0.455155	0.610791	0.60581
ASTN2	0.68531	0.591693	0.78086	0.450336	0.606993	0.59722
ASUN	1.00143	0.885585	1.13026	0.82016	0.81267	0.90138
ASXL1	0.879627	0.784836	1.01249	0.659561	0.760308	0.798068
ASXL2	0.924331	0.824485	1.08119	0.699375	0.786133	0.841021
ASXL3	0.964227	0.864593	1.11117	0.756956	0.813471	0.88185
ASZ1	0.953945	0.829715	1.12519	0.712237	0.767386	0.848007
ATAD1	0.967794	0.854431	1.08732	0.770509	0.799236	0.868017
ATAD2	0.977617	0.860967	1.12793	0.770711	0.796976	0.877469
ATAD2B	0.979789	0.863447	1.13859	0.769943	0.799695	0.880642
ATAD3A	0.670454	0.580323	0.759123	0.445749	0.599384	0.585254
ATAD3B	0.674929	0.585927	0.760553	0.452797	0.605724	0.590534
ATAD3C	0.652431	0.560072	0.737249	0.423362	0.583274	0.563882
ATAD5	0.975501	0.854052	1.14938	0.752471	0.779952	0.872861
ATAT1	0.841594	0.746069	0.964635	0.613892	0.734199	0.757742
ATCAY	0.629817	0.529671	0.727433	0.385575	0.551849	0.534176
ATE1	0.81324	0.699411	0.970703	0.54794	0.678671	0.712491
ATF1	1.03532	0.93508	1.17961	0.857376	0.867369	0.954677
ATF2	1.07752	0.981848	1.2379	0.9238	0.894941	1.00498
ATF3	0.708857	0.605171	0.819685	0.458165	0.614864	0.611359
ATF4	0.724962	0.623523	0.867262	0.467255	0.621346	0.633849
ATF5	0.80591	0.722597	0.914054	0.593471	0.721477	0.732462
ATF6	0.919827	0.815024	1.06195	0.695784	0.776817	0.829398
ATF6B	0.784382	0.691525	0.891408	0.555978	0.695399	0.700118
ATF7	0.902398	0.812864	1.01465	0.700366	0.789505	0.824718
ATF7IP	1.0783	0.986683	1.21643	0.944127	0.898229	1.00817
ATF7IP2	0.939	0.821646	1.09674	0.70461	0.763532	0.83837
ATG10	0.90069	0.787813	1.03704	0.664902	0.744516	0.801785
ATG12	0.918181	0.821421	1.0353	0.703322	0.792182	0.834954
ATG13	0.838983	0.74793	0.951558	0.618216	0.733774	0.757871
ATG14	0.780855	0.677501	0.884587	0.544666	0.672668	0.684841
ATG16L1	0.802219	0.695213	0.917929	0.559283	0.686345	0.704223
ATG16L2	0.700609	0.608734	0.805021	0.469291	0.622514	0.615588
ATG2A	0.710095	0.620239	0.805778	0.483359	0.634099	0.626723
ATG2B	0.950844	0.845182	1.0926	0.737747	0.793595	0.861205
ATG3	0.925071	0.808432	1.06195	0.699331	0.756339	0.822764
ATG4B	0.690492	0.591005	0.809605	0.439872	0.603774	0.598539
ATG4C	1.00982	0.895438	1.1618	0.819425	0.815385	0.91424
ATG4D	0.722036	0.637663	0.815905	0.504242	0.650702	0.644164
ATG5	0.974155	0.847145	1.11757	0.756366	0.779298	0.86369
ATG7	0.835656	0.729227	0.975233	0.589359	0.708921	0.741387
ATG9A	0.722905	0.625567	0.824957	0.483926	0.63613	0.63249
ATHL1	0.713773	0.628077	0.816565	0.488191	0.640463	0.63538
ATIC	0.914506	0.815696	1.04313	0.700135	0.781042	0.829148
ATL1	0.829937	0.708759	0.966525	0.565865	0.689228	0.719561
ATL2	0.937865	0.82169	1.08701	0.705515	0.77347	0.837308
ATL3	0.837471	0.721784	0.981841	0.576516	0.696761	0.734776
ATM	0.910522	0.790485	1.06242	0.668349	0.740134	0.805208
ATMIN	0.851606	0.752243	0.977602	0.62013	0.731283	0.763953
ATN1	0.890074	0.810364	1.00233	0.695801	0.793525	0.822679
ATOH1	0.731962	0.6427	0.837895	0.508277	0.648309	0.650567
ATOH7	0.663647	0.582814	0.757144	0.448958	0.601345	0.588828
ATOH8	0.760944	0.681592	0.83655	0.564181	0.694495	0.686755
ATOX1	0.766088	0.664057	0.909857	0.495621	0.663804	0.676325
ATP10A	0.677177	0.584631	0.78076	0.437941	0.601117	0.590685
ATP10B	0.711327	0.609675	0.819877	0.461724	0.620111	0.616081
ATP10D	0.836495	0.729694	0.952433	0.599343	0.711635	0.739207
ATP11A	0.667051	0.565662	0.771828	0.415036	0.582945	0.570978
ATP11B	0.955135	0.843124	1.08814	0.74182	0.790654	0.857701
ATP12A	0.684037	0.583022	0.766895	0.439596	0.601867	0.586648
ATP13A1	0.63998	0.551499	0.717372	0.415106	0.577412	0.554836
ATP13A2	0.698647	0.613527	0.787733	0.477363	0.632224	0.618986
ATP13A3	0.956595	0.853112	1.07303	0.756909	0.801466	0.867292
ATP13A4	0.813255	0.70804	0.932141	0.566988	0.698911	0.717283
ATP13A5	0.781012	0.673467	0.889755	0.533727	0.668112	0.68073
ATP1A1	0.783969	0.679225	0.884304	0.541899	0.679476	0.686382
ATP1A2	0.681762	0.584445	0.766433	0.443143	0.60598	0.588781
ATP1A3	0.628754	0.5325	0.712101	0.391395	0.55958	0.535883
ATP1A4	0.709287	0.609246	0.794958	0.46821	0.625442	0.613541
ATP1B1	0.726476	0.615486	0.838906	0.463807	0.618581	0.622372
ATP1B2	0.618058	0.523	0.706809	0.377749	0.546658	0.526521
ATP1B3	0.890088	0.775036	1.06056	0.625321	0.737766	0.792033
ATP2A1	0.668726	0.575519	0.741024	0.441013	0.600057	0.578309
ATP2A2	0.814495	0.714699	0.911074	0.583147	0.709414	0.722387
ATP2A3	0.666932	0.580532	0.74177	0.448339	0.605417	0.583858
ATP2B1	1.04863	0.944585	1.18637	0.881022	0.864625	0.964838
ATP2B2	0.639501	0.543016	0.722181	0.402942	0.568266	0.546427
ATP2B4	0.739969	0.635094	0.830421	0.494856	0.644604	0.640475
ATP2C1	0.990959	0.884779	1.14011	0.780489	0.82562	0.903569
ATP2C2	0.675646	0.582363	0.760655	0.443323	0.601093	0.586128
ATP4A	0.646047	0.551992	0.732932	0.409657	0.575712	0.55638
ATP4B	0.603781	0.510786	0.720566	0.355563	0.531472	0.517343
ATP5A1	0.959003	0.857367	1.08976	0.746064	0.813919	0.873764
ATP5B	0.898921	0.804145	0.995934	0.698454	0.780841	0.814351
ATP5C1	0.838066	0.724256	0.934451	0.600065	0.710637	0.731505
ATP5D	0.696965	0.616958	0.772938	0.489012	0.63656	0.621468
ATP5E	0.793761	0.673378	0.924467	0.526038	0.666137	0.682223
ATP5F1	0.866807	0.758842	0.998459	0.620527	0.73702	0.771455
ATP5G1	0.799235	0.70997	0.88695	0.580669	0.713005	0.716882
ATP5G2	0.825271	0.741001	0.92013	0.612141	0.740462	0.749697
ATP5G3	0.993966	0.892468	1.12404	0.797716	0.846156	0.90889
ATP5H	0.773472	0.663758	0.893014	0.518703	0.650066	0.672794
ATP5I	0.712064	0.616104	0.816175	0.472554	0.627523	0.62202
ATP5J	0.812268	0.701107	0.92659	0.564538	0.690101	0.709166
ATP5J2	0.53095	0.433235	0.611324	0.28648	0.467841	0.434751
ATP5L	0.790808	0.694265	0.890384	0.553442	0.695643	0.701988
ATP5L2	0.830754	0.73006	0.953526	0.588277	0.721551	0.740908
ATP5O	0.872982	0.775354	0.971781	0.661066	0.754669	0.784459
ATP5S	0.75664	0.64141	0.8829	0.496767	0.632006	0.64924
ATP5SL	0.692996	0.599086	0.801854	0.460832	0.610092	0.605707
ATP6AP1L	0.694599	0.587831	0.790226	0.445248	0.601405	0.592061
ATP6V0A1	0.731711	0.621564	0.834365	0.474966	0.627601	0.627415
ATP6V0A2	0.698164	0.593995	0.805414	0.442009	0.603717	0.59969
ATP6V0A4	0.689208	0.581998	0.790059	0.432361	0.595553	0.586955
ATP6V0B	0.727931	0.637571	0.803049	0.501022	0.655165	0.641735
ATP6V0C	0.660919	0.576292	0.704122	0.456854	0.610826	0.575887
ATP6V0D1	0.600528	0.495407	0.717803	0.338302	0.517427	0.501749
ATP6V0D2	0.752213	0.636631	0.878918	0.480682	0.62931	0.645406
ATP6V0E1	0.732404	0.637717	0.79426	0.507015	0.649932	0.640388
ATP6V0E2	0.763922	0.685725	0.837637	0.565771	0.70004	0.690796
ATP6V1A	0.966545	0.858845	1.09929	0.756942	0.812472	0.874276
ATP6V1B1	0.662892	0.566629	0.749345	0.425873	0.589484	0.570801
ATP6V1B2	0.889157	0.782075	0.986424	0.670568	0.760728	0.791712
ATP6V1C1	0.825819	0.700265	0.998029	0.53819	0.670068	0.714644
ATP6V1C2	0.698264	0.600637	0.806065	0.44823	0.611003	0.606582
ATP6V1D	0.87068	0.743302	1.00452	0.610583	0.716844	0.754625
ATP6V1E1	0.755088	0.641667	0.891891	0.483535	0.635816	0.651098
ATP6V1E2	0.67833	0.574349	0.779407	0.423312	0.587931	0.579303
ATP6V1F	0.700442	0.595352	0.799131	0.452927	0.612334	0.600823
ATP6V1G1	0.659539	0.550167	0.787421	0.396388	0.559714	0.557858
ATP6V1G2	0.711029	0.606479	0.852683	0.454569	0.614369	0.616657
ATP6V1G3	0.714641	0.593383	0.867166	0.43227	0.594266	0.601753
ATP6V1H	0.814988	0.701371	0.931271	0.569175	0.681915	0.710301
ATP7B	0.755518	0.66228	0.84479	0.527532	0.669509	0.668071
ATP8A1	0.874494	0.765923	0.995093	0.638409	0.740064	0.776818
ATP8A2	0.754738	0.649676	0.859106	0.506437	0.651707	0.656277
ATP8B1	0.776545	0.666312	0.881735	0.526591	0.662919	0.673065
ATP8B2	0.646518	0.549476	0.738691	0.401731	0.571743	0.553638
ATP8B3	0.615748	0.522295	0.716329	0.373875	0.546647	0.527365
ATP8B4	0.821135	0.709385	0.931436	0.57487	0.692063	0.717732
ATP9A	0.666265	0.569652	0.750351	0.428259	0.591553	0.573291
ATP9B	0.732583	0.63738	0.827527	0.497367	0.646059	0.642817
ATPAF1	0.790724	0.698045	0.885491	0.572073	0.695417	0.705181
ATPAF2	0.676129	0.578722	0.775155	0.434971	0.596366	0.584183
ATPIF1	0.743808	0.634814	0.821284	0.51783	0.636639	0.638115
ATR	0.93737	0.821117	1.07866	0.71332	0.766904	0.836032
ATRAID	0.81997	0.72975	0.92701	0.601256	0.722199	0.739164
ATRIP	0.794692	0.700419	0.921681	0.56027	0.692496	0.710864
ATRN	0.794675	0.691888	0.917681	0.552163	0.681535	0.701584
ATRNL1	0.965147	0.86092	1.09903	0.768026	0.80394	0.876384
ATXN1	0.716606	0.629367	0.816427	0.490737	0.640875	0.636413
ATXN10	0.748285	0.641889	0.849224	0.498951	0.641782	0.648015
ATXN1L	0.893627	0.804426	1.01204	0.687872	0.782549	0.816979
ATXN2	0.968799	0.893265	1.07452	0.813677	0.852717	0.906357
ATXN2L	0.87409	0.789498	0.979114	0.674974	0.775892	0.800328
ATXN3	0.962915	0.844252	1.13357	0.743322	0.778596	0.861952
ATXN7	0.859766	0.772465	0.966258	0.657093	0.755586	0.782204
ATXN7L1	0.840894	0.754064	0.952014	0.629162	0.742991	0.763465
ATXN7L2	0.79416	0.705918	0.895759	0.579108	0.70637	0.714327
ATXN7L3	0.677589	0.570454	0.792534	0.418726	0.581367	0.577119
ATXN7L3B	0.723607	0.616478	0.870386	0.452694	0.615122	0.628391
AUH	0.938793	0.859215	1.02292	0.779351	0.830355	0.868746
AUNIP	0.831301	0.719734	0.977905	0.582671	0.695856	0.731623
AUP1	0.796226	0.709431	0.894501	0.582798	0.711097	0.716737
AURKA	0.933393	0.823656	1.10559	0.695091	0.774867	0.841641
AURKAIP1	0.68948	0.604532	0.777714	0.471517	0.6234	0.609553
AURKB	0.677458	0.580771	0.776212	0.435419	0.597903	0.586387
AURKC	0.700438	0.60193	0.813114	0.45322	0.610787	0.609007
AUTS2	0.777579	0.68378	0.888846	0.550916	0.684487	0.692551
AVEN	0.941559	0.850588	1.03671	0.771354	0.814438	0.861479
AVIL	0.72644	0.619765	0.845075	0.469909	0.625709	0.627644
AVL9	0.898653	0.791446	1.02835	0.672004	0.756586	0.804443
AVP	0.62759	0.544948	0.740543	0.402043	0.561325	0.552948
AVPI1	0.694544	0.595558	0.814159	0.453098	0.607527	0.603326
AVPR1A	0.663629	0.57638	0.738045	0.442497	0.600302	0.579279
AVPR1B	0.680444	0.594106	0.755996	0.46288	0.617124	0.597529
AXDND1	0.843077	0.721255	0.992251	0.576672	0.688537	0.733578
AXIN1	0.69583	0.604097	0.805099	0.463184	0.615853	0.611284
AXIN2	0.695825	0.605747	0.795592	0.467732	0.616197	0.611743
AXL	0.755111	0.665708	0.856992	0.530968	0.67129	0.673375
AZGP1	0.680567	0.578501	0.806608	0.424631	0.588512	0.586481
AZI2	0.87792	0.755909	1.03315	0.62943	0.712413	0.768998
AZIN1	0.958498	0.841133	1.11466	0.721539	0.779978	0.860007
AZU1	0.69265	0.611366	0.776944	0.479957	0.630547	0.616216
B2M	0.797285	0.688224	0.938577	0.531511	0.674295	0.700091
B3GALNT1	0.743194	0.629494	0.860801	0.478277	0.625793	0.635942
B3GALNT2	0.822113	0.723108	0.933702	0.595521	0.709201	0.731993
B3GALT1	0.751356	0.639993	0.854211	0.497158	0.643477	0.645355
B3GALT2	0.911824	0.791356	1.06767	0.661895	0.746364	0.806773
B3GALT4	0.751736	0.66734	0.842469	0.539122	0.67674	0.673857
B3GALT5	0.640664	0.540491	0.751661	0.38691	0.55784	0.545642
B3GALT6	0.664219	0.589524	0.742875	0.462751	0.610813	0.594372
B3GALTL	0.826453	0.718967	0.955064	0.58313	0.697238	0.729503
B3GAT1	0.660627	0.576908	0.736259	0.44443	0.602736	0.580417
B3GAT2	0.721465	0.63865	0.800254	0.510286	0.65488	0.64327
B3GAT3	0.780488	0.692661	0.868232	0.569419	0.699449	0.699246
B3GNT2	0.679693	0.571684	0.794737	0.416308	0.581682	0.577425
B3GNT3	0.654472	0.564708	0.745988	0.423223	0.585106	0.569851
B3GNT4	0.74498	0.65357	0.857158	0.513658	0.66043	0.661816
B3GNT5	0.870843	0.759793	0.993872	0.635925	0.724997	0.770774
B3GNT7	0.600479	0.514132	0.689402	0.372002	0.539706	0.518425
B3GNT8	0.767001	0.682598	0.860061	0.553674	0.689853	0.690141
B3GNT9	0.761096	0.684743	0.838367	0.567313	0.694774	0.690312
B3GNTL1	0.683187	0.587085	0.788165	0.444518	0.601654	0.593436
B4GALNT1	0.754485	0.668057	0.853518	0.535493	0.677706	0.675117
B4GALNT2	0.711238	0.622217	0.807978	0.480396	0.634115	0.628002
B4GALNT3	0.683984	0.587132	0.795195	0.441382	0.600676	0.594115
B4GALNT4	0.693738	0.608353	0.790062	0.473389	0.623969	0.614775
B4GALT1	0.751189	0.661776	0.842629	0.528882	0.669207	0.667798
B4GALT2	0.700596	0.607542	0.783189	0.476261	0.625232	0.612066
B4GALT3	0.850192	0.754964	0.951205	0.635693	0.746373	0.764373
B4GALT4	0.712132	0.604841	0.828918	0.455209	0.608066	0.611225
B4GALT5	0.738597	0.638162	0.832479	0.500802	0.64415	0.643293
B4GALT6	0.835892	0.727698	0.933716	0.609745	0.708985	0.734361
B4GALT7	0.655218	0.565489	0.758587	0.421128	0.585005	0.571811
B9D1	0.831878	0.752707	0.93354	0.636781	0.750994	0.76091
B9D2	0.712467	0.62547	0.795233	0.496486	0.640072	0.630759
BAALC	0.756618	0.669152	0.843607	0.544904	0.676651	0.674678
BAAT	0.880294	0.779965	1.00269	0.658576	0.751453	0.792019
BABAM1	0.688706	0.592491	0.803988	0.442493	0.602222	0.600572
BACE1	0.688398	0.595475	0.769872	0.459359	0.614487	0.599596
BACE2	0.73197	0.645219	0.819576	0.508654	0.656529	0.650929
BACH1	0.890335	0.772358	1.04392	0.646096	0.727709	0.787105
BACH2	0.716679	0.619507	0.834063	0.475647	0.624053	0.627432
BAD	0.745752	0.660752	0.840033	0.536697	0.667503	0.667759
BAG1	0.752657	0.651895	0.855808	0.518387	0.65583	0.658944
BAG2	0.775963	0.661774	0.917971	0.511911	0.648661	0.671782
BAG3	0.867061	0.777932	0.982676	0.655797	0.765735	0.789592
BAG4	1.01761	0.93617	1.14305	0.865623	0.875817	0.953458
BAG5	0.75668	0.638734	0.877183	0.493688	0.633178	0.646066
BAG6	0.912791	0.827832	1.01217	0.72399	0.808884	0.839162
BAHD1	0.853011	0.766988	0.973038	0.640538	0.755194	0.779161
BAIAP2	0.623847	0.534575	0.727533	0.388237	0.554796	0.540489
BAIAP2L1	0.754379	0.653144	0.8514	0.516966	0.656456	0.658734
BAIAP2L2	0.662368	0.578519	0.758373	0.438079	0.598188	0.584467
BAIAP3	0.66576	0.575635	0.779159	0.428279	0.590715	0.583322
BAK1	0.7307	0.633413	0.849141	0.485908	0.639694	0.642484
BAMBI	0.730187	0.626475	0.848805	0.480069	0.62855	0.634368
BANF1	0.680882	0.579465	0.798084	0.428759	0.590309	0.587092
BANF2	0.646204	0.540787	0.75976	0.38936	0.555907	0.546638
BANK1	0.916204	0.79857	1.06444	0.678214	0.75168	0.813481
BANP	0.660246	0.563835	0.754139	0.423232	0.581788	0.569246
BAP1	0.698199	0.601091	0.806772	0.45484	0.613289	0.608291
BARD1	0.902606	0.793122	1.04798	0.672058	0.751562	0.807236
BARHL1	0.716503	0.635587	0.810562	0.503326	0.647914	0.642263
BARHL2	0.746995	0.656844	0.858646	0.518657	0.660586	0.665606
BARX1	0.689506	0.607404	0.791305	0.467999	0.621566	0.614916
BARX2	0.710933	0.617258	0.816733	0.475645	0.627255	0.62438
BASP1	0.741093	0.662151	0.85855	0.52398	0.663738	0.672535
BATF	0.641555	0.54397	0.787677	0.384168	0.55496	0.553927
BATF2	0.783887	0.697796	0.901351	0.559883	0.69758	0.708163
BATF3	0.671457	0.571823	0.796292	0.425202	0.583484	0.579792
BAX	0.735644	0.648486	0.821842	0.522787	0.66165	0.653707
BAZ1A	0.981737	0.861875	1.13573	0.776781	0.793375	0.878503
BAZ1B	0.7996	0.68371	0.94361	0.538528	0.666354	0.694709
BAZ2A	0.829805	0.728452	0.952071	0.594784	0.717099	0.739335
BAZ2B	1.02778	0.914368	1.19915	0.833804	0.832613	0.935718
BBC3	0.878863	0.809646	0.950551	0.731019	0.809174	0.815588
BBOX1	0.856659	0.746991	0.996742	0.613057	0.718263	0.758943
BBS1	0.703504	0.608912	0.795851	0.469004	0.624264	0.61446
BBS10	0.960605	0.851488	1.09458	0.756948	0.794319	0.866313
BBS12	0.952255	0.838026	1.10283	0.72813	0.78235	0.854366
BBS2	0.838962	0.731578	0.929404	0.612634	0.717963	0.73877
BBS4	0.784366	0.672472	0.929094	0.517823	0.659429	0.6838
BBS5	0.98778	0.889785	1.10766	0.826461	0.819663	0.904286
BBS7	0.902203	0.784429	1.04655	0.655377	0.742062	0.798794
BBS9	0.933432	0.826982	1.06382	0.721673	0.778441	0.841035
BBX	0.965402	0.860233	1.12601	0.753841	0.805049	0.877944
BCAM	0.71876	0.639079	0.808325	0.507112	0.65252	0.645338
BCAN	0.794674	0.702811	0.905803	0.570951	0.701791	0.712339
BCAP29	0.876453	0.755122	1.02709	0.617916	0.713401	0.767995
BCAR1	0.739675	0.655998	0.842101	0.520529	0.664459	0.664094
BCAR3	0.725203	0.625365	0.84858	0.476766	0.631879	0.633871
BCAS1	0.869625	0.777384	1.00512	0.645925	0.753536	0.790814
BCAS2	0.869127	0.75472	0.983979	0.639504	0.721632	0.764806
BCAS3	0.9191	0.822747	1.02507	0.720018	0.79234	0.834324
BCAS4	0.751939	0.668172	0.84331	0.541669	0.67793	0.674709
BCAT1	0.892326	0.793479	1.02112	0.669221	0.762874	0.806618
BCAT2	0.66795	0.581351	0.743424	0.449321	0.603435	0.584634
BCCIP	0.81374	0.699269	0.959696	0.549919	0.674034	0.711719
BCDIN3D	0.763248	0.666896	0.858347	0.535224	0.667946	0.673094
BCHE	0.970503	0.861794	1.11114	0.770287	0.799768	0.877749
BCKDHA	0.655429	0.556944	0.745887	0.41921	0.578039	0.561401
BCKDHB	0.95289	0.854308	1.05752	0.764219	0.81799	0.866294
BCKDK	0.684961	0.588212	0.769152	0.451848	0.608162	0.592516
BCL10	0.933818	0.826519	1.07245	0.722156	0.779104	0.840205
BCL11A	0.70591	0.615817	0.816741	0.473748	0.622665	0.623329
BCL11B	0.645696	0.562134	0.743704	0.422835	0.580922	0.568546
BCL2	0.700763	0.621997	0.777976	0.49477	0.640926	0.626206
BCL2A1	0.792634	0.681572	0.93397	0.522255	0.671846	0.692166
BCL2L1	0.721884	0.624392	0.814568	0.490195	0.634333	0.629994
BCL2L10	0.681122	0.601565	0.751174	0.47794	0.621032	0.604688
BCL2L11	0.879263	0.783152	1.00664	0.662908	0.759778	0.794958
BCL2L12	0.872953	0.794128	0.974953	0.685231	0.78829	0.803708
BCL2L13	0.838431	0.746764	0.962802	0.613251	0.73112	0.758186
BCL2L14	0.751789	0.647592	0.889816	0.489866	0.645119	0.657848
BCL2L15	0.852668	0.737939	0.985421	0.598033	0.718412	0.750647
BCL2L2	0.801211	0.719663	0.906546	0.587486	0.723968	0.728987
BCL3	0.768747	0.693215	0.848858	0.572406	0.704163	0.699476
BCL6	0.71288	0.611783	0.820195	0.469611	0.621087	0.618795
BCL6B	0.781557	0.691489	0.893272	0.556258	0.690718	0.701007
BCL7A	0.729627	0.63099	0.835089	0.492613	0.638496	0.637741
BCL7B	0.725231	0.633897	0.824668	0.494242	0.644232	0.640497
BCL7C	0.850687	0.767928	0.939144	0.664401	0.767231	0.775019
BCL9	0.957999	0.878703	1.07426	0.779345	0.84655	0.893108
BCL9L	0.771581	0.693215	0.86332	0.56718	0.700432	0.700613
BCLAF1	1.03493	0.923519	1.21384	0.856337	0.844738	0.943194
BCO2	0.845845	0.738437	0.946722	0.617507	0.720726	0.746516
BCR	0.623085	0.530172	0.727193	0.38426	0.551395	0.535878
BCS1L	0.761334	0.661571	0.867124	0.522363	0.666186	0.669276
BDH1	0.674709	0.583352	0.757657	0.446131	0.603232	0.587156
BDH2	0.884859	0.786329	0.989291	0.67381	0.763184	0.795984
BDKRB1	0.658599	0.559076	0.735448	0.421772	0.582793	0.561489
BDKRB2	0.579145	0.485964	0.658977	0.342943	0.518539	0.48826
BDNF	0.786535	0.683235	0.909207	0.540722	0.679308	0.692081
BDP1	1.01321	0.900952	1.2031	0.8047	0.823008	0.922962
BEAN1	0.766171	0.6811	0.872947	0.547707	0.68863	0.689374
BECN1	0.688755	0.580308	0.823789	0.42201	0.584627	0.58878
BEGAIN	0.639487	0.553406	0.745295	0.410287	0.571463	0.560485
BEND3	0.597772	0.501244	0.70765	0.352701	0.523329	0.507248
BEND4	0.759003	0.668302	0.864863	0.533749	0.670265	0.675983
BEND5	0.693229	0.592457	0.791513	0.452368	0.602111	0.597651
BEND6	0.871067	0.755164	1.02286	0.618654	0.718864	0.768681
BEND7	0.866898	0.770705	1.00217	0.638227	0.747062	0.783483
BEST1	0.667553	0.568764	0.781592	0.416437	0.58249	0.575613
BEST2	0.666215	0.58048	0.755602	0.44048	0.60009	0.585742
BEST3	0.799465	0.693044	0.932986	0.548024	0.682759	0.703234
BEST4	0.673313	0.584485	0.767856	0.442608	0.604005	0.590115
BET1	0.840946	0.741372	0.934726	0.627169	0.713775	0.748054
BET1L	0.742186	0.645663	0.857354	0.501374	0.654594	0.653618
BFAR	0.722404	0.618415	0.840125	0.469286	0.621157	0.625588
BFSP1	0.747252	0.649572	0.859481	0.508079	0.65111	0.657888
BFSP2	0.736191	0.640055	0.847113	0.501549	0.643886	0.647858
BGLAP	0.722941	0.627385	0.823265	0.493925	0.635833	0.63412
BHLHA15	0.696369	0.606677	0.780723	0.479043	0.626966	0.611728
BHLHA9	0.794603	0.728748	0.85086	0.632968	0.742351	0.732637
BHLHE22	0.749929	0.67162	0.841566	0.545395	0.680544	0.679252
BHLHE23	0.73669	0.656028	0.803946	0.541881	0.673117	0.660376
BHLHE40	0.745296	0.642092	0.864821	0.496728	0.644168	0.650882
BHLHE41	0.729705	0.650445	0.81542	0.525832	0.657045	0.656373
BHMT	0.828853	0.725955	0.966151	0.586117	0.707934	0.738183
BHMT2	0.839972	0.745559	0.973285	0.612076	0.726136	0.757609
BICC1	0.916249	0.818036	1.03531	0.708447	0.782922	0.830835
BICD1	0.715686	0.605528	0.836766	0.456843	0.608822	0.612882
BICD2	0.604301	0.508473	0.7162	0.35839	0.529057	0.515146
BID	0.676505	0.580783	0.792288	0.433904	0.594168	0.588081
BIK	0.625356	0.53279	0.742669	0.37947	0.552955	0.539334
BIN1	0.666747	0.577255	0.773955	0.431375	0.591527	0.584266
BIN2	0.819552	0.716578	0.961879	0.572299	0.701401	0.728832
BIN3	0.604835	0.504803	0.710728	0.356443	0.525871	0.509795
BIRC2	0.959629	0.845068	1.11249	0.743621	0.782644	0.861748
BIRC3	0.951463	0.836064	1.11488	0.727293	0.775667	0.852995
BIRC5	0.722429	0.625853	0.833432	0.48645	0.630988	0.633402
BIRC6	1.00967	0.90667	1.16414	0.816543	0.837671	0.926506
BIRC7	0.732275	0.646926	0.850241	0.508276	0.651798	0.656189
BIRC8	0.932907	0.809093	1.11097	0.678077	0.759641	0.826864
BIVM	0.839131	0.692011	1.07769	0.532396	0.654139	0.708484
BLCAP	0.629536	0.539916	0.717825	0.39532	0.561553	0.544091
BLID	0.869985	0.772776	0.990567	0.646444	0.752145	0.783592
BLK	0.657927	0.562964	0.749062	0.422379	0.582865	0.567393
BLM	0.925132	0.814447	1.07172	0.702162	0.763906	0.828918
BLMH	0.724351	0.61452	0.854008	0.459622	0.614923	0.622665
BLNK	0.941319	0.841329	1.07265	0.737812	0.798629	0.855663
BLOC1S1	0.695361	0.598667	0.803621	0.454961	0.6111	0.60567
BLOC1S2	0.718753	0.609626	0.83247	0.459635	0.612318	0.616928
BLOC1S3	0.78273	0.714992	0.852061	0.608924	0.725903	0.720291
BLOC1S4	0.680811	0.601618	0.775619	0.468768	0.618274	0.607737
BLOC1S5	0.865988	0.759314	0.998865	0.641068	0.730285	0.770187
BLOC1S6	0.805334	0.691892	0.959642	0.548521	0.66531	0.703534
BLVRA	0.709138	0.605625	0.820474	0.457302	0.61135	0.612176
BLVRB	0.731746	0.649363	0.806712	0.521945	0.667744	0.653678
BLZF1	1.03904	0.926216	1.21695	0.841358	0.8442	0.948908
BMF	0.815023	0.724865	0.919933	0.601176	0.717683	0.734222
BMP1	0.643841	0.549406	0.747655	0.403835	0.568105	0.555433
BMP10	0.700748	0.59402	0.808591	0.445768	0.602284	0.59984
BMP2	0.755509	0.657929	0.870545	0.518733	0.656269	0.665892
BMP2K	0.918966	0.811826	1.06627	0.694927	0.767078	0.827085
BMP3	0.791919	0.690784	0.910224	0.551947	0.683728	0.699844
BMP4	0.731481	0.635019	0.819202	0.503098	0.644427	0.640463
BMP5	0.87041	0.762541	0.985214	0.647709	0.73494	0.77215
BMP6	0.695373	0.604962	0.794073	0.467153	0.616737	0.611326
BMP7	0.595401	0.50341	0.680692	0.365357	0.529268	0.507012
BMP8A	0.682609	0.595988	0.775168	0.46098	0.613374	0.601837
BMP8B	0.687958	0.601821	0.77672	0.46924	0.619486	0.607302
BMPER	0.746915	0.646518	0.863218	0.504616	0.644827	0.654724
BMPR1A	0.850592	0.734282	0.961586	0.606871	0.712231	0.744016
BMPR1B	0.844609	0.731204	0.988032	0.588352	0.706953	0.743783
BMPR2	0.933516	0.829299	1.06763	0.718456	0.788792	0.843531
BMS1	0.808247	0.694237	0.939604	0.553913	0.677131	0.704421
BNC1	0.753036	0.64683	0.881545	0.499301	0.644226	0.656026
BNC2	0.786598	0.683196	0.912871	0.539747	0.67542	0.692991
BNIP1	0.74158	0.630939	0.85025	0.483599	0.634187	0.6373
BNIP2	0.89773	0.805498	0.992654	0.711276	0.771918	0.814919
BNIP3	0.742839	0.642123	0.860916	0.49292	0.64308	0.650349
BNIP3L	0.751246	0.648136	0.880944	0.498884	0.642038	0.657851
BNIPL	0.890156	0.789538	1.01227	0.672913	0.765536	0.801493
BOC	0.758865	0.670834	0.848704	0.542329	0.679401	0.677143
BOD1	0.840864	0.749346	0.952683	0.623706	0.739371	0.759918
BOD1L1	0.969285	0.865625	1.11659	0.772521	0.803815	0.882435
BOD1L2	0.800895	0.705709	0.921746	0.57029	0.700632	0.716048
BOK	0.689793	0.612286	0.76694	0.483609	0.633646	0.616622
BOLA1	0.772133	0.683655	0.882765	0.546884	0.686673	0.693448
BOLA3	0.860053	0.770315	0.948364	0.659983	0.756785	0.778109
BOLL	1.08498	0.991021	1.23168	0.941373	0.902786	1.01385
BOP1	0.673002	0.584336	0.77054	0.445826	0.600889	0.590587
BORA	1.01835	0.914816	1.17051	0.833945	0.839269	0.934825
BPGM	0.803963	0.691045	0.9222	0.556508	0.67598	0.699865
BPHL	0.764172	0.669775	0.853896	0.541813	0.672253	0.67533
BPI	0.66739	0.572322	0.774558	0.417861	0.590877	0.578259
BPIFA1	0.736074	0.642517	0.831959	0.499002	0.651295	0.649044
BPIFA2	0.675473	0.571993	0.767514	0.419784	0.589931	0.576457
BPIFA3	0.703317	0.5935	0.821711	0.44401	0.601444	0.600634
BPIFB1	0.657476	0.560363	0.738789	0.41784	0.582844	0.563628
BPIFB2	0.676914	0.595077	0.752493	0.457367	0.617301	0.598558
BPIFB3	0.709734	0.625446	0.792702	0.486073	0.643299	0.630316
BPIFB4	0.755116	0.664203	0.84125	0.530912	0.674778	0.670035
BPIFB6	0.653976	0.558891	0.740049	0.414024	0.581745	0.562532
BPIFC	0.75627	0.651362	0.861294	0.501589	0.653133	0.658348
BPNT1	0.967296	0.864183	1.09039	0.760942	0.815109	0.880307
BPTF	0.902096	0.796257	1.03087	0.679772	0.761084	0.809031
BRAF	0.939826	0.836873	1.05851	0.734366	0.796609	0.850231
BRAP	0.747001	0.638677	0.859569	0.492947	0.638036	0.645977
BRAT1	0.705405	0.622168	0.808733	0.482842	0.634222	0.629748
BRCA1	0.912505	0.792209	1.08714	0.663793	0.740672	0.808862
BRCA2	0.998492	0.881475	1.15813	0.798213	0.799731	0.900568
BRD1	0.688092	0.591959	0.792846	0.449515	0.605347	0.598212
BRD2	0.869173	0.768325	1.00056	0.638035	0.744841	0.781284
BRD3	0.677713	0.584256	0.785648	0.438108	0.598065	0.591104
BRD4	0.725157	0.630474	0.841861	0.486311	0.636961	0.639294
BRD7	0.807825	0.693744	0.949774	0.552347	0.67227	0.704429
BRD8	0.917412	0.81564	1.06211	0.693198	0.778708	0.83115
BRD9	0.707538	0.613748	0.827634	0.46635	0.62127	0.62157
BRDT	0.962924	0.842877	1.13805	0.730153	0.776521	0.86155
BRE	0.843011	0.74188	0.968813	0.611721	0.720413	0.752801
BRF1	0.681125	0.589366	0.794154	0.443924	0.60274	0.596767
BRF2	0.781992	0.685629	0.878169	0.558438	0.68695	0.69252
BRI3	0.672344	0.582084	0.758638	0.44748	0.603146	0.586374
BRI3BP	0.600182	0.517862	0.689435	0.374513	0.544761	0.522234
BRICD5	0.69321	0.603967	0.77976	0.471366	0.622278	0.609103
BRINP1	0.62952	0.528001	0.740585	0.377031	0.547758	0.533469
BRINP2	0.681585	0.578884	0.797899	0.428587	0.591079	0.586097
BRINP3	0.777794	0.666466	0.913405	0.513757	0.657926	0.676675
BRIP1	0.96794	0.854455	1.11165	0.757243	0.789539	0.871175
BRIX1	0.907412	0.7882	1.03747	0.678806	0.748858	0.799564
BRK1	0.769946	0.650213	0.876836	0.504308	0.657624	0.657315
BRMS1	0.682017	0.576099	0.824433	0.421719	0.584117	0.585714
BRMS1L	0.903909	0.780278	1.09082	0.642415	0.727194	0.798088
BROX	1.02724	0.912407	1.18229	0.842853	0.828201	0.932389
BRPF1	0.707442	0.60197	0.825385	0.455115	0.610505	0.61002
BRPF3	0.724929	0.62198	0.837016	0.479015	0.627873	0.629602
BRSK1	0.712543	0.622131	0.802243	0.489099	0.636333	0.627848
BRSK2	0.670212	0.576987	0.766244	0.436165	0.595827	0.582785
BRWD1	1.0172	0.904606	1.18155	0.832957	0.826106	0.923439
BSCL2	0.77882	0.688498	0.888497	0.552804	0.691386	0.696918
BSDC1	0.771515	0.675118	0.88719	0.535537	0.674356	0.684494
BSG	0.634631	0.547868	0.72898	0.406603	0.571046	0.553094
BSN	0.850143	0.761673	0.97046	0.634528	0.751602	0.773586
BSND	0.69723	0.601572	0.815669	0.457021	0.608592	0.609962
BSPH1	0.769551	0.652238	0.880235	0.511894	0.642068	0.658672
BSPRY	0.703538	0.613508	0.792733	0.480905	0.625428	0.619053
BST1	0.726868	0.62729	0.822704	0.490172	0.632818	0.632989
BST2	0.657121	0.560911	0.754111	0.414523	0.578968	0.566068
BSX	0.702852	0.614619	0.805079	0.474303	0.626981	0.621745
BTAF1	1.00061	0.890693	1.1549	0.80255	0.819332	0.909672
BTBD1	0.884965	0.797876	0.971408	0.699516	0.777831	0.805812
BTBD10	1.01025	0.905149	1.1245	0.850419	0.839951	0.919353
BTBD11	0.682013	0.59202	0.7785	0.451708	0.60689	0.597814
BTBD16	0.638434	0.532715	0.752749	0.374689	0.550829	0.538286
BTBD17	0.652658	0.571419	0.745909	0.433976	0.591407	0.577436
BTBD18	0.886374	0.782626	1.0536	0.639807	0.754641	0.799373
BTBD19	0.70328	0.616399	0.788566	0.485656	0.630119	0.621485
BTBD2	0.652666	0.571855	0.735085	0.436327	0.594335	0.576564
BTBD3	0.77568	0.669761	0.903742	0.520616	0.661078	0.67975
BTBD6	0.659661	0.571154	0.755257	0.429351	0.589724	0.576825
BTBD7	0.945657	0.846453	1.07628	0.748249	0.80302	0.860368
BTBD8	0.914199	0.798208	1.07002	0.671644	0.748565	0.814007
BTBD9	0.839739	0.732238	0.953426	0.601295	0.713649	0.742301
BTC	0.812892	0.711417	0.912102	0.585767	0.702199	0.718784
BTD	0.75228	0.65413	0.872365	0.508007	0.652256	0.662456
BTF3	0.923093	0.820957	1.0407	0.715681	0.788905	0.833354
BTF3L4	0.981245	0.878461	1.1091	0.793929	0.818912	0.894007
BTG1	0.736352	0.634609	0.836275	0.493928	0.641201	0.641029
BTG2	0.595357	0.506609	0.691061	0.363434	0.532039	0.511539
BTG3	0.930039	0.825846	1.06658	0.719132	0.779071	0.840227
BTG4	0.820416	0.707011	0.955313	0.572799	0.682095	0.716799
BTLA	0.895901	0.782978	1.04913	0.654	0.742819	0.797353
BTN1A1	0.79321	0.697784	0.908048	0.561081	0.696195	0.706508
BTN2A1	0.729175	0.633858	0.825971	0.496467	0.643385	0.639248
BTN2A2	0.736847	0.641219	0.836128	0.504179	0.65105	0.646912
BTN3A1	0.779736	0.681044	0.906893	0.537486	0.676784	0.690478
BTN3A2	0.780674	0.682635	0.894205	0.543516	0.683352	0.690813
BTN3A3	0.811167	0.711802	0.93585	0.573538	0.703725	0.721886
BTNL2	0.748942	0.652206	0.874339	0.504256	0.655387	0.661189
BTNL3	0.76428	0.667556	0.869988	0.529244	0.668296	0.674738
BTNL8	0.77464	0.6806	0.890245	0.541011	0.681284	0.688715
BTNL9	0.680223	0.594763	0.779516	0.455605	0.610651	0.601031
BTRC	0.867081	0.76213	0.980552	0.643695	0.739458	0.771704
BUB1	0.921227	0.809369	1.07937	0.686743	0.758542	0.825847
BUB1B	0.905173	0.785997	1.05767	0.658937	0.743916	0.800981
BUB3	0.795723	0.695254	0.894669	0.56439	0.688194	0.702476
BUD13	0.93353	0.833001	1.09217	0.72065	0.793146	0.848562
BUD31	0.672374	0.559335	0.765053	0.420862	0.570148	0.562951
BVES	0.834264	0.7212	0.949138	0.592363	0.700154	0.729688
BYSL	0.735354	0.637229	0.821855	0.505912	0.649072	0.642566
BZRAP1	0.786589	0.693755	0.904984	0.559813	0.692585	0.70372
BZW1	0.86832	0.756175	1.0041	0.624022	0.724666	0.768654
BZW2	0.744767	0.640542	0.858861	0.494429	0.638875	0.647437
C10orf10	0.813456	0.732668	0.927291	0.606877	0.731955	0.742064
C10orf105	0.706947	0.627107	0.788953	0.499341	0.643489	0.632349
C10orf107	0.863478	0.740445	0.99378	0.60257	0.708234	0.752124
C10orf11	0.644079	0.539021	0.773103	0.382159	0.549587	0.545784
C10orf113	0.865639	0.759602	1.01833	0.625972	0.735741	0.772474
C10orf12	0.88592	0.774621	1.04885	0.640382	0.738485	0.790022
C10orf120	0.813748	0.698113	0.94749	0.558154	0.681598	0.707637
C10orf126	0.843862	0.729927	1.01522	0.57957	0.705129	0.74547
C10orf128	0.68963	0.594796	0.795675	0.447423	0.609755	0.600142
C10orf131	0.990354	0.864743	1.17408	0.757634	0.779014	0.887069
C10orf2	0.774745	0.671692	0.87752	0.536139	0.673769	0.679331
C10orf32	0.76629	0.660963	0.879249	0.515924	0.661416	0.668971
C10orf35	0.786837	0.698537	0.876491	0.574625	0.706592	0.705025
C10orf53	0.689025	0.586374	0.824785	0.425054	0.593902	0.595434
C10orf54	0.693697	0.608063	0.789958	0.468319	0.624401	0.614237
C10orf55	0.969933	0.901199	1.05946	0.82706	0.8765	0.911849
C10orf62	0.694278	0.592715	0.831798	0.436607	0.600254	0.602043
C10orf67	0.728493	0.624432	0.826028	0.485599	0.626836	0.629308
C10orf71	0.799131	0.703628	0.939127	0.560385	0.69416	0.715514
C10orf76	0.732424	0.621844	0.846179	0.469098	0.623497	0.628813
C10orf82	0.622796	0.524038	0.73636	0.371632	0.541245	0.529574
C10orf88	0.827187	0.722387	0.949667	0.586015	0.701492	0.732637
C10orf90	0.805598	0.705564	0.932654	0.56991	0.692663	0.71566
C10orf91	0.888121	0.813397	1.01729	0.693491	0.794361	0.826807
C10orf95	0.946114	0.888838	1.01247	0.821963	0.879193	0.896426
C10orf99	0.792846	0.702304	0.924312	0.559171	0.7051	0.712211
C11orf1	0.80093	0.68722	0.948938	0.540309	0.670273	0.698163
C11orf16	0.848563	0.758454	0.988428	0.624611	0.742761	0.771222
C11orf21	0.964281	0.884733	1.09845	0.783808	0.850242	0.900702
C11orf24	0.911756	0.846275	1.0042	0.745086	0.828514	0.856865
C11orf30	0.99158	0.898549	1.11475	0.80498	0.850809	0.914947
C11orf40	0.789919	0.680842	0.940675	0.524416	0.669942	0.692463
C11orf42	0.819352	0.726118	0.939856	0.591047	0.721257	0.736991
C11orf44	0.777017	0.698068	0.881282	0.570919	0.700279	0.705294
C11orf45	0.783626	0.699618	0.882874	0.573734	0.702425	0.706683
C11orf49	0.726077	0.630634	0.82674	0.494372	0.636804	0.636746
C11orf52	0.778337	0.676113	0.89821	0.539756	0.666782	0.68543
C11orf53	0.782125	0.698394	0.902603	0.55873	0.695695	0.708797
C11orf54	0.997112	0.888866	1.14451	0.802918	0.815561	0.907653
C11orf57	0.814257	0.699092	0.958282	0.561454	0.672785	0.709186
C11orf58	1.04493	0.926492	1.22415	0.864264	0.8304	0.9489
C11orf63	0.799487	0.688216	0.939033	0.544367	0.669035	0.698719
C11orf65	0.957871	0.842608	1.1451	0.722406	0.776938	0.862272
C11orf68	0.800421	0.721201	0.881072	0.605069	0.725496	0.728176
C11orf70	0.86986	0.75061	0.98922	0.625774	0.721739	0.760789
C11orf71	0.908022	0.823276	0.987324	0.738738	0.80618	0.830754
C11orf73	1.02514	0.92033	1.16812	0.838895	0.850562	0.939872
C11orf74	0.834677	0.710345	0.98382	0.571787	0.674744	0.722076
C11orf80	0.816309	0.719498	0.942382	0.579707	0.708879	0.73041
C11orf84	0.809832	0.723147	0.930171	0.592013	0.718439	0.733812
C11orf85	0.75153	0.647691	0.874847	0.507836	0.646633	0.655023
C11orf86	0.752855	0.660997	0.85298	0.539102	0.669728	0.667053
C11orf87	0.761313	0.67795	0.853627	0.550888	0.687465	0.68472
C11orf88	0.763503	0.661838	0.871217	0.531101	0.65464	0.66822
C11orf94	0.800512	0.714778	0.888329	0.594483	0.722609	0.721437
C11orf96	0.572894	0.48338	0.668149	0.343417	0.508928	0.488371
C12orf10	0.751337	0.653632	0.844271	0.523529	0.660883	0.660103
C12orf29	0.933583	0.821453	1.06699	0.71992	0.764135	0.835529
C12orf4	0.89541	0.779509	1.01826	0.675724	0.733465	0.790303
C12orf40	0.908676	0.777905	1.10023	0.637634	0.72383	0.795169
C12orf42	0.865131	0.773211	1.00084	0.647779	0.751707	0.785176
C12orf43	0.781321	0.680876	0.910451	0.535312	0.676998	0.691781
C12orf45	0.860695	0.75792	0.980963	0.633081	0.733256	0.76891
C12orf49	0.61312	0.519144	0.722963	0.370508	0.537755	0.524679
C12orf5	0.905944	0.800834	1.04503	0.685203	0.760067	0.813939
C12orf50	0.958456	0.835575	1.09942	0.746196	0.77403	0.850031
C12orf54	0.816983	0.703815	0.993706	0.5446	0.689108	0.718326
C12orf56	0.778132	0.665031	0.91354	0.509791	0.655725	0.674914
C12orf57	0.692774	0.607272	0.780093	0.473846	0.621868	0.612611
C12orf60	0.793232	0.674919	0.914451	0.528367	0.659581	0.683051
C12orf65	0.777838	0.668544	0.901869	0.524403	0.66272	0.676995
C12orf66	0.672955	0.570768	0.785201	0.417706	0.582385	0.576927
C12orf71	0.772765	0.669716	0.91613	0.517901	0.663598	0.680277
C12orf73	0.825744	0.738319	0.931994	0.613146	0.725678	0.747142
C12orf74	0.840453	0.743813	0.966562	0.617201	0.729355	0.754827
C12orf75	0.937704	0.870603	1.01775	0.802139	0.840133	0.878924
C12orf76	0.953532	0.849208	1.11975	0.730344	0.797221	0.86803
C12orf77	0.83697	0.740472	0.966387	0.596005	0.72632	0.751685
C14orf1	0.703711	0.614922	0.770202	0.479783	0.63616	0.616849
C14orf105	0.855954	0.740943	1.00614	0.609468	0.710142	0.753165
C14orf119	0.891654	0.779601	1.06687	0.630668	0.748235	0.797557
C14orf142	0.771	0.669941	0.893645	0.531247	0.660908	0.679942
C14orf159	0.794122	0.698659	0.916958	0.557245	0.696446	0.708773
C14orf166	0.903168	0.76842	1.08839	0.62253	0.723567	0.78612
C14orf177	0.891382	0.78365	1.06853	0.646246	0.750287	0.799898
C14orf178	0.915239	0.827824	1.03023	0.731134	0.79109	0.839709
C14orf180	0.842781	0.761461	0.944701	0.653425	0.764577	0.769585
C14orf183	0.900377	0.806334	1.0523	0.673635	0.778487	0.822371
C14orf2	0.839925	0.722194	0.943225	0.589537	0.706716	0.7311
C14orf28	0.869666	0.752174	0.978884	0.63986	0.711759	0.761523
C14orf37	0.930843	0.834415	1.07887	0.715653	0.792514	0.850601
C14orf39	1.03301	0.908335	1.20904	0.849476	0.806801	0.929688
C14orf79	0.836724	0.740755	0.96208	0.608673	0.726989	0.752036
C14orf80	0.798827	0.710063	0.893867	0.589511	0.714136	0.718175
C14orf93	0.80673	0.711111	0.918941	0.581006	0.703009	0.72037
C15orf26	0.771528	0.671359	0.894533	0.529917	0.663625	0.679987
C15orf27	0.673584	0.58002	0.772709	0.435392	0.59712	0.585798
C15orf32	0.8118	0.697725	1.00238	0.535788	0.675668	0.712615
C15orf39	0.862956	0.778851	0.992636	0.646914	0.765388	0.79254
C15orf40	0.957207	0.861609	1.07804	0.766492	0.818964	0.875698
C15orf41	0.715162	0.604104	0.855367	0.440666	0.605639	0.613739
C15orf43	0.846385	0.732144	1.00935	0.579789	0.702489	0.746189
C15orf48	0.835551	0.740362	0.91228	0.629799	0.729173	0.745299
C15orf52	0.844762	0.755192	0.982022	0.624367	0.745863	0.767888
C15orf53	0.845466	0.753716	0.98417	0.622314	0.737941	0.765578
C15orf54	0.82534	0.705921	0.998392	0.550184	0.685422	0.719617
C15orf57	0.872012	0.761815	1.0413	0.621065	0.728635	0.777926
C15orf59	0.732365	0.641458	0.831507	0.507134	0.651786	0.648441
C15orf61	0.664902	0.586101	0.743098	0.453562	0.606557	0.589539
C15orf62	0.747262	0.650456	0.849938	0.514658	0.659858	0.658075
C16orf13	0.65644	0.57716	0.733003	0.453417	0.600642	0.580443
C16orf45	0.642716	0.5354	0.747667	0.390586	0.55166	0.540062
C16orf46	0.778879	0.679583	0.900341	0.537922	0.673907	0.688715
C16orf47	0.786717	0.695243	0.899064	0.561922	0.692794	0.703458
C16orf54	0.853419	0.777972	0.940107	0.671769	0.775061	0.786416
C16orf58	0.728161	0.641448	0.83205	0.50138	0.651673	0.648914
C16orf59	0.806065	0.724569	0.910254	0.599882	0.72427	0.733606
C16orf62	0.72135	0.620826	0.820947	0.477072	0.629593	0.626472
C16orf70	0.795897	0.687582	0.925217	0.538266	0.678637	0.697882
C16orf71	0.824344	0.735397	0.955509	0.601175	0.726326	0.747343
C16orf72	0.840017	0.740129	0.952578	0.61584	0.727047	0.749974
C16orf74	0.625435	0.530576	0.726731	0.388824	0.54922	0.535915
C16orf78	0.680429	0.575459	0.804817	0.422772	0.586027	0.582417
C16orf86	0.774672	0.687322	0.905701	0.54436	0.684093	0.699147
C16orf87	0.940779	0.811161	1.1209	0.694295	0.761691	0.826562
C16orf89	0.712397	0.61585	0.828451	0.469592	0.623227	0.623552
C16orf90	0.772608	0.685136	0.89873	0.547466	0.68419	0.695806
C16orf91	0.780372	0.69341	0.876858	0.571635	0.696893	0.700706
C16orf92	0.753817	0.665452	0.867938	0.524142	0.670579	0.673752
C16orf93	0.659918	0.560579	0.778174	0.410805	0.57427	0.568018
C16orf95	0.773021	0.688704	0.870063	0.57314	0.692105	0.695284
C16orf96	0.749841	0.657603	0.85974	0.51873	0.662228	0.66566
C17orf100	0.743708	0.682907	0.76408	0.598721	0.713191	0.680369
C17orf104	0.986518	0.874267	1.14147	0.790789	0.801798	0.891702
C17orf105	0.683413	0.572546	0.806754	0.417061	0.580917	0.577622
C17orf107	0.764022	0.679353	0.856658	0.553654	0.68654	0.686385
C17orf112	0.899582	0.799832	1.03734	0.679015	0.761788	0.81263
C17orf47	0.944056	0.844508	1.09204	0.731672	0.805412	0.860291
C17orf49	0.817727	0.733939	0.915529	0.606076	0.732981	0.742433
C17orf50	0.677868	0.589062	0.778774	0.454318	0.602186	0.595916
C17orf51	0.905261	0.817153	1.01418	0.715428	0.792819	0.828303
C17orf53	0.853101	0.75891	0.983801	0.62699	0.741788	0.771424
C17orf58	0.787714	0.690188	0.889203	0.557878	0.688309	0.697569
C17orf59	0.782537	0.702461	0.862759	0.587231	0.71004	0.708883
C17orf62	0.641064	0.546075	0.750798	0.39529	0.564822	0.552624
C17orf64	0.655374	0.553159	0.785456	0.398046	0.565673	0.56081
C17orf67	0.709672	0.605085	0.846051	0.4491	0.608618	0.614549
C17orf70	0.719782	0.635042	0.816353	0.499247	0.648489	0.641863
C17orf74	0.749968	0.659953	0.853195	0.526522	0.664861	0.667722
C17orf75	0.856401	0.738584	1.01799	0.59425	0.706513	0.752961
C17orf78	0.820578	0.706375	0.962315	0.556314	0.692223	0.717962
C17orf80	0.928775	0.81971	1.08386	0.703374	0.772018	0.835478
C17orf85	0.824453	0.714754	0.937501	0.591372	0.698282	0.723324
C17orf96	0.863686	0.803336	0.920735	0.719223	0.804176	0.808737
C17orf97	0.678251	0.588391	0.780814	0.448865	0.601534	0.595179
C17orf98	0.723956	0.628185	0.840512	0.485673	0.634526	0.635859
C17orf99	0.687215	0.598957	0.796873	0.452771	0.614182	0.606108
C18orf21	0.7863	0.681847	0.91573	0.540739	0.670716	0.690166
C18orf25	0.970454	0.865911	1.13577	0.75043	0.8143	0.885096
C18orf32	1.05199	0.88276	1.28297	0.797897	0.776124	0.908359
C18orf42	0.665956	0.550773	0.792111	0.400399	0.556342	0.557831
C18orf54	0.925059	0.802454	1.10394	0.674267	0.743989	0.82003
C18orf63	0.910849	0.795793	1.06627	0.669243	0.750612	0.810394
C18orf8	0.740463	0.637016	0.844992	0.492155	0.642126	0.643065
C19orf12	0.691534	0.601084	0.798437	0.458623	0.617119	0.607911
C19orf18	0.79713	0.68683	0.916003	0.543255	0.673909	0.695473
C19orf24	0.653293	0.575696	0.730951	0.444726	0.599467	0.579635
C19orf25	0.725317	0.638015	0.822713	0.506807	0.65008	0.644945
C19orf26	0.75727	0.681145	0.846069	0.555463	0.69128	0.687943
C19orf33	0.672886	0.579401	0.805853	0.425083	0.589111	0.58943
C19orf35	0.764111	0.690059	0.844026	0.571161	0.700339	0.69636
C19orf38	0.711924	0.625102	0.79665	0.493149	0.639972	0.62978
C19orf40	0.759794	0.663764	0.853734	0.528448	0.665832	0.669955
C19orf43	0.765385	0.682113	0.858631	0.557533	0.688524	0.689273
C19orf44	0.809635	0.714051	0.943394	0.574992	0.703722	0.724794
C19orf45	0.692739	0.605296	0.797805	0.466593	0.617435	0.61238
C19orf47	0.759357	0.67613	0.850927	0.545411	0.686188	0.682649
C19orf48	0.795072	0.708634	0.942175	0.561786	0.709767	0.720815
C19orf52	0.668244	0.589866	0.759212	0.456939	0.608622	0.595616
C19orf53	0.708593	0.615771	0.803952	0.476715	0.629245	0.621536
C19orf54	0.785512	0.700997	0.89095	0.569029	0.702953	0.709922
C19orf57	0.864514	0.775375	1.01067	0.640622	0.756256	0.79029
C19orf60	0.718955	0.634399	0.811208	0.50455	0.647647	0.640955
C19orf66	0.688406	0.59296	0.786025	0.455861	0.607019	0.599258
C19orf68	0.687676	0.606547	0.788676	0.471002	0.620833	0.6135
C19orf70	0.658463	0.573737	0.75409	0.429394	0.595685	0.579464
C19orf71	0.720829	0.634755	0.808017	0.507582	0.650572	0.640324
C19orf73	0.952217	0.88962	1.03652	0.816182	0.873418	0.898695
C19orf80	0.739803	0.645357	0.843217	0.509767	0.655507	0.652947
C19orf81	0.675663	0.586656	0.761005	0.453852	0.606387	0.59163
C1D	0.943725	0.826837	1.11044	0.719414	0.761707	0.843494
C1GALT1	0.951523	0.834843	1.1208	0.727525	0.763554	0.853045
C1orf100	0.946974	0.827977	1.04886	0.748584	0.78458	0.838162
C1orf101	0.915041	0.803612	1.05274	0.682244	0.758723	0.817625
C1orf105	0.900268	0.793405	1.06899	0.661328	0.755262	0.809002
C1orf106	0.791138	0.705569	0.89632	0.579419	0.707541	0.714297
C1orf109	0.701859	0.593484	0.813079	0.446661	0.602664	0.600387
C1orf110	0.812329	0.703016	0.994139	0.547264	0.680033	0.717544
C1orf111	0.685153	0.58018	0.824698	0.421217	0.590773	0.589841
C1orf112	0.872405	0.756485	1.03606	0.609959	0.719547	0.771981
C1orf115	0.69059	0.604091	0.773158	0.477773	0.62445	0.608747
C1orf116	0.849023	0.751328	1.00146	0.607674	0.735221	0.766188
C1orf122	0.839318	0.767263	0.90929	0.671982	0.769282	0.773449
C1orf123	0.64901	0.543464	0.749092	0.395807	0.560253	0.548428
C1orf127	0.88302	0.800333	1.0086	0.67826	0.784903	0.812989
C1orf131	0.848334	0.737231	0.998788	0.595447	0.713133	0.749892
C1orf137	0.834628	0.721659	0.987766	0.580453	0.693221	0.735031
C1orf141	0.952315	0.827934	1.12292	0.72029	0.761013	0.844344
C1orf146	0.991818	0.87279	1.14125	0.758964	0.809487	0.892204
C1orf158	0.746553	0.642753	0.897659	0.484942	0.641789	0.653783
C1orf159	0.764936	0.690444	0.843951	0.573543	0.701564	0.695571
C1orf162	0.864081	0.766052	0.978153	0.643889	0.749257	0.776167
C1orf167	0.805877	0.715077	0.933146	0.582067	0.712072	0.726099
C1orf168	0.83972	0.728694	0.983766	0.587551	0.701004	0.740902
C1orf174	0.886135	0.787933	1.0289	0.662307	0.759449	0.801866
C1orf177	0.715279	0.617962	0.824073	0.472414	0.628336	0.624853
C1orf185	1.0362	0.920137	1.19912	0.850629	0.830611	0.941435
C1orf186	0.711425	0.613747	0.829912	0.466775	0.618519	0.620977
C1orf189	0.715912	0.603645	0.887303	0.438456	0.597975	0.614714
C1orf194	0.744213	0.637647	0.855325	0.493926	0.643028	0.644284
C1orf195	0.856009	0.762576	1.00247	0.621235	0.741158	0.776046
C1orf198	0.680179	0.589404	0.779003	0.452804	0.604837	0.595439
C1orf204	0.895025	0.802469	1.0599	0.669461	0.773835	0.818494
C1orf21	0.766912	0.651291	0.882792	0.521195	0.635603	0.657521
C1orf210	0.893575	0.812274	1.0009	0.697336	0.797639	0.824071
C1orf216	0.770378	0.668907	0.913817	0.520214	0.663012	0.681488
C1orf226	0.792779	0.700809	0.919883	0.55859	0.697815	0.71158
C1orf228	0.652055	0.553616	0.759576	0.39966	0.570582	0.559519
C1orf229	0.885109	0.83025	0.937865	0.754612	0.82976	0.83542
C1orf27	0.986148	0.872878	1.13937	0.778231	0.804487	0.890983
C1orf35	0.657436	0.567778	0.77649	0.423072	0.582591	0.575421
C1orf43	0.743308	0.642605	0.841875	0.502693	0.645147	0.648765
C1orf50	0.752821	0.656019	0.856124	0.520356	0.656872	0.66347
C1orf52	0.772277	0.669566	0.935848	0.509895	0.661151	0.682761
C1orf53	0.86609	0.78252	0.970389	0.677333	0.76645	0.791733
C1orf54	0.816184	0.718914	0.913987	0.595896	0.703278	0.725844
C1orf56	0.771785	0.692039	0.847366	0.575148	0.701743	0.696923
C1orf61	0.79832	0.707895	0.917611	0.568787	0.703214	0.717363
C1orf64	0.816407	0.743691	0.905953	0.625502	0.745611	0.75111
C1orf68	0.87515	0.775068	1.03247	0.635133	0.748355	0.791324
C1orf74	0.773767	0.667822	0.903515	0.517403	0.666435	0.677997
C1orf86	0.87733	0.792748	0.98965	0.684549	0.780419	0.803203
C1orf87	0.786779	0.673473	0.943191	0.518377	0.657628	0.685286
C1orf94	0.748863	0.650207	0.892523	0.494484	0.650371	0.661554
C1orf95	0.658539	0.579723	0.716829	0.456231	0.609565	0.581301
C1QA	0.739148	0.651085	0.817323	0.52503	0.667385	0.655884
C1QB	0.728537	0.637712	0.817858	0.502628	0.652217	0.6435
C1QBP	0.743026	0.647299	0.835952	0.513482	0.651121	0.653455
C1QC	0.688299	0.605897	0.777909	0.469065	0.623047	0.611297
C1QL1	0.673928	0.595673	0.755521	0.463655	0.615399	0.600734
C1QL2	0.712259	0.632942	0.794935	0.504984	0.647634	0.638462
C1QL3	0.677253	0.599188	0.747207	0.472522	0.618799	0.602547
C1QL4	0.742282	0.662745	0.835036	0.531238	0.674596	0.670174
C1QTNF1	0.620223	0.52545	0.72622	0.379812	0.54527	0.531321
C1QTNF2	0.776536	0.688787	0.862856	0.565222	0.696628	0.695444
C1QTNF3	0.806586	0.70636	0.934992	0.566147	0.694522	0.717089
C1QTNF4	0.673062	0.598036	0.754648	0.466204	0.618724	0.603321
C1QTNF5	0.744508	0.668852	0.828353	0.544264	0.680249	0.675113
C1QTNF6	0.655922	0.564999	0.76056	0.42101	0.583081	0.57131
C1QTNF7	0.905102	0.799671	1.04853	0.673671	0.768626	0.814294
C1QTNF8	0.683361	0.601478	0.767932	0.472264	0.622269	0.606531
C1QTNF9	0.901609	0.80655	1.02814	0.68629	0.781793	0.819969
C1QTNF9B	0.87665	0.776285	1.01051	0.648269	0.75462	0.789176
C1RL	0.734402	0.648145	0.849226	0.510608	0.654135	0.656164
C1S	0.837034	0.737125	0.951103	0.608253	0.719135	0.747176
C2	0.721146	0.629454	0.812559	0.496427	0.640227	0.634547
C20orf141	0.85909	0.781089	0.976758	0.656891	0.769695	0.792829
C20orf144	0.756401	0.676036	0.826342	0.56466	0.689015	0.680206
C20orf173	0.698805	0.603554	0.813772	0.454865	0.612595	0.610804
C20orf194	0.772629	0.664371	0.891544	0.519362	0.65782	0.673023
C20orf195	0.61606	0.52591	0.711471	0.382759	0.549671	0.531033
C20orf196	0.762774	0.652716	0.911626	0.49925	0.643	0.663658
C20orf197	0.76018	0.651658	0.924038	0.486083	0.642068	0.664317
C20orf202	0.751433	0.65209	0.881572	0.507351	0.655467	0.661584
C20orf24	0.864862	0.782081	0.962033	0.67378	0.766444	0.791452
C20orf27	0.709565	0.62224	0.819554	0.477928	0.631968	0.629929
C20orf62	0.853004	0.755087	1.00985	0.611439	0.730055	0.770021
C20orf78	0.76094	0.653031	0.910977	0.501292	0.644973	0.664106
C20orf85	0.742111	0.640033	0.839789	0.507299	0.647654	0.6462
C20orf96	0.637177	0.528889	0.767894	0.369715	0.543862	0.536105
C21orf2	0.716078	0.629261	0.824635	0.48931	0.640194	0.637444
C21orf58	0.870537	0.787447	0.990196	0.664507	0.776756	0.799764
C21orf59	0.750093	0.648176	0.858385	0.509602	0.644371	0.655127
C21orf62	0.665221	0.556049	0.786916	0.396305	0.569302	0.562695
C21orf91	0.822586	0.694008	0.989906	0.539074	0.662481	0.707761
C22orf15	0.704843	0.612714	0.803346	0.472643	0.627995	0.618419
C22orf23	0.732669	0.624449	0.83315	0.490693	0.634011	0.629736
C22orf24	0.920808	0.816499	1.0995	0.675007	0.78168	0.835157
C22orf29	0.857389	0.768756	0.99358	0.635805	0.752578	0.782456
C22orf31	0.787342	0.678731	0.92622	0.534289	0.672313	0.688959
C22orf34	0.819425	0.724251	0.946003	0.592337	0.717134	0.735148
C22orf39	0.74009	0.645463	0.846157	0.512622	0.651909	0.653706
C22orf42	0.820921	0.724897	0.947644	0.58363	0.713314	0.736284
C22orf46	0.761219	0.665391	0.897764	0.518131	0.663782	0.675798
C2CD2	0.723719	0.631172	0.834318	0.486499	0.640643	0.639131
C2CD2L	0.776034	0.692389	0.857476	0.571017	0.700328	0.698186
C2CD3	0.872896	0.769407	1.01274	0.637437	0.743841	0.782459
C2CD4A	0.783211	0.718177	0.830354	0.624348	0.734014	0.720824
C2CD4B	0.780145	0.715674	0.838236	0.614616	0.728874	0.719735
C2CD4C	0.676955	0.596125	0.760313	0.465819	0.615781	0.601288
C2CD4D	0.754069	0.685209	0.81052	0.581136	0.702071	0.688411
C2CD5	1.00037	0.89857	1.12982	0.821088	0.835124	0.914994
C2orf15	0.947377	0.84583	1.0863	0.74031	0.787534	0.861235
C2orf16	0.94107	0.836618	1.11185	0.719576	0.789341	0.853546
C2orf27A	0.999166	0.90471	1.20156	0.769373	0.857486	0.929495
C2orf27B	1.00628	0.910183	1.21894	0.772383	0.860451	0.936138
C2orf40	0.754536	0.65848	0.835938	0.535116	0.662223	0.663012
C2orf42	0.781346	0.672199	0.88397	0.538283	0.668058	0.679018
C2orf43	0.876881	0.761096	1.01696	0.623496	0.72771	0.774774
C2orf44	0.915923	0.812563	1.05131	0.692112	0.773784	0.826866
C2orf47	0.784928	0.677759	0.905546	0.535483	0.672227	0.687108
C2orf48	0.78693	0.697014	0.931022	0.553091	0.690849	0.708685
C2orf49	0.826247	0.72434	0.966005	0.586074	0.701981	0.73517
C2orf50	0.759264	0.664924	0.875438	0.525894	0.670556	0.674237
C2orf54	0.674387	0.5862	0.782666	0.442102	0.602385	0.593549
C2orf57	0.791142	0.705172	0.920489	0.562655	0.701744	0.716474
C2orf61	0.949754	0.855185	1.09647	0.745653	0.808867	0.870997
C2orf66	0.847824	0.751401	0.985403	0.617341	0.732722	0.762159
C2orf68	0.736703	0.631221	0.844072	0.495378	0.637741	0.638942
C2orf69	0.824326	0.721524	0.942451	0.590283	0.701785	0.731288
C2orf70	0.644928	0.557112	0.749269	0.410658	0.57723	0.562856
C2orf71	0.783179	0.686793	0.927078	0.539445	0.680375	0.698811
C2orf72	0.806247	0.738687	0.880101	0.635111	0.744652	0.744763
C2orf73	1.03294	0.922609	1.2508	0.81342	0.841841	0.948478
C2orf74	0.904572	0.781826	1.06911	0.653351	0.740351	0.796637
C2orf76	0.828553	0.706172	0.943269	0.575377	0.681085	0.714566
C2orf78	0.901219	0.798285	1.04065	0.669332	0.768826	0.81254
C2orf80	0.89857	0.792292	0.990222	0.700938	0.763113	0.799728
C2orf81	0.786638	0.704615	0.880823	0.581409	0.708346	0.712279
C2orf83	0.838068	0.745673	0.980109	0.6023	0.728357	0.758977
C2orf88	0.807316	0.682951	0.968727	0.53154	0.659418	0.695934
C2orf91	0.873282	0.777926	1.04685	0.636049	0.747999	0.794086
C3	0.646787	0.549823	0.744951	0.402466	0.570859	0.554765
C3AR1	0.811408	0.713971	0.917662	0.579356	0.704804	0.722398
C3orf14	1.16652	1.05574	1.35421	1.0703	0.918481	1.08566
C3orf17	0.816831	0.703736	0.953607	0.56107	0.680366	0.71417
C3orf18	0.739104	0.650446	0.842925	0.512808	0.660852	0.657399
C3orf20	0.690366	0.591299	0.796813	0.443238	0.604246	0.597442
C3orf22	0.728308	0.636917	0.855857	0.488217	0.644008	0.646369
C3orf30	0.927198	0.817649	1.1297	0.679682	0.768097	0.837695
C3orf33	0.966748	0.849064	1.12784	0.747815	0.783493	0.86572
C3orf35	0.939857	0.841902	1.07424	0.734085	0.804735	0.855824
C3orf36	0.907539	0.83534	1.02695	0.723985	0.814652	0.848326
C3orf38	0.928283	0.808411	1.08682	0.682374	0.760947	0.825074
C3orf52	0.79765	0.694508	0.929594	0.546067	0.68401	0.705065
C3orf56	0.869584	0.799206	0.971581	0.686752	0.786192	0.809752
C3orf58	0.708848	0.621811	0.803137	0.484712	0.630392	0.627594
C3orf62	0.838964	0.730402	0.999125	0.587331	0.70181	0.744185
C3orf67	0.887608	0.773104	1.04209	0.638747	0.735854	0.788197
C3orf70	0.775291	0.674673	0.898166	0.530422	0.667498	0.684874
C3orf79	0.888388	0.767168	1.07606	0.613139	0.723576	0.785692
C4BPA	0.919994	0.820647	1.03793	0.722496	0.776155	0.832979
C4BPB	0.751555	0.635423	0.901277	0.479549	0.624859	0.646505
C4orf17	0.941544	0.838543	1.10226	0.719195	0.79219	0.855358
C4orf19	0.863916	0.766069	1.01901	0.632501	0.735209	0.780965
C4orf22	0.787888	0.673007	0.933611	0.522064	0.658541	0.683233
C4orf26	0.814136	0.710408	0.966625	0.585811	0.691182	0.72008
C4orf27	0.920347	0.809153	1.06454	0.697746	0.756816	0.823466
C4orf29	0.989682	0.879109	1.12357	0.796599	0.816764	0.895075
C4orf3	0.817489	0.716748	0.917153	0.59745	0.710772	0.723489
C4orf32	0.822127	0.726416	0.922055	0.598217	0.722881	0.735318
C4orf33	0.99662	0.882301	1.16995	0.795047	0.803526	0.901957
C4orf36	0.882068	0.776543	1.00369	0.656955	0.7447	0.787595
C4orf45	0.94102	0.82848	1.10729	0.718918	0.769392	0.844866
C4orf46	0.927622	0.844617	1.04447	0.742301	0.81085	0.858024
C4orf47	1.02143	0.91093	1.19715	0.819602	0.830425	0.933079
C4orf48	0.770772	0.697874	0.838704	0.588811	0.709643	0.703117
C4orf51	0.95009	0.837251	1.09339	0.729166	0.790866	0.852668
C5	0.905596	0.792116	1.0307	0.675493	0.751549	0.804504
C5AR2	0.714972	0.637875	0.779349	0.519115	0.656448	0.640965
C5orf15	0.842163	0.750274	0.94111	0.627931	0.731937	0.759105
C5orf22	0.933827	0.819387	1.08125	0.704534	0.765331	0.835583
C5orf24	0.950232	0.858409	1.09328	0.755875	0.812674	0.87393
C5orf28	1.03453	0.933146	1.16279	0.857894	0.867764	0.951729
C5orf30	0.824491	0.72169	0.970624	0.576822	0.707536	0.734098
C5orf34	0.998302	0.882744	1.16959	0.786462	0.810355	0.902364
C5orf38	0.813461	0.737742	0.90314	0.623445	0.736016	0.745375
C5orf42	0.98972	0.875999	1.15354	0.780172	0.805364	0.89501
C5orf45	0.844195	0.747847	1.00502	0.605131	0.727545	0.762747
C5orf46	0.740487	0.633702	0.882345	0.469925	0.633793	0.64419
C5orf47	0.828745	0.747777	0.926055	0.63613	0.738613	0.754986
C5orf49	0.682075	0.58427	0.780878	0.442414	0.597638	0.590082
C5orf51	0.882915	0.762643	1.01103	0.647779	0.718833	0.774222
C5orf52	0.704857	0.610548	0.773311	0.487179	0.626006	0.612478
C5orf58	0.813584	0.680147	0.976003	0.509053	0.658921	0.69294
C5orf60	0.798904	0.700278	0.917122	0.562701	0.696814	0.709892
C5orf63	0.79849	0.690202	0.937516	0.548087	0.669413	0.700083
C5orf64	0.887352	0.776009	1.05183	0.632712	0.740214	0.791847
C6	0.844047	0.730415	0.986244	0.595055	0.701722	0.742442
C6orf1	0.829143	0.749717	0.961464	0.614431	0.744177	0.761419
C6orf10	0.981694	0.870312	1.15054	0.762125	0.810639	0.889261
C6orf106	0.794195	0.69223	0.928681	0.544361	0.684221	0.703445
C6orf118	0.698265	0.596558	0.823884	0.44312	0.603469	0.604384
C6orf120	0.655663	0.572318	0.755553	0.42838	0.59038	0.57889
C6orf132	0.876092	0.800209	0.987543	0.681743	0.789668	0.811889
C6orf136	0.86332	0.783919	0.963397	0.672902	0.774632	0.793508
C6orf141	0.910579	0.834439	0.989898	0.750839	0.820846	0.842467
C6orf15	0.974423	0.89778	1.07783	0.813849	0.865167	0.91102
C6orf163	0.832409	0.709795	0.977603	0.56841	0.682711	0.721178
C6orf165	0.941811	0.832546	1.06628	0.73328	0.78226	0.84604
C6orf195	0.789696	0.692825	0.939417	0.54046	0.687919	0.705593
C6orf201	0.762164	0.65335	0.906355	0.499533	0.646737	0.661942
C6orf203	0.894398	0.78585	1.00172	0.685917	0.744992	0.795179
C6orf222	0.773316	0.676417	0.913218	0.532942	0.671336	0.687304
C6orf223	0.901045	0.844017	0.973614	0.760484	0.840302	0.850684
C6orf226	0.848552	0.781439	0.924639	0.680508	0.78216	0.788404
C6orf25	0.776457	0.702934	0.85336	0.588733	0.715296	0.707972
C6orf47	0.831524	0.742086	0.951804	0.615833	0.731877	0.752991
C6orf48	0.794515	0.679362	0.964082	0.522562	0.657612	0.692762
C6orf52	0.831434	0.720678	0.986486	0.574855	0.693426	0.734736
C6orf58	0.913555	0.803388	1.06227	0.686158	0.758057	0.817481
C6orf62	0.77079	0.649572	0.915404	0.491942	0.640553	0.659499
C6orf89	0.782545	0.67525	0.91746	0.52748	0.666413	0.685644
C6orf99	0.843161	0.743206	0.99623	0.612059	0.713861	0.756488
C7	0.906551	0.800821	1.05334	0.684106	0.75817	0.815036
C7orf25	0.866124	0.762499	0.983886	0.641385	0.73791	0.773263
C7orf26	0.643692	0.552707	0.734224	0.409292	0.573028	0.557158
C7orf31	0.892152	0.782965	1.04519	0.652675	0.74303	0.797698
C7orf33	0.928959	0.847226	1.05461	0.747873	0.813814	0.859909
C7orf34	0.717014	0.622562	0.850763	0.470338	0.627794	0.632433
C7orf43	0.735739	0.652751	0.824945	0.521623	0.664491	0.65898
C7orf49	0.79957	0.704235	0.950008	0.555505	0.695977	0.717292
C7orf50	0.677983	0.585576	0.798329	0.43857	0.598023	0.593375
C7orf55	0.812492	0.723772	0.962689	0.576947	0.709502	0.738809
C7orf57	0.842357	0.744424	0.98509	0.609042	0.724512	0.757113
C7orf60	0.897758	0.782755	1.02632	0.667096	0.743954	0.795054
C7orf61	0.711559	0.615898	0.829625	0.467575	0.626016	0.623767
C7orf62	0.832095	0.721904	0.959805	0.57709	0.703507	0.732155
C7orf65	0.876685	0.765928	1.08177	0.61005	0.738877	0.784515
C7orf66	1.02341	0.923635	1.17705	0.842028	0.853593	0.943347
C7orf71	0.821491	0.727082	0.943804	0.594736	0.716311	0.736673
C7orf72	1.01139	0.907401	1.1674	0.823848	0.838524	0.926252
C8A	0.792983	0.679839	0.928444	0.535839	0.667901	0.690356
C8B	0.783606	0.680969	0.914981	0.537256	0.671809	0.690455
C8G	0.722179	0.633103	0.820922	0.496133	0.646284	0.640017
C8orf22	0.927557	0.830878	1.06936	0.712802	0.789806	0.845427
C8orf31	0.773836	0.674717	0.928458	0.522434	0.670761	0.687383
C8orf33	0.832529	0.746003	0.944105	0.627797	0.734827	0.7553
C8orf34	0.935858	0.832459	1.07143	0.727539	0.787942	0.847047
C8orf37	0.844568	0.73686	0.976913	0.605076	0.707382	0.748413
C8orf4	0.670121	0.557459	0.773798	0.40652	0.575025	0.561386
C8orf44	0.793996	0.685305	0.911909	0.552047	0.679843	0.692996
C8orf46	0.799922	0.716977	0.887023	0.597418	0.719303	0.723004
C8orf48	0.801111	0.680124	0.948732	0.532556	0.662301	0.690379
C8orf58	0.813816	0.725789	0.910743	0.60687	0.726524	0.73387
C8orf59	0.868086	0.745178	1.05364	0.590707	0.701354	0.76116
C8orf74	0.618976	0.521385	0.732505	0.371946	0.54103	0.527653
C8orf76	0.717037	0.610575	0.832475	0.466309	0.615101	0.617478
C8orf82	0.673346	0.59901	0.748559	0.472585	0.620044	0.603252
C8orf86	0.87503	0.779361	1.00446	0.656591	0.761354	0.791056
C9	0.893458	0.778934	1.01309	0.668884	0.742471	0.789406
C9orf114	0.698971	0.604289	0.792351	0.468359	0.617586	0.609983
C9orf116	0.647116	0.558474	0.741635	0.422341	0.57999	0.562282
[truncated: 15,438 more rows]

## Sheet: 96-class simulation
	BRCA	CRC	LUNG	SKCM	STES	UCEC
A1BG	0.683119	0.695372	0.742948	0.541383	0.712521	0.693579
A1CF	0.955673	1.05236	0.920367	0.764665	0.830246	1.09467
A2M	0.762059	0.903071	0.793575	0.509674	0.801586	0.907157
A2ML1	0.837772	0.90138	0.826963	0.57118	0.801138	0.91249
A3GALT2	0.710934	0.725552	0.775204	0.576101	0.694569	0.740893
A4GALT	0.636804	0.650692	0.674072	0.400411	0.711258	0.635009
A4GNT	0.725114	0.782611	0.785976	0.524088	0.75357	0.765696
AAAS	0.88109	0.994404	0.901107	0.675645	0.889542	0.988234
AACS	0.710218	0.722134	0.719593	0.467611	0.710285	0.731775
AADAC	0.881933	1.04312	0.913105	0.637963	0.827466	1.08484
AADACL2	1.08935	1.09945	1.06789	0.931787	0.847786	1.13327
AADACL4	0.676769	0.781478	0.713309	0.404702	0.802618	0.762347
AADAT	1.02702	1.1515	1.02847	0.760674	0.847546	1.20161
AAED1	0.847387	0.763544	0.84119	0.583086	0.730392	0.792937
AAGAB	1.02334	1.011	0.909106	0.774784	0.815403	1.05057
AAK1	0.92465	0.979922	0.93412	0.668638	0.824288	1.01959
AAMDC	0.866189	1.1469	0.871218	0.616301	0.894225	1.15084
AAMP	0.846234	0.815069	0.780723	0.546193	0.751681	0.838181
AANAT	0.697974	0.740862	0.784732	0.462065	0.767163	0.732528
AAR2	0.738326	0.829183	0.710514	0.401023	0.788536	0.82686
AARD	0.85995	0.773977	0.853276	0.559943	0.749606	0.795095
AARS	0.789654	0.947875	0.768134	0.4985	0.822184	0.963144
AARS2	0.855596	0.960707	0.814829	0.567607	0.891318	0.956688
AARSD1	0.99811	1.16293	1.06093	0.534993	0.919686	1.22325
AASDH	0.959253	1.07588	0.979199	0.750157	0.8213	1.10798
AASDHPPT	1.10072	1.07402	1.09398	0.880251	0.878129	1.10732
AASS	0.999212	1.05555	0.971536	0.781548	0.850474	1.08874
AATF	0.929295	1.02199	0.928345	0.622232	0.789044	1.07171
AATK	0.781824	0.736614	0.798112	0.618608	0.695388	0.76832
ABAT	0.672669	0.770811	0.704468	0.42506	0.732853	0.770491
ABCA1	0.717583	0.825083	0.756982	0.493052	0.777054	0.818042
ABCA10	0.939867	1.06599	0.966142	0.684206	0.837591	1.08904
ABCA12	0.832994	0.988906	0.868385	0.596011	0.798322	1.00733
ABCA13	0.825766	0.969123	0.849077	0.536138	0.794507	0.984861
ABCA2	0.624693	0.667821	0.669371	0.419577	0.709948	0.660022
ABCA3	0.617514	0.683454	0.667895	0.377459	0.727406	0.67776
ABCA4	0.712216	0.807683	0.758291	0.471763	0.770796	0.808206
ABCA5	0.999083	1.19374	1.02452	0.80183	0.863376	1.23489
ABCA6	0.869153	1.00144	0.902074	0.621133	0.799701	1.02755
ABCA7	0.698785	0.764663	0.753162	0.507175	0.782445	0.762985
ABCA8	0.853311	0.944713	0.881352	0.591915	0.799892	0.967622
ABCA9	0.84449	1.023	0.885905	0.582532	0.817734	1.04833
ABCB1	0.879636	1.08485	0.862423	0.576845	0.893347	1.10475
ABCB10	0.829775	0.908963	0.845607	0.637026	0.814505	0.936661
ABCB11	0.877933	1.08941	0.869545	0.589612	0.847993	1.10977
ABCB4	0.847683	1.0173	0.844422	0.564019	0.817705	1.0628
ABCB5	0.916991	1.08319	0.917957	0.634582	0.868986	1.11972
ABCB6	0.746678	0.892465	0.767236	0.471548	0.837861	0.888803
ABCB8	0.727591	0.825612	0.749932	0.47132	0.854858	0.810459
ABCB9	0.616031	0.651866	0.634343	0.369121	0.729892	0.633853
ABCC1	0.60432	0.670914	0.644556	0.388443	0.709286	0.663229
ABCC10	0.757996	0.868225	0.784553	0.489975	0.849743	0.864521
ABCC11	0.673767	0.77802	0.708961	0.402109	0.759412	0.771751
ABCC12	0.735226	0.832001	0.738159	0.456957	0.767184	0.83426
ABCC2	0.731687	0.923015	0.747318	0.445314	0.812311	0.922036
ABCC3	0.669291	0.783474	0.696921	0.412133	0.790365	0.77159
ABCC4	0.834118	0.955778	0.853478	0.577765	0.787459	0.98348
ABCC5	0.756699	0.905357	0.747839	0.460239	0.785155	0.92007
ABCC6	0.72727	0.809499	0.748765	0.430328	0.819221	0.810999
ABCC8	0.61543	0.710752	0.654751	0.359248	0.760824	0.700817
ABCC9	0.857059	1.06243	0.883749	0.601927	0.866273	1.08388
ABCD2	0.937647	1.11301	0.893607	0.703815	0.852144	1.14305
ABCD3	0.946822	1.12439	0.999278	0.689156	0.885436	1.14642
ABCD4	0.607551	0.704957	0.686561	0.411983	0.732218	0.697759
ABCE1	0.997351	1.20763	1.07179	0.850619	0.891093	1.24793
ABCF1	0.745154	0.920664	0.765489	0.485447	0.826101	0.932369
ABCF2	0.745482	0.901079	0.763494	0.460697	0.805094	0.909941
ABCF3	0.819477	0.897872	0.807858	0.524055	0.813825	0.909678
ABCG1	0.645809	0.722628	0.69014	0.440306	0.719404	0.725411
ABCG2	0.799009	0.92132	0.814824	0.546917	0.812686	0.936149
ABCG4	0.608474	0.693995	0.654614	0.380104	0.732399	0.684091
ABCG5	0.726881	0.85933	0.75593	0.471405	0.754467	0.878305
ABCG8	0.664557	0.734016	0.696551	0.392422	0.735559	0.725366
ABHD1	0.771693	0.847687	0.804069	0.485815	0.834835	0.832349
ABHD10	1.10428	1.07065	1.09909	0.82223	0.903911	1.09643
ABHD11	0.699162	0.698772	0.811036	0.487867	0.800193	0.687796
ABHD12	0.794193	0.786312	0.836889	0.582348	0.729339	0.7959
ABHD12B	0.804683	0.865497	0.885853	0.624651	0.796442	0.874064
ABHD13	1.04545	1.08752	1.09037	0.931148	0.897105	1.08637
ABHD14A	0.786054	0.870763	0.804938	0.491662	0.825118	0.876489
ABHD14B	0.779643	0.909168	0.775639	0.504016	0.836727	0.911324
ABHD15	0.763876	0.749038	0.808342	0.556319	0.759254	0.744597
ABHD16A	0.834591	0.914554	0.775371	0.494546	0.841113	0.907767
ABHD16B	0.715955	0.689291	0.764559	0.520592	0.72304	0.677539
ABHD17A	0.651228	0.615245	0.713614	0.482405	0.648783	0.61324
ABHD17B	1.03497	1.06319	1.05373	0.835376	0.842923	1.09553
ABHD17C	0.69965	0.660669	0.76314	0.532497	0.64931	0.67458
ABHD2	0.65782	0.741067	0.731186	0.455388	0.707839	0.742097
ABHD3	0.8766	0.828853	0.892217	0.647484	0.777336	0.840884
ABHD4	0.782902	0.910855	0.791068	0.532383	0.824053	0.904974
ABHD5	1.02249	1.08709	1.06426	0.880702	0.833945	1.12484
ABHD6	0.768309	0.832999	0.739743	0.417169	0.772787	0.831136
ABHD8	0.703449	0.726033	0.734152	0.49486	0.710624	0.738832
ABI1	1.04388	1.17933	1.10475	0.956487	0.902298	1.24747
ABI2	1.12294	1.17826	1.07349	0.9958	0.86498	1.24826
ABI3	0.784315	0.870709	0.827929	0.610496	0.793141	0.89451
ABI3BP	0.963137	1.19723	1.02312	0.858341	0.903075	1.24513
ABL1	0.778586	0.829906	0.76683	0.562122	0.747438	0.853042
ABL2	0.927225	1.05773	0.921338	0.690906	0.846547	1.09242
ABLIM1	0.898614	0.94721	0.899766	0.648137	0.809694	0.961567
ABLIM2	0.764786	0.683228	0.782776	0.515163	0.681864	0.685529
ABLIM3	0.84329	0.850049	0.82428	0.590254	0.783563	0.839838
ABR	0.63257	0.672555	0.650942	0.391241	0.687382	0.67631
ABRA	0.867861	0.980457	0.883448	0.596881	0.787992	1.02326
ABT1	0.896211	1.0152	0.888101	0.624094	0.920687	1.01817
ABTB1	0.749721	0.746654	0.730723	0.44035	0.754577	0.740867
ABTB2	0.663848	0.707257	0.69181	0.449484	0.682982	0.716841
ACAA1	0.731365	0.859148	0.742833	0.490961	0.780666	0.88054
ACAA2	0.965351	1.22609	1.01823	0.830014	0.897532	1.28865
ACACA	0.910376	1.10723	0.883759	0.612641	0.86789	1.12479
ACACB	0.707824	0.804043	0.714422	0.44636	0.743378	0.813224
ACAD10	0.850023	0.948874	0.85491	0.594706	0.828169	0.964666
ACAD11	1.01718	1.07459	1.01664	0.762867	0.866697	1.10335
ACAD8	0.727537	0.79872	0.765338	0.457014	0.789454	0.793409
ACAD9	0.710903	0.840511	0.717386	0.4322	0.774192	0.842383
ACADL	1.04486	1.07905	1.05858	0.890841	0.857951	1.12085
ACADM	1.24968	1.32796	1.19484	0.98284	0.926546	1.41841
ACADS	0.67525	0.773441	0.69916	0.425234	0.766491	0.78162
ACADSB	0.962688	0.997301	0.931237	0.730451	0.806742	1.04745
ACADVL	0.765851	0.884372	0.767274	0.497588	0.822047	0.897322
ACAN	1.04431	1.05219	0.983339	0.836192	0.808956	1.11926
ACAP1	0.825852	0.993305	0.814281	0.542776	0.870326	1.01404
ACAP2	1.04123	1.14833	0.953546	0.653923	0.849619	1.20633
ACAP3	0.719511	0.729472	0.717396	0.454725	0.712392	0.743683
ACAT1	0.979551	1.22817	0.996913	0.83397	0.90245	1.31775
ACAT2	1.0076	1.17125	0.990379	0.851848	0.944485	1.20974
ACBD3	0.931595	0.948721	0.914635	0.741417	0.757636	1.0032
ACBD4	0.749433	0.951739	0.861035	0.597574	0.857629	0.953501
ACBD5	0.982165	0.969545	1.02199	0.802315	0.758547	1.02486
ACBD6	0.90423	0.954346	0.908912	0.672087	0.753577	1.00407
ACBD7	0.75607	0.866808	0.889151	0.709407	0.758183	0.903131
ACCS	0.744757	0.864814	0.763808	0.456249	0.805516	0.846276
ACCSL	0.777271	0.835089	0.78169	0.441316	0.806939	0.809759
ACD	0.871986	0.887154	0.917243	0.680404	0.837389	0.907502
ACE	0.670428	0.675395	0.718112	0.429005	0.710306	0.669777
ACER1	0.547479	0.647739	0.612572	0.294311	0.726942	0.613928
ACER2	0.653597	0.6668	0.711713	0.388488	0.723419	0.655088
ACER3	0.708517	0.8421	0.868392	0.536703	0.801604	0.845313
ACHE	0.777046	0.811829	0.776998	0.517529	0.797412	0.815214
ACIN1	1.11614	1.33133	0.996425	0.75154	0.952442	1.38675
ACKR2	0.648084	0.717983	0.707051	0.348464	0.788559	0.699889
ACKR3	0.498458	0.515571	0.552025	0.300257	0.624895	0.493169
ACKR4	0.726621	0.871279	0.792019	0.474087	0.800869	0.854984
ACLY	0.674054	0.767801	0.707866	0.460541	0.764926	0.767063
ACMSD	0.73896	0.871083	0.819869	0.61202	0.769826	0.884802
ACO1	0.861622	1.02616	0.870824	0.61638	0.839162	1.05436
ACO2	0.669056	0.797834	0.71402	0.459089	0.757397	0.797884
ACOT1	0.782429	0.796333	0.794957	0.562691	0.74261	0.810645
ACOT11	0.715679	0.75038	0.702114	0.445079	0.749903	0.739657
ACOT12	0.891709	0.996372	0.873174	0.707034	0.792153	1.03704
ACOT13	0.906642	1.20387	0.904377	0.681609	0.910296	1.28121
ACOT2	0.804164	0.831652	0.819569	0.576073	0.750248	0.857573
ACOT4	0.79682	0.775032	0.839819	0.583353	0.764777	0.785323
ACOT6	0.99088	1.05163	1.09411	0.831985	0.824768	1.09781
ACOT7	0.699171	0.756987	0.705423	0.437133	0.731865	0.769752
ACOT8	0.718284	0.729285	0.777938	0.498944	0.734892	0.730246
ACOX1	0.756965	0.931044	0.806535	0.521216	0.799984	0.935306
ACOX2	0.710201	0.838644	0.750201	0.417664	0.797867	0.834475
ACOX3	0.789576	0.83239	0.789609	0.531784	0.778608	0.852254
ACOXL	0.729251	0.850915	0.766629	0.468321	0.79643	0.859916
ACP1	0.949986	0.941484	0.913839	0.589307	0.740681	0.973851
ACP2	0.718366	0.774573	0.763796	0.423878	0.810924	0.759378
ACP5	0.73649	0.866902	0.737314	0.438886	0.778524	0.860497
ACP6	0.714073	0.782935	0.752588	0.460827	0.726491	0.797033
ACPP	0.84005	0.933908	0.854839	0.547251	0.77209	0.94813
ACPT	0.788527	0.915633	0.803169	0.544373	0.871865	0.912382
ACR	0.793598	0.814144	0.889192	0.667207	0.800258	0.82151
ACRBP	0.845584	0.841605	0.847509	0.53641	0.786329	0.835947
ACRV1	1.18555	0.905619	1.23366	1.03126	0.756822	0.944088
ACSBG1	0.652645	0.777532	0.704236	0.438635	0.74113	0.776065
ACSBG2	0.672535	0.804835	0.749281	0.450291	0.740671	0.817632
ACSF2	0.671793	0.806061	0.698001	0.407823	0.776677	0.810149
ACSF3	0.716108	0.733466	0.727405	0.485959	0.72792	0.740983
ACSL1	0.777019	0.84905	0.830992	0.577299	0.770857	0.872816
ACSL3	0.955423	1.05139	1.00031	0.854724	0.849684	1.07997
ACSL5	0.784948	0.87074	0.827873	0.528353	0.79041	0.884201
ACSL6	0.763061	0.829085	0.812993	0.488428	0.812485	0.827368
ACSM1	0.784404	0.900892	0.793336	0.50876	0.811968	0.893384
ACSM2A	0.830253	0.993083	0.825697	0.607933	0.842542	1.00366
ACSM2B	0.829287	0.998399	0.833831	0.607438	0.845982	1.00964
ACSM3	0.946442	1.1157	0.956564	0.73905	0.855073	1.14291
ACSM4	0.84678	0.990712	0.847331	0.636825	0.820756	0.999503
ACSM5	0.775582	0.898954	0.784052	0.533111	0.800164	0.918312
ACSS1	0.708567	0.726353	0.74129	0.473109	0.746652	0.722345
ACSS2	0.796974	0.89499	0.794746	0.539913	0.818235	0.890412
ACSS3	0.946786	0.975102	0.962541	0.825075	0.813469	1.01973
ACTA1	0.621744	0.609304	0.626005	0.393379	0.60916	0.619689
ACTA2	0.753522	0.866076	0.746831	0.470246	0.798425	0.856737
ACTB	0.669539	0.662892	0.66454	0.413733	0.685267	0.660121
ACTBL2	0.757746	0.905876	0.73488	0.45909	0.821515	0.912404
ACTC1	0.771224	0.84587	0.734551	0.47178	0.778951	0.843496
ACTG1	0.686354	0.725803	0.664069	0.43469	0.672327	0.735844
ACTG2	0.783064	0.832667	0.7234	0.441953	0.820113	0.808954
ACTL10	0.757385	0.720743	0.741653	0.480309	0.751717	0.714627
ACTL6A	1.0442	1.07584	1.02654	0.816773	0.815269	1.13461
ACTL6B	0.679749	0.682164	0.693472	0.477957	0.696252	0.681568
ACTL7A	0.705579	0.704549	0.730587	0.450003	0.713686	0.702249
ACTL7B	0.638215	0.619678	0.691077	0.465685	0.644465	0.623174
ACTL8	0.697036	0.708121	0.726393	0.482493	0.715727	0.704402
ACTL9	0.726852	0.729539	0.709039	0.488464	0.718859	0.732867
ACTN1	0.670137	0.772166	0.675428	0.391871	0.735312	0.766998
ACTN2	0.710897	0.785756	0.733877	0.428883	0.710936	0.804485
ACTN4	0.602262	0.655581	0.641447	0.376276	0.663668	0.657465
ACTR10	0.940104	1.12234	0.989775	0.7246	0.86883	1.18555
ACTR1A	0.771087	0.860497	0.776969	0.548438	0.810562	0.86035
ACTR1B	0.738247	0.743628	0.730015	0.510465	0.774983	0.737901
ACTR2	1.05894	1.29227	1.0158	0.756129	0.896659	1.34489
ACTR3	0.99493	1.07173	1.04053	0.903795	0.865632	1.08535
ACTR3B	0.814665	0.775724	0.842084	0.613496	0.74231	0.796541
ACTR3C	0.849387	0.816854	0.908993	0.677846	0.738224	0.853143
ACTR5	0.834802	0.855352	0.86023	0.579385	0.771769	0.872102
ACTR6	1.01493	1.05236	1.0191	0.8588	0.792484	1.0885
ACTR8	1.03026	1.07496	0.979331	0.757943	0.827826	1.12583
ACTRT2	0.627581	0.658214	0.668194	0.444355	0.65487	0.667923
ACTRT3	0.765565	0.769703	0.812766	0.545254	0.728266	0.786269
ACVR1	0.822926	0.868171	0.83301	0.59329	0.758347	0.883218
ACVR1B	0.800884	0.882395	0.7843	0.492899	0.814162	0.874958
ACVR1C	0.888301	0.960435	0.905135	0.667716	0.847886	0.973231
ACVR2A	0.960311	1.05267	1.00782	0.830264	0.825235	1.08736
ACVR2B	0.753567	0.762953	0.783429	0.548576	0.750011	0.761295
ACVRL1	0.728209	0.73897	0.715587	0.438295	0.729437	0.735765
ACY1	0.754751	0.82274	0.749357	0.469627	0.806491	0.814356
ACY3	0.782357	0.789161	0.752746	0.497821	0.763965	0.788147
ACYP1	0.880259	0.842595	0.85068	0.584313	0.832114	0.843549
ACYP2	0.835483	1.01069	0.846048	0.718819	0.79501	1.03518
ADA	0.736134	0.769522	0.713652	0.448638	0.756892	0.776522
ADAD1	1.02022	1.13888	1.04757	0.860094	0.881007	1.18243
ADAD2	0.694964	0.766492	0.763202	0.492523	0.786721	0.768024
ADAL	0.944648	1.14579	0.954023	0.65027	0.820077	1.21149
ADAM10	1.0584	1.10344	1.10391	0.866862	0.82927	1.13747
ADAM11	0.726118	0.738769	0.779865	0.529202	0.735392	0.736241
ADAM12	0.816285	0.846197	0.855108	0.595552	0.776593	0.868344
ADAM15	0.835128	0.898223	0.86405	0.623148	0.844275	0.903441
ADAM17	0.915937	0.914746	0.937398	0.650072	0.723416	0.946242
ADAM18	1.02843	1.06546	1.00621	0.77729	0.779391	1.10938
ADAM19	0.813518	0.831778	0.84381	0.595227	0.766985	0.846502
ADAM2	1.08503	0.962921	1.07604	0.861696	0.757025	1.00482
ADAM20	0.957004	0.981493	0.986376	0.663501	0.801063	0.988288
ADAM21	0.904586	0.919621	0.937092	0.618015	0.77268	0.924587
ADAM22	1.03701	0.981793	1.02436	0.809353	0.770755	1.01891
ADAM23	0.906362	0.871801	0.909335	0.672883	0.751101	0.900243
ADAM28	0.918846	0.967446	0.92638	0.591039	0.778074	0.995958
ADAM29	0.91552	0.964968	0.951744	0.646457	0.769894	0.980976
ADAM30	1.03776	1.01722	1.00198	0.765661	0.825713	1.03855
ADAM32	1.07081	1.02809	1.07329	0.887544	0.785572	1.07547
ADAM33	0.800558	0.717464	0.845369	0.591881	0.717182	0.723343
ADAM7	0.940711	0.972092	0.964104	0.697208	0.781421	0.99576
ADAM8	0.757576	0.739241	0.787482	0.497914	0.759228	0.73894
ADAM9	1.05894	1.03612	1.05531	0.832244	0.812348	1.07861
ADAMDEC1	0.866382	0.977204	0.873784	0.576457	0.785698	1.00935
ADAMTS1	0.873814	0.785652	0.852069	0.677021	0.687588	0.821449
ADAMTS10	0.744848	0.724415	0.763042	0.518561	0.72667	0.726645
ADAMTS12	0.844931	0.893691	0.87905	0.610153	0.757199	0.907672
ADAMTS13	0.789572	0.774772	0.828295	0.572	0.773071	0.774844
ADAMTS14	0.790902	0.781805	0.807894	0.558969	0.770978	0.768536
ADAMTS15	0.733552	0.739542	0.731637	0.527877	0.726505	0.742739
ADAMTS16	0.890948	0.828703	0.884619	0.639	0.746014	0.837787
ADAMTS17	0.775583	0.718257	0.800752	0.554786	0.691967	0.729178
ADAMTS18	0.880086	0.852134	0.904119	0.651016	0.748313	0.867922
ADAMTS19	1.02221	0.964146	1.00145	0.793084	0.772543	1.01103
ADAMTS2	0.736493	0.69103	0.75685	0.504808	0.697092	0.689921
ADAMTS20	1.10886	1.03475	1.09866	0.922908	0.789732	1.07747
ADAMTS3	1.01968	1.06285	1.00146	0.74336	0.819891	1.08699
ADAMTS4	0.798399	0.86504	0.836659	0.587214	0.809574	0.853276
ADAMTS5	0.815378	0.759643	0.811378	0.595912	0.740741	0.767013
ADAMTS6	1.01015	1.01881	1.01218	0.771306	0.805647	1.02731
ADAMTS7	0.823318	0.771915	0.826975	0.604998	0.747319	0.778093
ADAMTS8	0.745856	0.720198	0.763104	0.497191	0.6993	0.735785
ADAMTS9	0.922584	0.873563	0.911799	0.706023	0.725612	0.892199
ADAMTSL1	0.770677	0.794825	0.798442	0.548298	0.754716	0.795627
ADAMTSL2	0.705833	0.63299	0.734804	0.500105	0.637207	0.639061
ADAMTSL3	0.945812	0.979126	0.935683	0.687189	0.798341	1.00036
ADAMTSL4	0.954087	0.942075	0.951755	0.723128	0.85895	0.93735
ADAMTSL5	0.746257	0.764245	0.831685	0.533848	0.784967	0.745377
ADAP1	0.633848	0.703467	0.698664	0.419743	0.702499	0.699276
ADAP2	0.702142	0.86621	0.753351	0.428473	0.766669	0.872128
ADAR	0.794731	0.920652	0.83065	0.553049	0.799796	0.940884
ADARB1	0.771884	0.843219	0.800776	0.563461	0.775201	0.855856
ADARB2	0.666718	0.684897	0.715006	0.451462	0.70497	0.686453
ADAT1	0.882467	0.943292	0.917133	0.669272	0.816797	0.966474
ADAT2	0.9516	0.906415	0.868116	0.571442	0.785573	0.945221
ADAT3	0.759595	0.762622	0.738039	0.474621	0.759391	0.771019
ADCK1	0.627004	0.79619	0.688994	0.359725	0.748611	0.792474
ADCK2	0.715272	0.802314	0.736132	0.455457	0.780111	0.810462
ADCK3	0.687648	0.789663	0.716321	0.413612	0.760164	0.795745
ADCK4	0.802587	0.963768	0.804223	0.479566	0.856725	0.961186
ADCK5	0.677118	0.765275	0.706646	0.406899	0.78796	0.76052
ADCY1	0.648911	0.710323	0.685694	0.407657	0.724549	0.710507
ADCY10	0.723083	0.85431	0.773216	0.447711	0.772575	0.847656
ADCY2	0.668657	0.728411	0.711164	0.426728	0.74075	0.718705
ADCY3	0.616603	0.71381	0.63616	0.392584	0.723159	0.701325
ADCY4	0.661907	0.737479	0.724333	0.458255	0.766023	0.731111
ADCY5	0.643635	0.678648	0.675056	0.401545	0.696661	0.678469
ADCY6	0.69276	0.770362	0.70112	0.386697	0.800636	0.747027
ADCY7	0.610607	0.669846	0.656657	0.377104	0.715162	0.660587
ADCY8	0.714652	0.751341	0.716527	0.437017	0.713861	0.756154
ADCY9	0.658914	0.687087	0.679757	0.410107	0.668172	0.701538
ADCYAP1	0.646036	0.623178	0.734837	0.473529	0.649355	0.630337
ADCYAP1R1	0.664137	0.738651	0.708795	0.422722	0.761618	0.712701
ADD1	0.866746	0.92479	0.874995	0.631802	0.778485	0.968247
ADD2	0.748909	0.841005	0.727971	0.472676	0.725207	0.867817
ADD3	1.00849	1.20798	1.01656	0.79789	0.868316	1.26801
ADGB	1.03097	1.19792	1.01479	0.785348	0.84993	1.25361
ADH1A	0.852375	0.944272	0.851511	0.61061	0.844679	0.958408
ADH1B	0.845122	0.884885	0.820721	0.6151	0.804855	0.908518
ADH4	0.839949	1.01827	0.877726	0.653106	0.85546	1.059
ADH5	0.85903	0.988281	0.917719	0.747426	0.840983	1.02099
ADH6	0.830115	0.974531	0.86827	0.604428	0.855781	0.986391
ADH7	0.839361	0.965782	0.843787	0.662387	0.810174	0.982655
ADHFE1	0.926906	1.00654	0.874271	0.632455	0.851646	1.03807
ADI1	0.721633	0.705507	0.714458	0.479652	0.662117	0.703848
ADIG	0.633118	0.701454	0.757283	0.4285	0.624697	0.712477
ADIPOQ	0.841621	0.79936	0.878807	0.687215	0.790237	0.793799
ADIPOR1	0.749767	0.807716	0.77346	0.500674	0.842896	0.79471
ADIPOR2	0.813983	0.840511	0.879891	0.618194	0.828231	0.823263
ADIRF	0.732424	0.862883	0.691356	0.372255	0.784925	0.894691
ADK	0.885251	1.00773	0.902352	0.590178	0.828913	1.03688
ADM	0.76498	0.871365	0.81045	0.490935	0.847901	0.864572
ADM2	0.80375	0.921256	0.843247	0.565294	0.87672	0.922813
ADM5	0.819973	0.803816	0.88283	0.582526	0.824349	0.807409
ADNP	0.992034	1.02455	0.98626	0.716924	0.792334	1.05603
ADNP2	0.850533	0.926283	0.881117	0.642593	0.790783	0.95388
ADO	0.683643	0.685991	0.725945	0.481664	0.659237	0.702889
ADORA1	0.507974	0.619129	0.576525	0.296382	0.711912	0.59899
ADORA2A	0.626502	0.699178	0.667987	0.375425	0.759965	0.686677
ADORA2B	0.663426	0.673482	0.664535	0.346401	0.745908	0.668923
ADORA3	0.644766	0.790804	0.687968	0.385807	0.755922	0.764518
ADPGK	0.878173	0.837273	0.859863	0.631885	0.77879	0.857421
ADPRH	0.876972	0.980111	0.89836	0.618091	0.818519	0.998637
ADPRHL1	0.838824	0.779228	0.783142	0.52002	0.760407	0.794391
ADPRHL2	0.750246	0.808034	0.753428	0.465414	0.779388	0.815417
ADPRM	1.0045	1.02611	0.990825	0.713879	0.775985	1.06118
ADRA1A	0.632541	0.658678	0.673693	0.42401	0.694768	0.656902
ADRA1B	0.629635	0.665906	0.667776	0.41928	0.695684	0.664829
ADRA1D	0.66112	0.673208	0.697551	0.465543	0.696621	0.678567
ADRA2A	0.590056	0.615354	0.660929	0.412094	0.666635	0.613565
ADRA2B	0.690028	0.74189	0.724093	0.432977	0.784758	0.731692
ADRA2C	0.621318	0.657267	0.672524	0.454942	0.687089	0.653841
ADRB1	0.653275	0.658301	0.684252	0.465058	0.689806	0.656403
ADRB2	0.634704	0.718428	0.665189	0.378696	0.695745	0.715799
ADRB3	0.785428	0.773408	0.759807	0.539765	0.776222	0.779596
ADRBK1	0.612923	0.692662	0.650548	0.370124	0.692431	0.688778
ADRBK2	0.805882	0.894873	0.84451	0.547541	0.765813	0.909176
ADRM1	0.703977	0.691535	0.737194	0.525335	0.68146	0.725642
ADSL	0.889332	1.06685	0.886521	0.543725	0.869854	1.08837
ADSS	0.995654	0.996282	1.06061	0.934145	0.790538	1.05769
ADSSL1	0.740981	0.760545	0.764052	0.483387	0.737711	0.780057
ADTRP	0.588891	0.749365	0.699188	0.369139	0.747168	0.743627
AEBP1	0.761608	0.817507	0.750107	0.520515	0.751251	0.832837
AEBP2	0.882766	0.777651	0.937064	0.771125	0.665364	0.840814
AEN	0.800269	0.854389	0.785522	0.460574	0.823989	0.845081
AES	0.691484	0.716353	0.757323	0.498251	0.662962	0.739239
AFAP1	0.755111	0.840677	0.77604	0.530254	0.727852	0.872943
AFAP1L1	0.747675	0.860045	0.753254	0.503092	0.774889	0.86755
AFAP1L2	0.708375	0.855515	0.732988	0.490782	0.736559	0.881699
AFF1	0.990557	1.04572	0.940732	0.703577	0.807874	1.09316
AFF3	0.8599	0.840563	0.826998	0.587305	0.716673	0.880111
AFF4	1.08238	1.18266	1.01965	0.820039	0.829082	1.24091
AFG3L2	0.886875	0.988792	0.923049	0.69417	0.814266	1.02556
AFM	0.912731	1.01313	0.916793	0.578175	0.761154	1.04433
AFMID	0.789859	0.817738	0.763047	0.458744	0.746881	0.846109
AFP	0.979115	1.07149	0.974344	0.625004	0.794104	1.12195
AFTPH	1.23883	1.22956	1.10924	0.985976	0.822397	1.31532
AGA	1.05891	1.08272	1.03377	0.866925	0.871092	1.13372
AGAP1	0.698458	0.731472	0.711409	0.463281	0.708827	0.74409
AGAP2	0.798368	0.831092	0.81023	0.617783	0.773352	0.861953
AGAP3	0.736054	0.733555	0.729391	0.480755	0.747376	0.737527
AGAP4	0.82996	0.860605	0.791048	0.498898	0.774859	0.871583
AGAP5	0.831415	0.856676	0.798244	0.494178	0.769129	0.871619
AGAP6	0.834979	0.864305	0.799786	0.493389	0.765806	0.880157
AGAP9	0.861932	0.915722	0.822284	0.509586	0.809341	0.925094
AGBL1	0.761836	0.906817	0.777568	0.474134	0.79113	0.915171
AGBL2	0.929132	1.09984	0.921476	0.595435	0.838501	1.11098
AGBL3	0.936384	1.15107	0.94201	0.62778	0.836478	1.16799
AGBL4	0.732768	0.866651	0.759549	0.480303	0.800745	0.842508
AGBL5	0.88879	0.989121	0.885903	0.662418	0.863493	0.978147
AGER	0.882294	1.09087	0.896553	0.660177	0.960618	1.10208
AGFG1	1.12177	1.01026	1.07234	0.946518	0.843387	1.07314
AGFG2	0.803287	0.79412	0.857072	0.59166	0.776427	0.81381
AGGF1	1.1274	1.10505	1.03399	0.830436	0.794665	1.16462
AGK	0.821135	0.986604	0.868659	0.6222	0.820945	1.01745
AGL	1.18207	1.25143	1.15537	0.971213	0.899823	1.30624
AGMAT	0.777144	0.813604	0.790877	0.565766	0.789666	0.822073
AGMO	0.913042	1.16856	0.988435	0.70924	0.851623	1.20636
AGO1	0.72102	0.869815	0.73621	0.439167	0.810905	0.856915
AGO2	0.705719	0.702088	0.718261	0.422977	0.685701	0.708719
AGO3	1.00913	1.08734	1.02182	0.736573	0.883781	1.11715
AGO4	0.911543	1.05898	0.934338	0.721301	0.878498	1.07476
AGPAT1	0.719836	0.798722	0.756477	0.461212	0.830742	0.766134
AGPAT2	0.637456	0.656392	0.659443	0.400736	0.700032	0.646157
AGPAT3	0.571686	0.649605	0.659376	0.391789	0.724318	0.639242
AGPAT4	0.619278	0.685594	0.673417	0.385209	0.708408	0.668565
AGPAT5	0.843349	0.807132	0.862845	0.592446	0.734939	0.811295
AGPAT6	0.650855	0.766167	0.712881	0.448878	0.750214	0.757292
AGPAT9	0.816427	0.8973	0.852843	0.597012	0.811347	0.904183
AGPS	1.05607	1.07109	1.05127	0.872504	0.838012	1.12614
AGR2	0.835265	1.07951	0.821044	0.576619	0.812183	1.09794
AGR3	1.05116	1.06111	1.09046	0.867598	0.846638	1.10113
AGRN	0.787682	0.719612	0.787958	0.577379	0.718652	0.727787
AGRP	0.889753	1.03923	0.890451	0.508031	0.876048	1.03594
AGT	0.767529	0.854084	0.737167	0.407226	0.805047	0.857248
AGTPBP1	1.05784	1.14635	1.01677	0.801528	0.829439	1.20681
AGTR1	0.785728	1.05992	0.777917	0.507586	0.835426	1.06883
AGTRAP	0.83525	1.08293	0.862861	0.524686	0.96849	1.05857
AGXT	0.665855	0.739924	0.706549	0.458523	0.757602	0.737818
AGXT2	0.876474	1.01352	0.916013	0.588314	0.838216	1.02666
AHCTF1	1.19331	1.26734	1.13003	0.969243	0.877657	1.3404
AHCY	0.646193	0.731386	0.652828	0.414849	0.744466	0.725915
AHCYL1	0.750236	0.853648	0.777224	0.513146	0.790204	0.859037
AHCYL2	0.875312	0.923367	0.850353	0.633374	0.781597	0.953332
AHDC1	0.855691	0.870114	0.852885	0.646196	0.817973	0.885012
AHI1	1.15258	1.25277	1.10433	0.826466	0.879125	1.29338
AHNAK	0.804013	0.982295	0.822009	0.70745	0.816052	1.03717
AHNAK2	0.776268	0.915168	0.750168	0.574352	0.764408	0.983848
AHR	0.998208	1.07342	1.01189	0.719178	0.817821	1.11354
AHRR	0.829605	0.782069	0.84655	0.534203	0.772449	0.79591
AHSA1	0.848645	0.957715	0.828365	0.619784	0.802249	0.984424
AHSA2	0.761986	0.991196	0.840673	0.428666	0.835762	1.00225
AHSG	0.902123	0.875464	0.875289	0.666989	0.789061	0.914745
AHSP	0.672883	0.820935	0.742188	0.462968	0.769072	0.834348
AICDA	0.732671	0.855775	0.787766	0.507695	0.802868	0.821515
AIDA	0.956691	1.12168	0.953951	0.650102	0.769565	1.19341
AIF1	0.769403	0.90289	0.784556	0.509258	0.740049	0.937331
AIF1L	0.693344	0.875103	0.749714	0.411186	0.718134	0.893747
AIFM2	0.655562	0.830291	0.677447	0.39997	0.754875	0.842638
AIFM3	0.690055	0.780903	0.699146	0.436768	0.758627	0.789019
AIG1	0.720172	0.753737	0.785587	0.432495	0.736168	0.746123
AIM1	0.977455	1.00932	0.954024	0.777623	0.770763	1.07739
AIM1L	0.881348	0.863912	0.842778	0.603787	0.805018	0.88346
AIM2	0.880425	1.12722	0.900458	0.582625	0.868527	1.1711
AIMP1	0.975876	1.27538	1.00908	0.717187	0.919732	1.33901
AIMP2	0.771145	0.748587	0.775449	0.479742	0.694354	0.776141
AIP	0.678517	0.779903	0.700074	0.409407	0.757586	0.789155
AIPL1	0.690212	0.729983	0.724989	0.460072	0.714102	0.740521
AIRE	0.853281	0.833885	0.826531	0.540696	0.785869	0.864162
AJAP1	0.812301	0.819631	0.740511	0.535845	0.772258	0.842867
AJUBA	0.864448	0.819178	0.865172	0.686172	0.764592	0.830793
AK1	0.690056	0.824285	0.686723	0.496323	0.789713	0.813118
AK2	0.761103	0.929821	0.7505	0.45765	0.774536	0.942818
AK3	0.743751	0.936284	0.786789	0.575911	0.777393	0.954482
AK4	0.732585	0.795972	0.843346	0.544666	0.734514	0.820154
AK5	0.933644	1.05759	0.939075	0.633996	0.844058	1.09057
AK7	0.870972	1.02263	0.847195	0.619711	0.796093	1.07593
AK8	0.593957	0.729477	0.685994	0.372952	0.703286	0.727883
AK9	1.0566	1.24414	1.04661	0.791453	0.852668	1.3054
AKAP1	0.8306	0.891598	0.833126	0.574877	0.772355	0.921688
AKAP10	0.998442	1.08629	0.939416	0.70513	0.834262	1.13135
AKAP11	1.15807	1.24082	1.0661	0.847568	0.819253	1.31347
AKAP12	1.05643	1.09538	0.934364	0.754237	0.758162	1.21324
AKAP13	0.97602	1.1063	0.943059	0.668879	0.835572	1.15307
AKAP2	1.26483	1.11065	1.14999	1.32947	0.94066	1.17851
AKAP3	0.837703	1.00678	0.83028	0.573537	0.781193	1.04327
AKAP5	1.17193	1.32357	1.06738	0.748666	0.893796	1.38477
AKAP6	1.04357	1.0929	0.977603	0.766445	0.795202	1.13664
AKAP7	0.899384	1.12143	0.872076	0.570777	0.771753	1.18679
AKAP8	0.878378	0.862905	0.850067	0.626203	0.733172	0.906275
AKAP8L	0.825733	0.79292	0.805685	0.570393	0.68783	0.824613
AKAP9	1.15466	1.36841	1.07631	0.742331	0.848134	1.45176
AKIP1	1.06696	1.0122	0.933591	0.669686	0.84378	1.06368
AKIRIN1	0.848653	0.801593	0.896058	0.743581	0.713327	0.843741
AKIRIN2	0.86271	0.883867	0.859293	0.624852	0.726645	0.929003
AKNA	0.980285	1.03464	0.918721	0.682699	0.862044	1.08061
AKNAD1	1.0296	1.04489	0.955297	0.679506	0.775909	1.09768
AKR1A1	0.836052	0.953714	0.820811	0.537349	0.833771	0.96338
AKR1B1	0.612851	0.680455	0.663514	0.370851	0.735884	0.669923
AKR1B10	0.631929	0.861876	0.682373	0.41057	0.775484	0.871907
AKR1B15	0.661462	0.860481	0.720545	0.432345	0.771512	0.871263
AKR1C1	0.878155	1.02001	0.821138	0.556019	0.855504	1.02154
AKR1C2	0.841006	1.00855	0.826214	0.56304	0.839089	1.01149
AKR1C3	0.910818	1.0557	0.887465	0.58522	0.88434	1.05282
AKR1C4	0.849637	1.04899	0.894275	0.565577	0.873177	1.04959
AKR1D1	0.771171	0.957788	0.831062	0.516729	0.839635	0.943551
AKR1E2	0.69581	0.898999	0.767641	0.452222	0.759268	0.916126
AKR7A2	0.718618	0.691858	0.73925	0.512494	0.702905	0.702442
AKR7A3	0.706849	0.735122	0.707181	0.454462	0.727199	0.737064
AKT1	0.650865	0.761507	0.667242	0.417786	0.709525	0.773444
AKT1S1	0.869827	0.87957	0.842593	0.654373	0.795593	0.913804
AKT2	0.629948	0.771919	0.668705	0.397206	0.732868	0.770235
AKT3	1.05958	1.30424	1.05776	0.772883	0.864434	1.35733
AKTIP	1.0561	1.0889	1.049	0.883407	0.842886	1.12751
ALAD	0.782852	0.869487	0.781659	0.53738	0.850079	0.870471
ALAS1	0.896164	1.01813	0.83765	0.561457	0.844617	1.0156
ALB	0.979196	1.02759	0.901858	0.621515	0.793233	1.06631
ALCAM	0.890764	0.956935	0.924	0.758376	0.777678	0.984749
ALDH16A1	0.833901	0.865995	0.805909	0.576903	0.834022	0.88282
ALDH18A1	0.827642	0.985423	0.820694	0.532619	0.845237	0.990577
ALDH1A1	0.865412	1.03986	0.899927	0.69516	0.813193	1.07628
ALDH1A2	0.867868	0.936822	0.838596	0.610905	0.797594	0.965954
ALDH1A3	0.688565	0.770416	0.711841	0.468377	0.739071	0.785552
ALDH1B1	0.699889	0.813812	0.715411	0.429815	0.791268	0.811034
ALDH1L1	0.702078	0.805011	0.704042	0.468236	0.754252	0.819379
ALDH1L2	0.889052	1.08304	0.903028	0.713089	0.825407	1.1271
ALDH2	0.6663	0.754345	0.690184	0.425934	0.769755	0.747015
ALDH3A1	0.615652	0.679168	0.643826	0.360615	0.677758	0.683481
ALDH3A2	0.776589	1.01115	0.812446	0.552257	0.844272	1.03777
ALDH3B2	0.628312	0.6688	0.666612	0.382939	0.675537	0.667795
ALDH4A1	0.694921	0.709897	0.685943	0.437679	0.72503	0.715664
ALDH5A1	0.884834	0.894251	0.846138	0.592502	0.81905	0.926646
ALDH6A1	0.918455	1.11253	0.853514	0.652187	0.900766	1.14102
ALDH7A1	0.851283	0.881477	0.913429	0.734623	0.830262	0.892035
ALDH8A1	0.707349	0.80113	0.745516	0.523801	0.750095	0.815417
ALDH9A1	0.879508	0.910846	0.879835	0.719516	0.799528	0.94057
ALDOA	0.698851	0.786796	0.732898	0.458933	0.800937	0.772263
ALDOB	0.820838	0.951965	0.825944	0.497087	0.893296	0.958128
ALDOC	0.780476	0.997256	0.784606	0.516728	0.901198	0.985235
ALG1	0.75306	0.805267	0.782129	0.510215	0.777814	0.801979
ALG10	0.815053	0.927361	0.889561	0.639742	0.795843	0.923581
ALG10B	0.823773	0.924806	0.894808	0.605446	0.794497	0.922403
ALG11	0.916308	1.03093	0.98391	0.776258	0.766468	1.07619
ALG12	0.651516	0.73451	0.703221	0.393009	0.773423	0.731861
ALG14	0.9124	0.902547	0.903044	0.734153	0.836429	0.92869
ALG1L	0.806844	0.85774	0.794319	0.591213	0.771474	0.855918
ALG2	0.785781	0.805067	0.780297	0.505915	0.713279	0.831674
ALG3	0.619067	0.666546	0.723819	0.390247	0.781666	0.628551
ALG5	1.00143	1.27524	1.02697	0.733774	0.922506	1.35165
ALG6	0.85869	0.983217	0.953565	0.662995	0.803595	1.00381
ALG8	0.741263	0.881955	0.820973	0.554423	0.80054	0.88292
ALG9	0.859848	1.03779	0.872859	0.571501	0.846761	1.05383
ALK	0.783416	0.813795	0.824477	0.592032	0.754471	0.826414
ALKBH1	0.825778	1.00739	0.833378	0.464237	0.824438	1.03768
ALKBH2	0.865755	1.05833	0.895788	0.585469	0.872042	1.08107
ALKBH3	0.963166	1.12638	1.02026	0.776981	0.88292	1.12286
ALKBH4	0.694287	0.766307	0.723011	0.489245	0.756591	0.756745
ALKBH5	0.745805	0.804605	0.756234	0.531958	0.750212	0.812954
ALKBH6	0.784658	0.814191	0.836766	0.631049	0.807707	0.81641
ALKBH7	0.8513	0.859635	0.790444	0.599738	0.808487	0.849796
ALKBH8	1.00336	1.12233	1.00203	0.73601	0.821378	1.15819
ALLC	0.841357	0.936636	0.889254	0.690411	0.779053	0.985061
ALMS1	1.12332	1.25568	1.07185	0.813669	0.848585	1.32311
ALOX12	0.721942	0.810607	0.757393	0.456239	0.804413	0.800283
ALOX12B	0.645281	0.756242	0.69039	0.415013	0.73898	0.745669
ALOX15	0.773019	0.826888	0.783938	0.536819	0.782974	0.832409
ALOX15B	0.717487	0.768012	0.746803	0.416738	0.78531	0.755422
ALOX5	0.611217	0.6819	0.65623	0.383652	0.677045	0.677499
ALOX5AP	0.590772	0.650993	0.693211	0.351353	0.735354	0.640012
ALOXE3	0.740809	0.763966	0.770145	0.458801	0.761828	0.754511
ALPI	0.697153	0.70505	0.72762	0.470175	0.712572	0.714362
ALPK1	0.913189	0.920562	0.887491	0.656418	0.74333	0.952424
ALPK2	1.01956	1.03616	0.955888	0.706599	0.803073	1.08838
ALPK3	0.907976	0.973221	0.883204	0.603561	0.843914	1.01856
ALPL	0.686893	0.703152	0.682665	0.435059	0.711254	0.708911
ALPP	0.70538	0.739327	0.734892	0.490841	0.720993	0.752337
ALPPL2	0.700718	0.720559	0.730726	0.468903	0.718431	0.734199
ALS2	0.967273	1.08761	0.972295	0.676606	0.840808	1.12812
ALS2CL	0.720679	0.731092	0.775118	0.462882	0.758674	0.722518
ALS2CR11	1.06943	1.22001	1.04175	0.746092	0.807775	1.28593
ALS2CR12	0.83715	1.03394	0.829247	0.485679	0.807331	1.03575
ALX1	0.8625	0.88485	0.86497	0.600386	0.727323	0.919513
ALX3	0.857025	0.809873	0.852453	0.631989	0.773631	0.820379
ALX4	0.741237	0.705644	0.771546	0.494718	0.681697	0.733285
ALYREF	0.831333	0.827231	0.892769	0.732249	0.769568	0.868818
AMACR	0.826853	0.854019	0.864025	0.667238	0.759866	0.868621
AMBN	1.06172	1.11801	1.0884	0.839587	0.848484	1.21973
AMBP	0.688352	0.698911	0.718672	0.433365	0.694989	0.696318
AMBRA1	0.92578	1.04141	0.892872	0.623754	0.849656	1.05308
AMD1	0.817442	1.02886	0.896104	0.591896	0.817311	1.03978
AMDHD1	0.906062	0.865244	0.842165	0.601193	0.785409	0.899718
AMDHD2	0.7694	0.750489	0.770063	0.512344	0.766243	0.75553
AMER2	0.787213	0.752797	0.790846	0.628596	0.67998	0.802502
AMER3	0.886414	0.899577	0.866541	0.62212	0.806952	0.928203
AMFR	0.772272	0.835098	0.793882	0.530782	0.769253	0.84556
AMH	0.807875	0.837104	0.816961	0.610045	0.80082	0.855354
AMHR2	0.935896	1.02541	0.950498	0.682636	0.903719	1.01692
AMICA1	0.702924	0.927891	0.765743	0.473442	0.79034	0.927949
AMIGO1	0.681211	0.7658	0.718606	0.461557	0.740486	0.755698
AMIGO2	0.773055	0.815628	0.789458	0.614239	0.730663	0.829388
AMIGO3	0.680927	0.671525	0.781208	0.512211	0.703834	0.667722
AMMECR1L	0.825013	0.919245	0.860465	0.66942	0.838544	0.935525
AMN	0.727104	0.676965	0.756776	0.505394	0.718822	0.68172
AMN1	0.879922	1.0523	0.945217	0.631332	0.813574	1.09906
AMOTL1	0.845187	0.949496	0.824834	0.552239	0.788712	0.986468
AMOTL2	0.872594	1.03276	0.866991	0.543964	0.876729	1.05767
AMPD1	0.83246	0.934981	0.8245	0.519274	0.816898	0.925806
AMPD2	0.748588	0.791041	0.726818	0.447313	0.771146	0.779523
AMPD3	0.751269	0.823832	0.724136	0.446058	0.748107	0.833868
AMPH	0.927297	1.00456	0.902798	0.675893	0.822753	1.06181
AMT	0.776154	0.919307	0.797794	0.49708	0.834561	0.933174
AMTN	0.864277	1.00093	0.951015	0.696821	0.889405	1.04821
AMY2A	1.08398	1.15369	1.17562	1.05131	0.873896	1.18106
AMY2B	1.10579	1.21342	1.17298	1.06842	0.89587	1.23713
AMZ1	0.769298	0.791179	0.764014	0.471286	0.779767	0.796524
AMZ2	0.907528	1.01707	0.926388	0.664657	0.811221	1.01384
ANAPC1	1.00282	1.03113	1.02008	0.821713	0.846689	1.05766
ANAPC10	1.05602	1.28414	1.12231	0.943273	0.923847	1.30533
ANAPC11	0.974313	1.01496	0.937432	0.761415	0.859599	1.07475
ANAPC13	1.04637	1.04409	1.02355	0.741137	0.793416	1.05397
ANAPC15	0.943346	0.801023	0.89914	0.617114	0.668605	0.822983
ANAPC16	0.937389	0.995756	0.918568	0.733891	0.817843	1.03608
ANAPC2	0.687327	0.76264	0.71113	0.461567	0.749885	0.757335
ANAPC4	1.08997	1.14857	1.0206	0.834982	0.843164	1.19747
ANAPC5	0.765311	0.829114	0.795436	0.451719	0.743197	0.851299
ANAPC7	0.875293	0.983362	0.875314	0.578241	0.807296	1.02404
ANG	0.799782	0.868275	0.859857	0.495716	0.803512	0.854042
ANGEL1	0.855996	0.918485	0.856373	0.542868	0.837241	0.926624
ANGEL2	0.966022	1.063	1.03451	0.802047	0.819122	1.1022
ANGPT1	0.903897	0.987869	0.909128	0.61285	0.766866	1.00019
ANGPT2	0.831457	0.852523	0.855998	0.55104	0.715741	0.874526
ANGPT4	0.691404	0.755958	0.743525	0.380596	0.737419	0.753848
ANGPTL1	0.860657	1.05863	0.915977	0.670453	0.784313	1.0992
ANGPTL2	0.650464	0.697748	0.70715	0.444094	0.689126	0.698089
ANGPTL3	1.11063	1.21708	1.05974	0.771318	0.783897	1.29845
ANGPTL4	0.758327	0.730692	0.797572	0.525131	0.709448	0.740965
ANGPTL5	1.13443	1.19479	1.09402	0.900316	0.815515	1.25909
ANGPTL6	0.825477	0.805283	0.849885	0.616412	0.758127	0.827391
ANGPTL7	0.606793	0.742155	0.70968	0.449146	0.743931	0.712886
ANHX	0.780001	0.893942	0.83187	0.488998	0.827581	0.909035
ANK1	0.739701	0.83033	0.730463	0.468052	0.751733	0.860904
ANK2	1.0549	1.14465	0.956366	0.72153	0.830534	1.2171
ANK3	1.08851	1.14764	0.970448	0.781182	0.819874	1.22404
ANKAR	1.02002	1.17924	1.00603	0.726097	0.863737	1.21963
ANKDD1A	0.797805	0.846279	0.784372	0.478126	0.780927	0.878193
ANKDD1B	0.905398	0.960995	0.859543	0.514688	0.827281	0.995981
ANKEF1	0.950609	1.07916	0.955398	0.7629	0.854668	1.12943
ANKFN1	0.785465	0.90653	0.838613	0.521937	0.779509	0.918226
ANKFY1	0.773276	0.873579	0.779746	0.484845	0.77105	0.904867
ANKH	0.643226	0.708069	0.661375	0.377763	0.759686	0.702605
ANKHD1	0.803479	1.08261	1.1507	1.46507	0.863926	1.14265
ANKHD1-EIF4EBP3	1.03682	1.16356	1.04567	0.705708	1.03466	1.22765
ANKIB1	1.1365	1.23254	1.0834	0.948086	0.865501	1.28718
ANKK1	0.716433	0.826057	0.752442	0.433481	0.792603	0.834379
ANKLE1	0.923151	0.885918	0.929909	0.685689	0.861604	0.898403
ANKLE2	0.85087	0.919213	0.876023	0.658893	0.752093	0.961197
ANKMY1	0.697847	0.733773	0.753159	0.452777	0.715859	0.742464
ANKMY2	0.879963	1.02508	0.882299	0.682467	0.777689	1.07937
ANKRA2	1.09236	1.12962	1.0465	0.902973	0.874223	1.17542
ANKRD1	0.779341	1.04837	0.816705	0.527792	0.795521	1.10301
ANKRD10	0.845727	0.714576	0.868976	0.664706	0.666809	0.749324
ANKRD11	0.778235	0.798048	0.772354	0.542474	0.672774	0.846824
ANKRD12	1.24827	1.3925	1.1186	0.932552	0.823848	1.49194
ANKRD13A	0.790218	0.871704	0.816731	0.614871	0.734829	0.892806
ANKRD13B	0.735421	0.743241	0.729508	0.476485	0.738461	0.748367
ANKRD13C	0.956789	0.993336	0.931786	0.754232	0.792625	1.04702
ANKRD13D	0.774832	0.820988	0.76431	0.512581	0.792776	0.828083
ANKRD16	0.796436	0.872398	0.824968	0.514032	0.767273	0.903479
ANKRD17	1.13138	1.17065	1.10581	1.01749	0.854974	1.26674
ANKRD18A	0.940725	1.13095	0.908533	0.587172	0.790923	1.19669
ANKRD18B	0.937361	1.16446	0.916438	0.588912	0.802363	1.2271
ANKRD2	0.798855	0.902089	0.738812	0.472158	0.790485	0.942588
ANKRD20A4	0.970819	1.10648	0.941858	0.62203	0.778594	1.17243
ANKRD22	0.777019	0.923225	0.844464	0.447016	0.815741	0.922002
ANKRD23	0.798903	0.94613	0.76534	0.47968	0.824695	0.97305
ANKRD24	0.90601	0.981305	0.79946	0.535357	0.84479	1.03558
ANKRD26	1.10788	1.20463	1.04479	0.725185	0.799	1.27983
ANKRD27	0.809607	0.849824	0.812085	0.517221	0.724075	0.882524
ANKRD28	1.01817	1.13823	1.0143	0.785265	0.82901	1.21
ANKRD29	0.78978	0.905823	0.803948	0.532921	0.773214	0.962688
ANKRD30A	1.01917	1.14741	1.0125	0.678232	0.821159	1.22018
ANKRD30B	1.01168	1.17775	0.997689	0.671734	0.840505	1.24397
ANKRD31	1.16658	1.30166	1.08258	0.807266	0.837486	1.38882
ANKRD32	1.08593	1.23573	1.03723	0.759282	0.837668	1.28832
ANKRD33	0.815983	0.872916	0.806759	0.542737	0.827238	0.889606
ANKRD33B	0.75713	0.752065	0.76466	0.483303	0.731242	0.775536
ANKRD34A	0.890911	0.970863	0.910949	0.776533	0.810833	1.02324
ANKRD34B	0.930528	1.05561	0.92715	0.641855	0.788716	1.09712
ANKRD34C	0.896877	1.08984	0.887362	0.673315	0.813347	1.13738
ANKRD35	0.987836	1.08234	0.891904	0.612354	0.885978	1.12162
ANKRD36	1.13226	1.30639	1.02529	0.714083	0.849497	1.39987
ANKRD37	0.871397	0.814347	0.900308	0.612223	0.725611	0.860344
ANKRD39	0.824371	0.717871	0.802379	0.525973	0.708463	0.744593
ANKRD40	0.903555	1.10903	0.884557	0.633463	0.81024	1.16405
ANKRD42	0.98954	1.23218	0.965442	0.684288	0.873491	1.29296
ANKRD44	0.848378	0.927894	0.85974	0.608567	0.772183	0.969641
ANKRD45	0.940774	1.2034	0.924213	0.633156	0.851094	1.26314
ANKRD46	0.871479	0.919485	0.877309	0.648633	0.821171	0.925021
ANKRD49	1.04701	1.11626	0.946419	0.731088	0.814317	1.15517
ANKRD50	1.13129	1.18879	1.14094	0.971679	0.877795	1.25274
ANKRD52	0.78838	0.880303	0.776201	0.5066	0.775528	0.901988
ANKRD53	0.770006	0.801915	0.769925	0.486011	0.76159	0.811135
ANKRD54	0.790941	0.804668	0.790125	0.574524	0.749997	0.82942
ANKRD55	0.905818	1.02979	0.869899	0.572895	0.790585	1.06604
ANKRD6	0.910234	1.03131	0.851205	0.527241	0.823538	1.0753
ANKRD60	0.822836	0.822612	0.805698	0.498961	0.791894	0.838238
ANKRD61	0.692799	0.821229	0.752399	0.434562	0.762245	0.838025
ANKRD62	1.04032	1.16508	0.992719	0.632355	0.816965	1.21379
ANKRD65	0.964148	0.839183	0.861714	0.684791	0.779132	0.887411
ANKRD66	0.924534	1.09186	0.90387	0.57543	0.878986	1.12988
ANKRD7	0.888677	1.08052	0.990012	0.62148	0.865507	1.1202
ANKRD9	0.822684	0.756989	0.832209	0.645173	0.752623	0.758946
ANKS1A	0.762793	0.800099	0.776845	0.522946	0.723726	0.821445
ANKS1B	1.04321	1.03611	0.976158	0.773309	0.815674	1.07653
ANKS3	0.733394	0.817196	0.761125	0.493555	0.754242	0.838364
ANKS4B	0.889752	0.951552	0.867882	0.520805	0.777354	0.997115
ANKS6	0.796192	0.835219	0.814117	0.657275	0.73149	0.871628
ANKUB1	0.813532	1.04461	0.859345	0.592277	0.826523	1.07209
ANKZF1	1.04827	1.2275	0.996487	0.715908	0.952009	1.26447
ANLN	1.13063	1.28812	1.07441	0.879777	0.898939	1.35949
ANO1	0.558628	0.632367	0.623861	0.355546	0.666194	0.622999
ANO10	0.714816	0.897964	0.777558	0.486186	0.787759	0.893091
ANO2	0.680901	0.801412	0.743464	0.465303	0.754663	0.803484
ANO3	0.798364	0.903647	0.883553	0.585148	0.791392	0.902365
ANO4	0.863338	0.968419	0.90725	0.618403	0.814932	0.971967
ANO5	0.895238	1.05231	0.927408	0.660515	0.821506	1.06765
ANO6	0.807504	0.912546	0.848567	0.567323	0.799529	0.913959
ANO7	0.674155	0.723477	0.720023	0.401549	0.758714	0.713599
ANO8	0.709572	0.739213	0.760752	0.509964	0.743626	0.74893
ANO9	0.569012	0.639672	0.623695	0.322318	0.706729	0.623616
ANP32A	0.87073	0.871736	0.851523	0.629132	0.684485	0.946987
ANP32B	0.874358	0.991395	0.876141	0.59813	0.735883	1.04136
ANP32D	0.729465	0.951502	0.769029	0.486365	0.728162	0.967326
ANP32E	1.07019	1.31029	0.959172	0.759948	0.81033	1.43775
ANPEP	0.607824	0.724816	0.63305	0.393071	0.705284	0.72514
ANTXR1	0.790648	0.893351	0.848308	0.606825	0.793495	0.918161
ANTXR2	0.967595	1.06858	1.00681	0.779058	0.879714	1.10599
ANTXRL	0.79162	0.79786	0.899001	0.593281	0.772966	0.798802
ANXA1	0.945782	1.14751	0.898067	0.597354	0.887317	1.19776
ANXA10	0.84451	1.00756	0.88975	0.559204	0.818672	1.00437
ANXA11	0.788789	0.884222	0.82962	0.605502	0.810419	0.89113
ANXA13	0.821558	0.867498	0.800488	0.482326	0.777047	0.888952
ANXA2	0.741076	0.937316	0.771584	0.477197	0.755571	0.959973
ANXA2R	0.89072	0.845955	1.02893	0.829919	0.788673	0.86939
ANXA3	0.875894	1.00717	0.901214	0.681552	0.792061	1.03219
ANXA4	0.848003	0.974963	0.814278	0.484292	0.81474	0.991117
ANXA5	1.01378	1.27982	0.925137	0.630251	0.921714	1.31004
ANXA6	0.731066	0.863973	0.716525	0.405628	0.807961	0.861948
ANXA7	1.08853	1.2253	1.14108	1.0067	0.938465	1.27285
ANXA8	0.652677	0.759607	0.684699	0.371929	0.713359	0.770693
ANXA9	0.744716	0.975033	0.749702	0.404626	0.842605	0.992555
AOAH	0.830506	0.836644	0.854846	0.57883	0.719783	0.854605
AOC1	0.733501	0.755818	0.733219	0.469591	0.743467	0.747609
AOC2	0.790338	0.873952	0.806686	0.559431	0.837882	0.864426
AOC3	0.77011	0.830724	0.776171	0.509943	0.800423	0.819501
AOX1	0.825795	0.9259	0.881942	0.656202	0.801394	0.943872
AP1AR	1.34921	1.15126	1.19405	1.22203	0.795095	1.2352
AP1B1	0.622342	0.71288	0.65358	0.390377	0.73667	0.71069
AP1G1	0.926855	1.18112	0.891608	0.569113	0.89736	1.20266
AP1G2	0.818204	0.988117	0.754049	0.472567	0.863322	0.986237
AP1M1	0.564499	0.622249	0.608669	0.378447	0.651648	0.615511
AP1M2	0.598868	0.704223	0.63535	0.382271	0.688971	0.7042
AP1S1	0.576417	0.71716	0.62805	0.355528	0.711816	0.708749
AP1S3	0.740256	0.816959	0.784832	0.481592	0.755059	0.811353
AP2A1	0.64413	0.744426	0.647963	0.386635	0.71889	0.752767
AP2A2	0.686505	0.730232	0.698181	0.419115	0.715071	0.739821
AP2B1	0.795679	0.936419	0.814615	0.574333	0.837564	0.93785
AP2M1	0.625454	0.771439	0.660546	0.377825	0.743485	0.756097
AP2S1	0.59571	0.67319	0.59089	0.273569	0.725381	0.653269
AP3B1	1.04577	1.20893	0.997276	0.747102	0.87029	1.26456
AP3B2	0.749316	0.866995	0.725838	0.491556	0.76452	0.88342
AP3D1	0.629744	0.712442	0.665704	0.403548	0.68006	0.725987
AP3M1	0.770071	1.00939	0.875766	0.642383	0.844055	1.01932
AP3M2	0.756779	0.978425	0.771519	0.496015	0.840395	0.973249
AP3S1	0.860205	0.92165	0.904554	0.560476	0.768237	0.93803
AP3S2	0.591116	0.715015	0.790211	0.215858	0.940232	0.641847
AP4B1	0.881771	1.05865	0.892288	0.618546	0.851168	1.07276
AP4E1	1.00071	1.0728	0.971178	0.757891	0.792428	1.12607
AP4M1	0.733293	0.825867	0.760612	0.533553	0.763674	0.830817
AP4S1	0.898732	1.06338	0.872217	0.657634	0.798645	1.09691
AP5B1	0.80205	0.915262	0.824357	0.557914	0.871522	0.926405
AP5M1	0.961076	1.09247	1.05736	0.871554	0.847951	1.13665
AP5S1	0.801628	0.862745	0.814876	0.439861	0.828063	0.864694
AP5Z1	0.699433	0.762864	0.702212	0.415753	0.740266	0.77947
APAF1	1.04514	1.10051	1.01995	0.745764	0.852093	1.13438
APBA1	0.723888	0.690936	0.755994	0.5472	0.644576	0.720809
APBA2	0.697129	0.716377	0.71918	0.463422	0.663086	0.739367
APBA3	0.774986	0.763683	0.783784	0.568401	0.762228	0.775319
APBB1	0.828685	0.898858	0.827123	0.566292	0.821078	0.907212
APBB1IP	0.920059	0.876394	0.913793	0.71927	0.735365	0.943077
APBB2	0.834205	0.899828	0.817275	0.562176	0.747745	0.929501
APBB3	0.792308	0.971924	0.819212	0.530316	0.87133	0.976964
APC	1.28379	1.33562	1.16632	1.0392	0.886367	1.43696
APC2	0.8119	0.799912	0.778677	0.60593	0.756545	0.825802
APCDD1	0.720861	0.722175	0.742808	0.428749	0.731282	0.705155
APCDD1L	0.7733	0.796525	0.781539	0.54152	0.777444	0.797538
APCS	0.772803	0.882822	0.797465	0.533261	0.767151	0.880384
APEH	0.774631	0.845482	0.777071	0.549543	0.770716	0.844366
APEX1	0.945501	1.02404	0.894941	0.701738	0.858806	1.04767
APH1A	0.638957	0.747517	0.71692	0.403474	0.819397	0.729227
APH1B	0.682145	0.756629	0.76296	0.444748	0.766835	0.743222
API5	0.900863	1.12827	0.920193	0.660879	0.84449	1.16971
APIP	1.02413	0.9687	1.04222	0.962198	0.799233	1.01808
APLF	1.12844	1.03335	1.02781	0.80556	0.763846	1.10335
APLNR	0.603669	0.651611	0.626202	0.364143	0.726829	0.620439
APLP1	0.85599	0.915983	0.859337	0.557337	0.830691	0.935968
APLP2	0.847016	0.913902	0.823411	0.520466	0.78611	0.937553
APMAP	0.80448	0.891214	0.805101	0.56533	0.766357	0.917492
APOA1	0.627182	0.728572	0.692636	0.426674	0.660484	0.758311
APOA1BP	0.649623	0.70904	0.721812	0.520065	0.730203	0.707055
APOA2	0.675044	0.847599	0.75885	0.409685	0.813436	0.867469
APOA4	0.612921	0.786416	0.675862	0.392202	0.714189	0.803592
APOA5	0.720402	0.809562	0.776151	0.471113	0.753716	0.818075
APOB	0.820257	0.991405	0.822838	0.518033	0.794137	1.01161
APOBEC1	0.884056	0.92826	0.976735	0.757481	0.782961	0.949297
APOBEC2	0.690813	0.908816	0.708033	0.388869	0.809817	0.905233
APOBEC3B	0.66927	0.705513	0.761933	0.466681	0.72089	0.678607
APOBEC3C	0.672284	0.743397	0.742305	0.467586	0.695802	0.74551
APOBEC3D	0.674274	0.790277	0.743774	0.443311	0.751165	0.775382
APOBEC3F	0.691169	0.728915	0.766999	0.480508	0.697791	0.725385
APOBEC3G	0.776664	0.780639	0.821019	0.504919	0.73528	0.763318
APOBEC3H	0.647065	0.67345	0.72721	0.449371	0.686886	0.65592
APOBEC4	0.886382	0.94407	0.934893	0.601989	0.804307	0.967718
APOBR	1.02865	1.042	0.966187	0.707041	0.843388	1.12397
APOC1	0.61731	0.771076	0.645713	0.399149	0.787316	0.770669
APOC2	0.754029	1.03274	0.793398	0.416359	0.83808	1.05208
APOC3	0.755719	0.982634	0.73385	0.44234	0.822563	1.0471
APOC4	0.611126	0.701519	0.718776	0.374723	0.732976	0.702136
APOD	0.694662	0.745899	0.750616	0.523233	0.697068	0.763263
APOE	0.793667	0.873415	0.765542	0.500727	0.802944	0.896074
APOF	0.897321	1.0259	0.91198	0.569554	0.866811	1.03874
APOH	0.860561	0.875057	0.915202	0.81438	0.770218	0.89725
APOL1	0.750498	0.859865	0.796553	0.516876	0.796562	0.874706
APOL2	0.831019	0.979514	0.824637	0.50299	0.885308	0.985165
APOL3	0.813634	1.02524	0.810176	0.499637	0.88321	1.05677
APOL5	0.878783	1.03844	0.887637	0.590515	0.878609	1.06306
APOL6	0.773844	0.932178	0.779689	0.54187	0.806133	0.956661
APOLD1	0.715322	0.811539	0.741138	0.490984	0.813187	0.80345
APOM	0.696199	0.753156	0.761859	0.484086	0.805225	0.726886
APOPT1	0.899141	0.840312	0.913233	0.704777	0.738629	0.876304
APP	0.90026	0.957906	0.803842	0.547848	0.767513	1.00634
APPBP2	1.05853	1.09654	0.998207	0.690208	0.843706	1.1203
APPL1	1.18563	1.21921	1.06375	0.79704	0.885366	1.27631
APPL2	0.873641	0.957389	0.859078	0.578766	0.794806	1.00075
APRT	0.763934	0.787118	0.739786	0.441837	0.80196	0.793009
APTX	0.760887	0.972887	0.820453	0.527909	0.816671	0.994434
AQP1	0.632123	0.706983	0.688991	0.418034	0.748759	0.709713
AQP10	0.728079	0.874377	0.718055	0.455904	0.860203	0.875788
AQP11	0.620363	0.642032	0.706674	0.421919	0.64227	0.654734
AQP12A	0.69236	0.780998	0.72969	0.428602	0.79596	0.77535
AQP12B	0.693949	0.774586	0.725468	0.428614	0.787317	0.772442
AQP2	0.71906	0.772167	0.721249	0.462949	0.811191	0.769507
AQP3	0.640082	0.706921	0.68655	0.425679	0.782642	0.680331
AQP4	0.777297	0.918044	0.812296	0.616314	0.839194	0.934362
AQP5	0.619071	0.712788	0.637823	0.374281	0.782158	0.710843
AQP6	0.698879	0.787456	0.692958	0.437001	0.820048	0.783384
AQP7	0.678274	0.723933	0.733733	0.493617	0.789684	0.706932
AQP8	0.668697	0.766977	0.730686	0.449801	0.802167	0.778423
AQP9	0.718334	0.855305	0.803708	0.613064	0.861233	0.853734
AQR	1.02293	1.16136	0.991506	0.694515	0.880757	1.19906
ARAP1	0.797567	0.836295	0.774885	0.506991	0.813327	0.83517
ARAP2	1.02042	1.11907	0.998366	0.768892	0.838275	1.15633
ARAP3	0.813489	0.941614	0.830656	0.569111	0.861103	0.941787
ARC	0.712963	0.678709	0.69824	0.459728	0.647686	0.701806
ARCN1	0.934802	1.11619	0.88419	0.681414	0.834583	1.15665
AREG	1.04243	0.962074	0.946224	0.785784	0.718625	1.02642
AREL1	0.835168	0.933597	0.815705	0.54874	0.818669	0.931567
ARF1	0.589023	0.646339	0.610302	0.329672	0.723602	0.637987
ARF3	0.675041	0.83909	0.666245	0.425825	0.7989	0.846098
ARF4	0.99934	1.18041	0.992945	0.800014	0.927664	1.20097
ARF5	0.674006	0.762007	0.671892	0.42107	0.748743	0.749714
ARF6	0.592982	0.650485	0.619534	0.380153	0.689625	0.635568
ARFGAP1	0.792614	0.72679	0.826399	0.622194	0.690903	0.753717
ARFGAP2	0.848037	0.909319	0.80744	0.54082	0.804182	0.929163
ARFGAP3	1.07337	0.995568	0.964549	0.806117	0.807456	1.03862
ARFGEF1	1.04033	1.15088	1.04328	0.763499	0.864012	1.19656
ARFGEF2	0.821598	0.898558	0.819486	0.498709	0.798692	0.905185
ARFIP1	1.01054	1.2199	1.03269	0.747369	0.890128	1.27546
ARFIP2	0.758305	0.920778	0.785938	0.506449	0.800645	0.919824
ARFRP1	0.658053	0.685329	0.663425	0.434185	0.657454	0.694803
ARG1	0.902123	1.0329	0.954476	0.816163	0.845525	1.0722
ARG2	0.931414	1.05998	0.928678	0.715631	0.857051	1.0986
ARGFX	0.955208	1.07471	0.916731	0.610332	0.819633	1.10101
ARGLU1	1.05331	1.22973	0.845933	0.630552	0.949048	1.25182
ARHGAP1	0.580739	0.680967	0.646025	0.366598	0.705782	0.674555
ARHGAP10	0.83242	1.00538	0.859222	0.581475	0.777842	1.05319
ARHGAP11A	1.13848	1.2584	1.14223	0.894209	0.865209	1.32661
ARHGAP11B	0.965811	1.15773	0.979441	0.666712	0.82032	1.22128
ARHGAP12	1.07937	1.20347	1.05375	0.86232	0.852207	1.25623
ARHGAP15	0.861	0.967663	0.877131	0.593809	0.764403	0.996598
ARHGAP17	0.956216	0.964684	0.92694	0.699245	0.802286	1.01845
ARHGAP18	0.854088	1.03279	0.887922	0.609004	0.817244	1.07231
ARHGAP19	0.841301	1.08229	0.877156	0.56213	0.872516	1.09719
ARHGAP20	0.961552	1.08727	0.921045	0.662356	0.838461	1.11849
ARHGAP21	1.08334	1.15725	1.01139	0.835595	0.81858	1.22417
ARHGAP22	0.722928	0.790654	0.761403	0.516606	0.743077	0.806345
ARHGAP23	0.816648	0.856747	0.799376	0.586637	0.801099	0.865904
ARHGAP24	0.870045	1.00227	0.844536	0.588514	0.778217	1.01289
ARHGAP25	0.758316	0.869135	0.787891	0.484304	0.776974	0.881744
ARHGAP26	0.748697	0.843333	0.752864	0.499969	0.725679	0.865908
ARHGAP27	0.770787	0.746877	0.781874	0.573718	0.710875	0.762482
ARHGAP28	0.934515	1.1904	0.910361	0.662759	0.844267	1.25105
ARHGAP29	1.09547	1.28968	1.06209	0.803793	0.891521	1.34771
ARHGAP30	1.02552	1.1265	0.970267	0.708748	0.920787	1.16259
ARHGAP31	0.924295	0.974702	0.918161	0.667668	0.812148	1.01694
ARHGAP32	1.02879	1.06952	0.976884	0.728257	0.833813	1.11442
ARHGAP33	0.862276	0.917189	0.876782	0.664659	0.847575	0.924364
ARHGAP35	0.852291	0.918742	0.819117	0.539771	0.767766	0.937878
ARHGAP39	0.675741	0.664282	0.717078	0.463881	0.673534	0.669567
ARHGAP40	0.734408	0.859937	0.769435	0.482919	0.782471	0.874324
ARHGAP42	0.987892	1.10515	0.991931	0.751543	0.82448	1.14327
ARHGAP44	0.845115	0.872365	0.832651	0.598972	0.77359	0.9027
ARHGAP5	1.13054	1.26221	1.07953	0.873289	0.844309	1.32782
ARHGAP9	0.821666	0.91569	0.849792	0.638383	0.819106	0.926156
ARHGDIA	0.745698	0.836048	0.748679	0.547332	0.779445	0.845624
ARHGDIB	0.754444	0.873165	0.776948	0.648448	0.743898	0.912723
ARHGDIG	0.638111	0.659798	0.703076	0.478696	0.692767	0.666688
ARHGEF1	0.769955	0.918251	0.758782	0.506601	0.810753	0.931162
ARHGEF10	0.788302	0.779292	0.806171	0.566373	0.709605	0.811448
ARHGEF10L	0.670682	0.731499	0.713213	0.443146	0.728558	0.738834
ARHGEF11	0.858411	1.02192	0.851439	0.586263	0.847864	1.03952
ARHGEF12	1.03305	1.21638	1.00007	0.759756	0.86539	1.2664
ARHGEF15	0.915538	1.04703	0.889398	0.662708	0.909956	1.05191
ARHGEF16	0.651806	0.778957	0.695782	0.392932	0.769173	0.779733
ARHGEF17	0.855342	0.871646	0.849242	0.633364	0.803532	0.893018
ARHGEF18	0.7118	0.77337	0.75219	0.476964	0.717246	0.792239
ARHGEF19	0.784308	0.909682	0.786623	0.490067	0.820808	0.918995
ARHGEF2	0.789792	0.974063	0.775218	0.500907	0.861504	0.9671
ARHGEF25	0.831087	0.975646	0.851943	0.593636	0.820905	0.997231
ARHGEF26	0.827638	0.843926	0.811416	0.585698	0.738241	0.875811
ARHGEF28	0.94026	0.97203	0.911662	0.628582	0.773663	1.00892
ARHGEF3	0.834563	0.86993	0.841372	0.534908	0.776295	0.880165
ARHGEF33	0.805535	0.800369	0.820825	0.534679	0.690803	0.843189
ARHGEF35	1.10224	1.04541	1.04334	0.738054	0.811691	1.11366
ARHGEF37	0.720902	0.865503	0.744705	0.427452	0.776895	0.873722
ARHGEF38	0.848789	1.05868	0.839483	0.503716	0.784883	1.08166
ARHGEF39	0.774445	0.935569	0.847652	0.519439	0.889978	0.900631
ARHGEF4	0.643681	0.711246	0.732009	0.440368	0.70853	0.711488
ARHGEF40	0.948171	1.06323	0.920606	0.707312	0.915186	1.08369
ARHGEF5	0.941491	0.964404	0.910797	0.653851	0.819142	0.988834
ARHGEF7	0.8206	0.862166	0.797559	0.528921	0.730729	0.893573
ARID1A	0.89454	0.826587	0.922535	0.711783	0.752772	0.860172
ARID1B	0.844183	0.726808	0.92268	0.758444	0.673162	0.765159
ARID2	1.1196	1.11858	1.16598	1.02442	0.870971	1.19274
ARID3A	0.803285	0.839765	0.7966	0.618872	0.768078	0.883233
ARID3B	0.822932	0.94838	0.813165	0.541474	0.84131	0.972422
ARID3C	0.815064	0.919923	0.860744	0.63951	0.828128	0.962443
ARID4A	1.20452	1.31732	1.12001	0.841894	0.856095	1.39859
ARID4B	1.19143	1.33426	1.06982	0.916124	0.83723	1.43401
ARID5A	0.7508	0.818616	0.777452	0.50898	0.770419	0.840767
ARID5B	0.844421	0.919928	0.84049	0.567523	0.755995	0.961028
ARIH1	0.816595	0.73274	0.883283	0.674289	0.649885	0.767355
ARIH2	0.879764	0.861775	0.879004	0.545767	0.765092	0.87374
ARIH2OS	0.869218	0.898409	0.867949	0.679714	0.835411	0.931084
ARL1	1.07601	1.29335	1.00879	0.942909	0.913196	1.35149
ARL10	0.801982	0.706315	0.76908	0.636057	0.719422	0.706897
ARL11	0.727743	0.877915	0.768385	0.510629	0.735351	0.929549
ARL13B	1.06435	1.17888	1.10404	0.852719	0.895789	1.22304
ARL14	0.861705	0.997185	0.857608	0.561186	0.790552	1.0396
ARL14EP	1.16906	1.07302	1.14936	0.936781	0.821329	1.09067
ARL14EPL	0.904252	0.874299	0.872483	0.5629	0.727188	0.893524
ARL15	0.962877	1.08635	0.984462	0.721534	0.841903	1.1053
ARL16	0.77521	0.787075	0.73057	0.499356	0.757117	0.806411
ARL2	0.626347	0.813435	0.686211	0.415211	0.806216	0.790251
ARL2BP	0.902274	0.996929	0.838036	0.620061	0.683365	1.02396
ARL3	0.712342	0.956137	0.832766	0.549086	0.787995	0.967899
ARL4A	1.03922	1.15105	1.04472	0.6624	0.825729	1.18116
ARL4C	0.549579	0.55022	0.589352	0.356767	0.590516	0.548301
ARL4D	0.778215	0.940347	0.740315	0.454738	0.842732	0.947606
ARL5A	1.0934	1.20226	1.13179	0.771405	0.868038	1.24941
ARL5B	0.984691	0.968664	0.941826	0.717807	0.907359	0.961683
ARL5C	0.646209	0.711692	0.65916	0.418615	0.754848	0.709673
ARL6	0.945514	1.05863	0.990997	0.737125	0.843028	1.0723
ARL6IP1	0.803492	1.05732	0.854713	0.63745	0.827538	1.07802
ARL6IP4	0.959204	0.982666	0.873527	0.654957	0.836887	1.03086
ARL6IP5	0.608773	0.738771	0.654536	0.417091	0.754161	0.727882
ARL6IP6	0.864313	0.833327	0.904463	0.709593	0.770128	0.857298
ARL8A	0.634582	0.706971	0.71189	0.425136	0.708284	0.70823
ARL8B	0.901244	0.950247	0.931453	0.72003	0.810336	0.973207
ARL9	0.998483	1.13638	0.865973	0.604743	0.855238	1.14443
ARMC1	1.25589	1.28709	1.03474	0.784376	0.928146	1.35794
ARMC10	0.931245	0.952498	0.931305	0.649399	0.804931	0.986844
ARMC12	0.681338	0.821382	0.717994	0.443524	0.789988	0.810654
ARMC2	0.840574	0.934671	0.867895	0.589732	0.773293	0.962583
ARMC3	0.99699	1.17271	0.964433	0.73725	0.849058	1.24087
ARMC4	0.916361	1.09157	0.917264	0.694169	0.849168	1.13551
ARMC5	0.88343	0.978537	0.880489	0.631259	0.903028	1.00197
ARMC6	0.718971	0.807925	0.738363	0.399882	0.789669	0.821224
ARMC7	0.690119	0.693892	0.703221	0.380472	0.741381	0.706634
ARMC8	0.903479	1.09282	0.923603	0.634938	0.861285	1.11283
ARMC9	0.75643	0.858275	0.773662	0.488767	0.738979	0.872297
ARMS2	0.999897	1.0882	0.976739	0.657293	0.889591	1.10102
ARNT	0.997687	1.02839	0.941828	0.679988	0.867524	1.03974
ARNT2	0.852116	0.84547	0.836729	0.604462	0.741677	0.863646
ARNTL	0.981611	1.0544	0.99689	0.763123	0.826629	1.08826
ARNTL2	1.09715	1.12284	1.05878	0.779435	0.823523	1.16841
ARPC1A	0.71747	0.76855	0.757402	0.500808	0.73085	0.757939
ARPC1B	0.594443	0.604007	0.660431	0.405313	0.640122	0.599437
ARPC2	0.720663	0.857476	0.753513	0.460713	0.758193	0.866542
ARPC3	0.742876	0.887657	0.822996	0.58948	0.732511	0.928658
ARPC4	0.659401	0.925636	0.66847	0.362275	0.755608	0.913539
ARPC5	0.79581	0.86467	0.771119	0.571377	0.741102	0.910685
ARPC5L	0.842702	0.844669	0.768925	0.556499	0.724511	0.881708
ARPP19	0.995832	1.13315	0.96288	0.83737	0.804459	1.2355
ARPP21	0.953842	0.980985	0.967719	0.729535	0.788881	1.0247
ARRB1	0.675823	0.823738	0.688592	0.446415	0.732421	0.845402
ARRB2	0.752519	0.840709	0.733395	0.508404	0.787972	0.845292
ARRDC1	0.707621	0.721187	0.742731	0.482	0.724385	0.729667
ARRDC2	0.781972	0.762772	0.783999	0.565896	0.767053	0.76812
ARRDC3	0.980333	1.0054	1.00661	0.805126	0.824075	1.02623
ARRDC4	0.856363	0.884817	0.87243	0.689003	0.7624	0.920442
ARRDC5	0.652305	0.672303	0.674277	0.412166	0.670017	0.6683
ARSA	0.812235	0.864312	0.805367	0.542561	0.816261	0.880293
ARSB	0.873487	0.797635	0.878696	0.644072	0.757223	0.81524
ARSG	0.849334	0.896882	0.895041	0.681302	0.794021	0.915113
ARSI	0.709427	0.779888	0.744956	0.481783	0.778688	0.766893
ARSJ	0.869872	0.915741	0.927376	0.671504	0.801571	0.931566
ARSK	1.00756	1.08936	1.0173	0.859527	0.804575	1.14514
ART1	0.784255	0.913061	0.797664	0.461284	0.863257	0.899584
ART3	0.877585	0.992426	0.914972	0.691019	0.797069	1.01003
ART4	0.745172	0.895473	0.826621	0.423349	0.817685	0.887124
ART5	0.841934	0.887131	0.83062	0.552704	0.862474	0.875594
ARTN	0.897785	0.883091	0.914947	0.81764	0.863354	0.89285
ARV1	0.656006	0.711535	0.745053	0.459752	0.713368	0.698861
ARVCF	0.807096	0.888435	0.806882	0.6061	0.827578	0.894194
AS3MT	0.907807	1.02771	0.945196	0.664125	0.816725	1.06549
ASAH1	0.818707	0.93796	0.855672	0.580319	0.789402	0.970852
ASAH2	0.939204	1.0554	0.919042	0.702937	0.847914	1.08422
ASAH2B	0.968911	1.02312	0.952749	0.67394	0.830576	1.04832
ASAP1	0.892524	0.995807	0.895504	0.622063	0.79452	1.03572
ASAP2	0.77714	0.825357	0.781701	0.535914	0.714101	0.86711
ASAP3	0.745377	0.814378	0.768692	0.482476	0.740113	0.831373
ASB1	0.724103	0.827099	0.764159	0.483978	0.762217	0.839145
ASB10	0.842103	0.873947	0.838819	0.610814	0.838335	0.868223
ASB13	0.622493	0.648231	0.670295	0.415152	0.662515	0.66213
ASB14	0.83568	0.995458	0.901108	0.619288	0.813491	1.01319
ASB15	0.900058	1.03709	0.967383	0.77468	0.803239	1.0796
ASB16	0.835213	0.863917	0.805352	0.516241	0.820753	0.867627
ASB17	0.87395	1.04047	0.986462	0.708853	0.830006	1.057
ASB18	0.743178	0.695556	0.777902	0.542228	0.673761	0.715311
ASB2	0.663532	0.684615	0.69887	0.437318	0.664915	0.699072
ASB4	0.765439	0.778192	0.764895	0.503736	0.72793	0.786096
ASB5	0.918228	0.989204	0.975677	0.78882	0.819729	1.04264
ASB6	0.669261	0.72463	0.698686	0.416869	0.69776	0.728842
ASB7	0.962084	1.02379	0.909497	0.546447	0.844732	1.05374
ASB8	0.833865	1.11704	0.831829	0.533327	0.854005	1.15456
ASCC1	0.957537	0.997406	0.931436	0.584735	0.802106	1.00403
ASCC2	0.742048	0.801552	0.756828	0.44162	0.744083	0.809763
ASCC3	0.983135	1.17206	0.991567	0.711064	0.878024	1.20901
ASCL1	0.650693	0.650406	0.717467	0.48185	0.619384	0.680123
ASCL2	0.820391	0.792225	0.827894	0.772739	0.746959	0.812758
ASCL3	0.850766	0.956929	0.831674	0.558168	0.784749	0.964326
ASCL4	0.749737	0.768354	0.78696	0.560631	0.7362	0.775761
ASF1A	1.10444	1.05986	1.05819	0.896131	0.773764	1.12526
ASF1B	0.631025	0.7069	0.672043	0.395038	0.695207	0.697777
ASGR1	0.663434	0.651877	0.760113	0.509656	0.639501	0.665101
ASGR2	0.641968	0.696945	0.736962	0.438387	0.680859	0.6995
ASH1L	1.0779	1.19557	1.01509	0.757867	0.872484	1.23176
ASH2L	0.984967	0.990109	0.95036	0.745025	0.807448	1.03284
ASIC1	0.722333	0.75077	0.740029	0.476718	0.721519	0.748801
ASIC2	0.710442	0.71465	0.746291	0.469325	0.721309	0.704678
ASIC3	0.784171	0.763087	0.76368	0.495167	0.750975	0.763105
ASIC4	0.768235	0.819623	0.798762	0.499629	0.827847	0.810468
ASIC5	0.813046	0.960876	0.872163	0.545581	0.808421	0.961811
ASIP	0.668514	0.792405	0.679861	0.34334	0.736986	0.799052
ASL	0.673842	0.81937	0.699365	0.429512	0.776285	0.817873
ASNA1	0.638427	0.654983	0.678529	0.385084	0.687895	0.654045
ASNS	0.922067	1.03762	0.912005	0.68073	0.821833	1.07156
ASNSD1	1.16059	1.29722	1.0854	0.921447	0.907787	1.34654
ASPA	1.02665	1.04677	0.960697	0.747736	0.801626	1.09736
ASPDH	0.828571	0.862075	0.802931	0.596083	0.841911	0.872696
ASPG	0.714615	0.753526	0.728236	0.463296	0.764267	0.763842
ASPH	0.975147	1.03173	0.949756	0.6551	0.790084	1.09065
ASPHD1	0.82934	0.900209	0.868292	0.628021	0.880165	0.911211
ASPHD2	0.701245	0.685403	0.720208	0.453077	0.706163	0.674416
ASPM	1.06089	1.36359	1.03983	0.647916	0.901931	1.42985
ASPN	0.956033	1.08612	0.971842	0.689243	0.802613	1.11712
ASPRV1	0.663569	0.812326	0.72094	0.44174	0.798605	0.819234
ASPSCR1	0.820991	0.827555	0.838163	0.652181	0.778081	0.850076
ASRGL1	0.848629	0.817269	0.844263	0.69451	0.761419	0.862999
ASS1	0.636303	0.731529	0.664952	0.41623	0.757799	0.725589
ASTE1	0.869508	1.06461	0.887303	0.544536	0.819356	1.09117
ASTL	0.74551	0.853336	0.809953	0.560895	0.802797	0.858828
ASTN1	0.750363	0.765099	0.762096	0.532277	0.722852	0.763161
ASTN2	0.71744	0.749593	0.744668	0.506946	0.718892	0.748997
ASUN	1.12483	1.28953	1.07171	0.92541	0.862907	1.36508
ASXL1	0.993532	1.09063	0.958979	0.724414	0.846413	1.14786
ASXL2	0.9582	1.06639	0.975565	0.753283	0.831206	1.11785
ASXL3	1.12361	1.12914	1.02564	0.851077	0.82966	1.19326
ASZ1	1.13827	1.11067	1.08855	0.700213	0.818659	1.19486
ATAD1	0.972459	1.13209	0.983326	0.761392	0.895551	1.16604
ATAD2	1.21285	1.30816	1.11398	0.855467	0.866444	1.38088
ATAD2B	1.18626	1.28302	1.11712	0.882256	0.882454	1.34274
ATAD3A	0.682616	0.777679	0.713299	0.450533	0.756242	0.79333
ATAD3B	0.706505	0.783264	0.720279	0.462462	0.758627	0.798563
ATAD3C	0.642373	0.7617	0.679866	0.400731	0.760329	0.763798
ATAD5	1.16584	1.29874	1.07698	0.810372	0.838716	1.37696
ATAT1	0.911201	1.09299	0.915124	0.670611	0.919348	1.10341
ATCAY	0.666246	0.702733	0.681233	0.424944	0.65021	0.728868
ATE1	0.906066	0.935915	0.959357	0.703523	0.735811	0.987965
ATF1	1.21393	1.42809	1.08506	0.886221	0.91266	1.5319
ATF2	1.11384	1.23007	1.07555	0.880774	0.874308	1.31864
ATF3	0.710313	0.907767	0.738634	0.439883	0.752084	0.92518
ATF4	0.863744	0.967238	0.827782	0.540756	0.764669	1.00871
ATF5	0.820873	1.0012	0.864059	0.586789	0.891999	1.04287
ATF6	0.985471	1.05314	0.976965	0.738025	0.822308	1.1004
ATF6B	0.845479	0.944756	0.842346	0.578231	0.841716	0.949398
ATF7	0.944303	1.15174	0.91999	0.731364	0.893912	1.18466
ATF7IP	1.18788	1.29819	1.08018	1.05871	0.867278	1.37594
ATF7IP2	1.03539	1.19485	0.991294	0.709731	0.832764	1.25829
ATG10	0.824789	0.941833	0.96917	0.719562	0.775162	0.965463
ATG12	1.13873	1.01793	1.00905	1.03368	0.809122	1.08995
ATG13	0.940677	1.05407	0.877114	0.670203	0.843422	1.08198
ATG14	0.896295	0.89576	0.851454	0.675352	0.755611	0.926492
ATG16L1	0.877972	0.936352	0.859988	0.62362	0.812332	0.944593
ATG16L2	0.749303	0.838993	0.759892	0.490762	0.806364	0.845118
ATG2A	0.769306	0.81465	0.772831	0.52581	0.797681	0.809961
ATG2B	1.0711	1.16543	1.03408	0.866828	0.840904	1.23029
ATG3	0.984977	1.18663	0.972595	0.760603	0.822767	1.27588
ATG4B	0.74785	0.711267	0.77452	0.503151	0.678091	0.735738
ATG4C	1.15455	1.29307	1.0943	0.97367	0.819629	1.36762
ATG4D	0.798473	0.843935	0.801824	0.56421	0.802347	0.843089
ATG5	0.991747	1.15176	1.10958	0.969642	0.811457	1.19471
ATG7	0.844625	0.955167	0.879646	0.614485	0.819137	0.97764
ATG9A	0.750005	0.851848	0.786106	0.459255	0.831665	0.837573
ATHL1	0.734054	0.774922	0.759871	0.520311	0.771097	0.783654
ATIC	0.871562	0.970512	0.889732	0.669993	0.808541	1.00946
ATL1	0.814867	1.09629	0.862608	0.568492	0.837987	1.11894
ATL2	1.0631	1.18994	1.07282	0.838269	0.897778	1.23388
ATL3	0.917324	1.05152	0.913147	0.625663	0.844231	1.07258
ATM	1.00115	1.17153	1.01118	0.73952	0.853944	1.21533
ATMIN	0.985004	0.973818	0.932842	0.675635	0.755057	1.02974
ATN1	1.00985	0.981646	0.974087	0.85407	0.833085	1.02466
ATOH1	0.79447	0.713286	0.830853	0.61926	0.673371	0.736512
ATOH7	0.694998	0.679986	0.750216	0.454359	0.679278	0.687171
ATOH8	0.782423	0.76309	0.797375	0.563532	0.755628	0.782894
ATOX1	0.8815	0.878772	0.865158	0.680651	0.838802	0.858609
ATP10A	0.725048	0.774788	0.741962	0.476521	0.731411	0.784373
ATP10B	0.754574	0.863607	0.762551	0.451362	0.792202	0.858965
ATP10D	0.88109	1.02895	0.86524	0.590448	0.827396	1.04981
ATP11A	0.653684	0.684965	0.724431	0.433683	0.666829	0.698099
ATP11B	1.03103	1.19482	1.01729	0.786778	0.871945	1.24685
ATP12A	0.670144	0.794981	0.678023	0.422771	0.758254	0.796187
ATP13A1	0.635864	0.690926	0.653814	0.385197	0.730539	0.687294
ATP13A2	0.671655	0.749695	0.715753	0.428584	0.780342	0.745546
ATP13A3	0.957019	1.07632	0.972083	0.761132	0.844319	1.11078
ATP13A4	0.80536	0.914471	0.856119	0.552922	0.800863	0.925013
ATP13A5	0.775598	0.938163	0.813186	0.539704	0.79862	0.942856
ATP1A1	0.776509	0.887363	0.788866	0.510829	0.800042	0.897343
ATP1A2	0.709951	0.831879	0.698163	0.441054	0.801719	0.829086
ATP1A3	0.624747	0.701079	0.640239	0.371735	0.720195	0.695996
ATP1A4	0.706221	0.837337	0.713387	0.460202	0.797183	0.838462
ATP1B1	0.867698	0.967854	0.861576	0.584798	0.813115	0.984937
ATP1B2	0.534079	0.679251	0.609908	0.328483	0.689215	0.660752
ATP1B3	0.830696	0.905835	0.979613	0.671754	0.841717	0.916904
ATP2A1	0.661364	0.764817	0.647944	0.409968	0.773215	0.756036
ATP2A2	0.776896	0.86916	0.80458	0.592855	0.775994	0.886506
ATP2A3	0.692151	0.732657	0.675841	0.435569	0.730212	0.736638
ATP2B1	1.03174	1.15134	1.06474	0.897591	0.8885	1.1905
ATP2B2	0.612292	0.679213	0.647988	0.382869	0.686224	0.681824
ATP2B4	0.707273	0.894278	0.734045	0.449194	0.80983	0.887041
ATP2C1	1.00104	1.16174	1.04126	0.788981	0.895205	1.20473
ATP2C2	0.641322	0.762006	0.684239	0.422334	0.718767	0.779502
ATP4A	0.646998	0.704647	0.678729	0.405115	0.730275	0.69586
ATP4B	0.61688	0.645153	0.685459	0.385953	0.663032	0.645426
ATP5A1	1.00768	1.12971	0.994913	0.752418	0.905812	1.16665
ATP5B	0.921047	1.04617	0.887667	0.644477	0.863869	1.09759
ATP5C1	0.885186	1.03091	0.841156	0.608346	0.814722	1.06029
ATP5D	0.734232	0.794892	0.672411	0.394667	0.756141	0.823009
ATP5E	0.637978	1.09773	0.735164	0.426946	0.821323	1.11719
ATP5F1	0.912334	0.986868	0.91559	0.60485	0.877263	1.00685
ATP5G1	0.711528	0.913423	0.747643	0.395456	0.884004	0.903526
ATP5G2	0.681764	0.778109	0.753228	0.539764	0.810377	0.772581
ATP5G3	0.956508	1.07823	0.957871	0.632401	0.869106	1.12269
ATP5H	0.897907	1.13634	0.809522	0.530459	0.810444	1.19096
ATP5I	0.738209	0.927623	0.765672	0.364765	0.845619	0.955476
ATP5J	0.762371	0.863856	0.800255	0.539987	0.785408	0.870688
ATP5J2	0.502501	0.58271	0.562701	0.328373	0.648277	0.540073
ATP5L	0.692994	0.933603	0.710472	0.431581	0.816714	0.97387
ATP5L2	0.675907	1.07327	0.735878	0.46041	0.833121	1.12305
ATP5O	0.818386	1.0906	0.790965	0.548921	0.883158	1.12416
ATP5S	0.917017	0.862785	0.930533	0.646863	0.736976	0.85935
ATP5SL	0.690533	0.786512	0.763317	0.502487	0.723138	0.792468
ATP6AP1L	0.665018	0.784106	0.734114	0.453718	0.731427	0.786564
ATP6V0A1	0.729289	0.859671	0.784701	0.478586	0.775279	0.853868
ATP6V0A2	0.714618	0.791555	0.757965	0.484903	0.720441	0.797616
ATP6V0A4	0.673942	0.824934	0.726169	0.410698	0.735504	0.832654
ATP6V0B	0.662998	0.723349	0.728023	0.468322	0.78587	0.721329
ATP6V0C	0.507599	0.564187	0.571467	0.322226	0.665981	0.562193
ATP6V0D1	0.605935	0.646945	0.668615	0.353797	0.68669	0.641802
ATP6V0D2	0.792897	1.00106	0.829431	0.516487	0.773375	1.02499
ATP6V0E1	0.513966	0.589245	0.679666	0.395934	0.699182	0.581708
ATP6V0E2	0.692684	0.707082	0.792388	0.547634	0.765601	0.708838
ATP6V1A	0.974539	1.16802	0.992266	0.73717	0.90062	1.20081
ATP6V1B1	0.69105	0.721829	0.691876	0.436136	0.728912	0.723688
ATP6V1B2	0.948241	1.01468	0.924896	0.676694	0.850805	1.04309
ATP6V1C1	0.917623	1.16508	0.944536	0.665402	0.849561	1.19566
ATP6V1C2	0.728108	0.883916	0.720409	0.466512	0.770402	0.909061
ATP6V1D	0.902708	1.40102	0.87777	0.55456	0.902627	1.48518
ATP6V1E1	0.9119	1.18494	0.847601	0.480369	0.847368	1.23172
ATP6V1E2	0.691179	0.919082	0.697117	0.381522	0.838788	0.91789
ATP6V1F	0.767683	0.856938	0.765107	0.463967	0.805436	0.867644
ATP6V1G1	0.798599	1.01491	0.786871	0.401525	0.862257	1.00305
ATP6V1G2	0.859082	1.15841	0.822277	0.380976	0.955699	1.17381
ATP6V1G3	0.869002	1.10643	0.907299	0.483901	0.929863	1.07619
ATP6V1H	0.868632	0.989627	0.878912	0.607603	0.795691	1.00231
ATP7B	0.760692	0.867096	0.750195	0.478324	0.777469	0.885963
ATP8A1	0.859581	0.972594	0.896564	0.650739	0.81728	0.992746
ATP8A2	0.783005	0.885607	0.786573	0.510181	0.786804	0.905255
ATP8B1	0.822705	0.918889	0.817866	0.522708	0.770962	0.939152
ATP8B2	0.665706	0.767506	0.683041	0.401165	0.759144	0.750431
ATP8B3	0.622784	0.699357	0.666971	0.370149	0.719943	0.698611
ATP8B4	0.814028	1.00721	0.827562	0.540574	0.807193	1.01908
ATP9A	0.669201	0.745598	0.692119	0.441628	0.730589	0.745912
ATP9B	0.745061	0.804294	0.770585	0.526103	0.738374	0.816554
ATPAF1	0.824813	0.860294	0.801001	0.573745	0.76126	0.892018
ATPAF2	0.708628	0.787968	0.718617	0.460912	0.759249	0.793459
ATPIF1	0.815761	0.847417	0.822259	0.431711	0.757174	0.876151
ATR	0.983341	1.15611	0.998517	0.758334	0.854944	1.19685
ATRAID	0.84363	0.826814	0.88918	0.584513	0.785282	0.847722
ATRIP	0.880287	0.939461	0.87698	0.588445	0.782489	0.98533
ATRN	0.868641	0.846781	0.872973	0.621156	0.733503	0.863265
ATRNL1	1.03507	0.999444	1.04827	0.902064	0.777739	1.04241
ATXN1	0.750327	0.758554	0.759762	0.506939	0.70434	0.790745
ATXN10	0.811884	0.961323	0.8042	0.516942	0.769472	0.991062
ATXN1L	1.01708	1.04187	0.951658	0.735268	0.856015	1.09533
ATXN2	1.08739	0.89342	1.04718	0.944017	0.764773	0.961638
ATXN2L	0.970933	0.927024	0.942723	0.766905	0.814561	0.967791
ATXN3	1.08155	1.21472	1.08661	0.709111	0.859628	1.29161
ATXN7	0.91047	0.883269	0.918538	0.797884	0.7491	0.924764
ATXN7L1	0.916036	0.905993	0.889168	0.730604	0.742089	0.948102
ATXN7L2	0.854875	0.95735	0.831912	0.599359	0.865352	0.968175
ATXN7L3	0.838686	0.845897	0.803084	0.534203	0.74791	0.846322
ATXN7L3B	0.868071	0.826233	0.898353	0.618726	0.743008	0.866258
AUH	1.00215	1.04589	0.955026	0.738066	0.873193	1.1058
AUNIP	1.01284	1.08834	0.971913	0.690035	0.784155	1.13307
AUP1	0.860379	0.936714	0.842626	0.55477	0.856376	0.94915
AURKA	1.12042	1.17134	1.09398	0.825393	0.911714	1.21185
AURKAIP1	0.672512	0.823317	0.746307	0.443153	0.800133	0.829803
AURKB	0.720494	0.869478	0.746234	0.42839	0.812391	0.851052
AURKC	0.803706	0.989677	0.792138	0.473223	0.837403	0.989321
AUTS2	0.855847	0.842917	0.876615	0.62233	0.762598	0.869067
AVEN	1.11726	1.04167	1.05152	1.04106	0.802847	1.12632
AVIL	0.756504	0.837287	0.779061	0.504194	0.775501	0.845036
AVL9	0.950294	1.04954	0.951851	0.731678	0.81885	1.09417
AVP	0.67944	0.578521	0.752564	0.448462	0.612915	0.582764
AVPI1	0.765119	0.904039	0.77724	0.378141	0.841847	0.900973
AVPR1A	0.609252	0.638106	0.673841	0.421422	0.660694	0.631385
AVPR1B	0.669386	0.741233	0.704825	0.444666	0.823555	0.707509
AXDND1	0.979234	1.23216	0.970566	0.683747	0.844567	1.29967
AXIN1	0.789527	0.773298	0.783732	0.517914	0.726928	0.79294
AXIN2	0.778689	0.781247	0.77036	0.536776	0.713411	0.805169
AXL	0.777178	0.813454	0.796144	0.563063	0.79567	0.817475
AZGP1	0.814256	0.799952	0.804612	0.532392	0.734465	0.808392
AZI2	0.979646	1.22012	0.97638	0.686968	0.821445	1.27441
AZIN1	1.09246	1.07978	1.07628	0.887536	0.827508	1.11843
AZU1	0.666608	0.745998	0.728326	0.46728	0.765309	0.740926
B2M	0.928309	1.07118	0.909795	0.683447	0.810697	1.07734
B3GALNT1	0.71366	0.924147	0.792414	0.480742	0.756435	0.931757
B3GALNT2	0.834327	0.817223	0.896653	0.722537	0.752367	0.830394
B3GALT1	0.788182	0.913619	0.805427	0.523474	0.762656	0.907887
B3GALT2	1.01843	1.19871	1.05896	0.799398	0.897659	1.20767
B3GALT4	0.747077	0.821013	0.805292	0.554325	0.798788	0.822779
B3GALT5	0.599896	0.741076	0.690616	0.358027	0.704124	0.743519
B3GALT6	0.751458	0.735731	0.749582	0.557004	0.730104	0.735997
B3GALTL	0.860884	0.877716	0.905121	0.644665	0.741026	0.92193
B3GAT1	0.697708	0.744153	0.700203	0.441201	0.75248	0.736121
B3GAT2	0.771925	0.766439	0.762277	0.511384	0.763628	0.76683
B3GAT3	0.846591	0.872632	0.819727	0.582045	0.881426	0.87607
B3GNT2	0.673899	0.807069	0.753447	0.492514	0.699403	0.810993
B3GNT3	0.669745	0.715848	0.716352	0.410867	0.759841	0.694551
B3GNT4	0.745014	0.837467	0.807858	0.503023	0.846386	0.821411
B3GNT5	0.962496	0.988133	0.999344	0.812616	0.789922	1.01304
B3GNT7	0.613924	0.648853	0.661389	0.367778	0.693966	0.640205
B3GNT8	0.770141	0.868503	0.817816	0.544293	0.861485	0.842647
B3GNT9	0.748891	0.701328	0.809663	0.568835	0.726562	0.703404
B3GNTL1	0.716547	0.721904	0.756239	0.464744	0.678444	0.751596
B4GALNT1	0.776521	0.808761	0.792063	0.511561	0.770895	0.825993
B4GALNT2	0.740178	0.835559	0.729347	0.428422	0.759693	0.853398
B4GALNT3	0.758548	0.838136	0.783855	0.477974	0.811324	0.83177
B4GALNT4	0.766394	0.768768	0.785878	0.571774	0.740981	0.784042
B4GALT1	0.754204	0.727514	0.821408	0.609305	0.745408	0.728037
B4GALT2	0.690796	0.718053	0.748523	0.488798	0.759757	0.698769
B4GALT3	0.991016	1.10584	0.954279	0.749448	0.965839	1.08435
B4GALT4	0.707038	0.924616	0.765583	0.472953	0.770763	0.937108
B4GALT5	0.769742	0.817053	0.818437	0.565309	0.761308	0.812881
B4GALT6	0.804635	0.902572	0.88725	0.692919	0.806954	0.912592
B4GALT7	0.657634	0.705797	0.721062	0.436905	0.738129	0.684809
B9D1	0.725053	0.846421	0.860404	0.570305	0.848351	0.847361
B9D2	0.809099	0.699693	0.810093	0.543857	0.743506	0.692005
BAALC	0.796479	0.876724	0.790287	0.615714	0.678666	0.941226
BAAT	0.804897	1.0234	0.895572	0.596495	0.86344	1.05149
BABAM1	0.753675	0.761198	0.752297	0.520201	0.724113	0.773796
BACE1	0.721982	0.765118	0.730989	0.507159	0.74922	0.755963
BACE2	0.779111	0.780683	0.779257	0.514816	0.757027	0.799033
BACH1	1.0777	1.10104	0.997927	0.743686	0.767939	1.15654
BACH2	0.849803	0.834817	0.806112	0.530246	0.709353	0.863554
BAD	0.863959	0.772701	0.844382	0.622718	0.740435	0.780366
BAG1	0.832027	0.942367	0.814589	0.501239	0.818389	0.97689
BAG2	0.974832	1.12737	0.896899	0.557427	0.812843	1.17631
BAG3	1.01215	0.97061	0.924252	0.703116	0.821942	1.01774
BAG4	1.16516	1.00221	1.14564	1.20955	0.797553	1.06811
BAG5	0.801	0.94854	0.828208	0.5034	0.760709	0.981668
BAG6	0.974869	1.09255	0.928814	0.727674	0.918088	1.13232
BAHD1	0.956003	1.06102	0.951566	0.768526	0.897909	1.07081
BAIAP2	0.678253	0.760498	0.685089	0.435441	0.687738	0.790984
BAIAP2L1	0.768402	0.900694	0.756026	0.506178	0.707076	0.952305
BAIAP2L2	0.775089	0.796585	0.763416	0.532948	0.760167	0.792935
BAIAP3	0.677533	0.738895	0.730414	0.4548	0.748367	0.743176
BAK1	0.786999	0.896349	0.797806	0.457955	0.829039	0.907866
BAMBI	0.794984	0.767986	0.818116	0.581045	0.727778	0.777501
BANF1	0.809516	0.841831	0.747152	0.435886	0.774484	0.849459
BANF2	0.6114	0.735964	0.710556	0.387717	0.735272	0.729678
BANK1	1.04288	1.16478	1.01648	0.734978	0.834745	1.21444
BANP	0.694937	0.694051	0.719438	0.447854	0.648397	0.720053
BAP1	0.745735	0.810701	0.761294	0.51846	0.781891	0.808724
BARD1	0.974958	0.990776	1.00874	0.812001	0.781843	1.02238
BARHL1	0.72074	0.737018	0.794717	0.595521	0.710404	0.756571
BARHL2	0.801037	0.739073	0.830933	0.57627	0.694077	0.771318
BARX1	0.730275	0.7247	0.784271	0.540024	0.694116	0.754436
BARX2	0.739561	0.806533	0.772511	0.518193	0.737627	0.829248
BASP1	0.830414	0.824986	0.774962	0.590339	0.691151	0.92463
BATF	0.757703	0.86989	0.780451	0.464724	0.667266	0.92917
BATF2	0.901962	0.924397	0.892542	0.638957	0.833079	0.947611
BATF3	0.711499	0.745545	0.766634	0.371667	0.673223	0.786505
BAX	0.783777	0.889167	0.787583	0.579169	0.834799	0.898587
BAZ1A	1.14941	1.28926	1.10263	0.839321	0.868738	1.3601
BAZ1B	0.949566	1.16213	0.906878	0.581324	0.850222	1.19722
BAZ2A	0.909019	1.09912	0.892733	0.623896	0.906975	1.11037
BAZ2B	1.18598	1.37417	1.1449	0.937141	0.880682	1.45963
BBC3	0.890411	1.10842	0.903001	0.710207	1.07271	1.07397
BBOX1	0.907479	1.01833	0.912838	0.633294	0.803263	1.03859
BBS1	0.718269	0.89236	0.71766	0.456985	0.810366	0.903968
BBS10	1.02473	1.11664	1.01764	0.77418	0.809462	1.1838
BBS12	1.07167	1.13311	1.03547	0.742374	0.82548	1.18172
BBS2	0.905251	1.02704	0.850399	0.612394	0.843322	1.04561
BBS4	0.807756	1.00976	0.826114	0.495445	0.827182	1.04776
BBS5	1.04985	1.08688	1.03698	0.903067	0.82033	1.14699
BBS7	1.00501	1.05254	0.991904	0.735995	0.826256	1.08018
BBS9	0.991893	1.13983	0.9779	0.75643	0.826954	1.19203
BBX	1.22439	1.32724	1.13506	1.01525	0.907028	1.39798
BCAM	0.724065	0.774551	0.746713	0.548475	0.741133	0.789696
BCAN	0.863741	0.887091	0.869912	0.616574	0.811112	0.909606
BCAP29	0.934385	1.16291	0.95186	0.561916	0.838344	1.20349
BCAR1	0.811593	0.770145	0.813279	0.620465	0.760792	0.785725
BCAR3	0.744774	0.859011	0.799439	0.523351	0.772446	0.870279
BCAS1	0.993101	1.07688	0.903109	0.779606	0.812802	1.1645
BCAS2	1.06599	1.14699	0.954689	0.721791	0.843224	1.19839
BCAS3	0.890638	0.955631	0.947109	0.73789	0.821032	0.974017
BCAS4	0.765578	0.765017	0.76586	0.448539	0.802714	0.760341
BCAT1	1.01024	1.11622	0.98867	0.86443	0.859855	1.15802
BCAT2	0.646619	0.716345	0.704669	0.451696	0.737995	0.699637
BCCIP	0.928731	0.95212	0.919136	0.669601	0.738811	1.01018
BCDIN3D	0.833861	0.878882	0.823148	0.534983	0.790153	0.892018
BCHE	0.94667	1.12018	1.02188	0.846241	0.85976	1.13488
BCKDHA	0.703474	0.700136	0.725659	0.434705	0.769062	0.681506
BCKDHB	1.00998	1.07716	0.998795	0.769211	0.865291	1.11965
BCKDK	0.707736	0.753633	0.743104	0.42867	0.795918	0.73708
BCL10	0.994831	1.35283	0.993685	0.83316	0.870736	1.43551
BCL11A	0.809048	0.728539	0.808087	0.616816	0.630359	0.774548
BCL11B	0.675244	0.608029	0.740288	0.539249	0.600959	0.631193
BCL2	0.680286	0.745273	0.724788	0.509902	0.717354	0.762063
BCL2A1	0.875099	1.01227	0.909533	0.657267	0.770276	1.06074
BCL2L1	0.714424	0.800743	0.729764	0.468421	0.753459	0.806316
BCL2L10	0.739338	0.752008	0.761495	0.580511	0.740773	0.742564
BCL2L11	0.987369	1.01643	0.992693	0.799726	0.832801	1.04739
BCL2L12	1.02896	1.03665	0.988504	0.776559	0.866827	1.07878
BCL2L13	1.0395	1.12136	0.910058	0.73321	0.815887	1.19561
BCL2L14	0.843535	0.932451	0.846374	0.51852	0.779193	0.964999
BCL2L15	0.890109	1.19158	0.85115	0.553584	0.83691	1.27179
BCL2L2	0.774332	1.10613	0.763235	0.479666	0.977667	1.15555
BCL3	0.79781	0.799733	0.799539	0.622283	0.77331	0.814857
BCL6	0.775184	0.893074	0.766362	0.443168	0.785804	0.883235
BCL6B	0.877657	0.851729	0.871148	0.635524	0.769015	0.863428
BCL7A	0.861725	0.857531	0.822828	0.626631	0.703995	0.897359
BCL7B	0.853957	0.914625	0.785476	0.572348	0.768484	0.945268
BCL7C	0.859296	1.05692	0.863283	0.626364	0.910981	1.09252
BCL9	1.00866	1.11175	1.02738	0.876214	0.88133	1.16866
BCL9L	0.803296	0.830171	0.851616	0.672797	0.757416	0.862943
BCLAF1	1.39986	1.57413	1.2671	1.10037	0.938519	1.69095
BCO2	0.868271	1.05227	0.869342	0.620122	0.849735	1.05655
BCR	0.673072	0.689613	0.709577	0.466954	0.68177	0.698283
BCS1L	0.780526	1.05663	0.786352	0.524356	0.867291	1.06512
BDH1	0.710056	0.763607	0.707056	0.435459	0.782331	0.747009
BDH2	0.812809	1.07757	0.822703	0.531634	0.823244	1.13043
BDKRB1	0.59119	0.701934	0.654224	0.304729	0.821269	0.667284
BDKRB2	0.550131	0.629775	0.607875	0.301565	0.697099	0.604632
BDNF	0.858203	0.97585	0.837325	0.517328	0.773123	1.00814
BDP1	1.22435	1.41804	1.1278	0.859168	0.866633	1.53478
BEAN1	0.84411	0.847673	0.852742	0.623037	0.777073	0.845002
BECN1	0.768713	0.900433	0.804235	0.527707	0.76089	0.915897
BEGAIN	0.672868	0.679767	0.733466	0.511147	0.677237	0.688657
BEND3	0.658661	0.689935	0.69004	0.424143	0.678132	0.686807
BEND4	0.840814	0.733854	0.855314	0.637101	0.643196	0.779833
BEND5	0.788042	0.788904	0.77668	0.507739	0.701885	0.822237
BEND6	1.06921	1.18766	0.987075	0.682162	0.833672	1.24567
BEND7	0.965074	1.01092	0.961788	0.706576	0.829677	1.03872
BEST1	0.695991	0.805675	0.753342	0.442532	0.735022	0.805856
BEST2	0.661883	0.689225	0.722886	0.475564	0.709022	0.684833
BEST3	0.878943	0.952579	0.879716	0.651518	0.773399	0.971133
BEST4	0.721889	0.778858	0.741393	0.486795	0.764789	0.774205
BET1	0.797767	1.03493	0.862264	0.735374	0.788947	1.05408
BET1L	0.779563	0.867223	0.800607	0.512792	0.811098	0.855331
BFAR	0.754669	0.880049	0.792143	0.499768	0.757203	0.896062
BFSP1	0.886675	0.938478	0.824424	0.543134	0.784684	0.984704
BFSP2	0.851739	0.97909	0.811391	0.519927	0.846892	1.00722
BGLAP	0.657692	0.672573	0.764194	0.403676	0.798289	0.663734
BHLHA15	0.733692	0.854101	0.754439	0.466826	0.812567	0.858658
BHLHA9	0.87565	0.825659	0.85876	0.743095	0.813698	0.832977
BHLHE22	0.715746	0.636219	0.79932	0.646489	0.646573	0.66439
BHLHE23	0.73556	0.763368	0.76837	0.571767	0.71832	0.787114
BHLHE40	0.761643	0.810417	0.806487	0.514377	0.715806	0.834965
BHLHE41	0.767478	0.728965	0.780859	0.593522	0.645541	0.777313
BHMT	0.8297	0.971947	0.865037	0.637491	0.794828	1.0009
BHMT2	0.919618	0.995464	0.909608	0.726169	0.790289	1.0412
BICC1	0.929302	0.991024	0.940097	0.777646	0.811863	1.03372
BICD1	0.791497	0.971976	0.772119	0.481203	0.789391	1.00188
BICD2	0.66724	0.771049	0.695724	0.439741	0.718912	0.785681
BID	0.779235	0.86759	0.773564	0.450514	0.80042	0.869861
BIK	0.748906	0.682869	0.787689	0.548497	0.671205	0.703627
BIN1	0.718064	0.772975	0.729335	0.476615	0.690618	0.813535
BIN2	0.919067	0.982902	0.87756	0.608654	0.837147	1.01089
BIN3	0.702419	0.8074	0.70044	0.427148	0.761825	0.801396
BIRC2	1.06714	1.15437	1.04596	0.803649	0.838677	1.19486
BIRC3	1.09514	1.20613	1.04927	0.819558	0.807937	1.2864
BIRC5	0.798365	0.844486	0.799753	0.486468	0.725206	0.865486
BIRC6	1.10622	1.1457	1.08326	0.906072	0.866501	1.20209
BIRC7	0.927874	0.828299	0.886806	0.601749	0.781032	0.838744
BIRC8	1.03984	1.00694	1.08311	0.8089	0.773457	1.07344
BIVM	0.952709	0.966204	1.03436	0.358996	0.591903	1.0343
BLCAP	0.608288	0.652036	0.682423	0.337822	0.674703	0.657353
BLID	1.11388	1.20082	0.984098	0.767451	0.926043	1.20195
BLK	0.688782	0.779997	0.71134	0.448981	0.733882	0.789199
BLM	1.01388	1.1032	0.994818	0.748644	0.798412	1.16314
BLMH	0.769178	0.858528	0.811178	0.520097	0.73591	0.864128
BLNK	1.035	1.0724	0.994671	0.890442	0.80927	1.14143
BLOC1S1	0.694775	0.893301	0.722819	0.410364	0.830581	0.8955
BLOC1S2	0.795086	0.932257	0.716068	0.470942	0.767759	0.985014
BLOC1S3	0.890695	0.852677	0.838562	0.742008	0.796991	0.87875
BLOC1S4	0.725441	0.636192	0.769186	0.531018	0.643396	0.655273
BLOC1S5	1.05241	1.11264	0.977784	0.644403	0.821437	1.18388
BLOC1S6	0.979941	1.14699	0.949005	0.607405	0.773612	1.24131
BLVRA	0.772339	0.841171	0.797312	0.479734	0.769197	0.850537
BLVRB	0.738997	0.752632	0.718584	0.526808	0.767086	0.748963
BLZF1	1.33369	1.42163	1.1738	0.901714	0.979612	1.48142
BMF	0.840323	0.926481	0.850855	0.627214	0.822675	0.934726
BMP1	0.726657	0.719437	0.728285	0.469737	0.713725	0.712264
BMP10	0.76071	0.803798	0.764342	0.516038	0.72214	0.815253
BMP2	0.866307	0.866683	0.839566	0.532332	0.76412	0.890762
BMP2K	1.04477	0.999065	1.02307	0.747141	0.798945	1.04892
BMP3	0.877731	0.951096	0.882049	0.576419	0.801406	0.977607
BMP4	0.755309	0.879441	0.770457	0.469567	0.835185	0.860953
BMP5	0.929975	1.07463	0.905155	0.710906	0.864485	1.09823
BMP6	0.736381	0.711961	0.781948	0.573308	0.666907	0.736073
BMP7	0.611573	0.66168	0.652471	0.356969	0.68749	0.650459
BMP8A	0.668289	0.705093	0.724571	0.463068	0.729558	0.704998
BMP8B	0.69335	0.723342	0.728998	0.466754	0.734496	0.726488
BMPER	0.802666	0.779227	0.835533	0.574076	0.696802	0.784343
BMPR1A	0.927689	1.03313	0.923621	0.70086	0.842013	1.03074
BMPR1B	0.9482	1.1203	0.945807	0.664091	0.842413	1.13459
BMPR2	0.991108	1.16962	0.991314	0.845995	0.871792	1.2011
BMS1	0.906051	1.11266	0.8958	0.61169	0.827307	1.15963
BNC1	0.831952	0.926813	0.831845	0.496268	0.775341	0.942521
BNC2	0.877181	0.976912	0.855202	0.576728	0.770351	1.00085
BNIP1	0.747428	0.938776	0.758005	0.410032	0.800421	0.957161
BNIP2	1.01939	0.941787	0.986572	0.865636	0.756693	1.00628
BNIP3	0.812529	0.816284	0.857012	0.580859	0.707069	0.836676
BNIP3L	0.922877	0.857484	0.917596	0.698311	0.67097	0.906365
BNIPL	0.971087	1.28703	0.942389	0.738718	0.93176	1.33069
BOC	0.755783	0.816557	0.776498	0.565535	0.751762	0.825543
BOD1	0.857767	0.77426	0.904763	0.732225	0.718679	0.825844
BOD1L1	1.15554	1.19992	1.00435	0.852741	0.796528	1.30668
BOD1L2	0.818504	0.728158	0.876588	0.684972	0.681342	0.775343
BOK	0.771648	0.751728	0.722924	0.462812	0.784742	0.740513
BOLA1	0.796029	0.849554	0.809849	0.542275	0.779763	0.88817
BOLA3	0.854371	1.00268	0.85922	0.548134	0.791593	1.05583
BOLL	1.06458	1.09822	1.10203	1.04414	0.804565	1.18228
BOP1	0.747949	0.750909	0.75518	0.513536	0.751724	0.741265
BORA	1.14507	1.12482	1.1239	0.986671	0.775138	1.20943
BPGM	0.8349	0.987417	0.883641	0.60688	0.811206	1.01541
BPHL	0.814374	0.870358	0.820825	0.564326	0.752391	0.887709
BPI	0.674952	0.748408	0.716111	0.436093	0.710618	0.76191
BPIFA1	0.664254	0.830242	0.765112	0.501615	0.791383	0.844044
BPIFA2	0.614368	0.691578	0.688432	0.419527	0.722762	0.692952
BPIFA3	0.674516	0.741455	0.760828	0.398636	0.736705	0.74331
BPIFB1	0.612345	0.768339	0.639833	0.381022	0.768823	0.764084
BPIFB2	0.661621	0.776492	0.653798	0.411233	0.764354	0.777316
BPIFB3	0.689458	0.767249	0.725745	0.513573	0.787347	0.776914
BPIFB4	0.739024	0.854106	0.762325	0.537011	0.7855	0.877532
BPIFB6	0.617463	0.843076	0.649484	0.354474	0.788586	0.841353
BPIFC	0.733935	0.831387	0.780391	0.546681	0.775465	0.834977
BPNT1	1.04157	1.17454	0.989587	0.791116	0.888834	1.23137
BPTF	0.996928	1.0719	0.955791	0.733243	0.806495	1.13674
BRAF	0.978976	1.10658	1.00831	0.808293	0.827178	1.15977
BRAP	0.89466	0.936469	0.842714	0.561486	0.747636	0.965057
BRAT1	0.73917	0.786296	0.759088	0.446457	0.784068	0.801357
BRCA1	1.06004	1.15353	1.02281	0.765735	0.802684	1.21574
BRCA2	1.18323	1.23816	1.08558	0.905733	0.824822	1.31062
BRD1	0.752218	0.758473	0.771907	0.516359	0.708264	0.778062
BRD2	0.966717	1.14126	0.923711	0.676574	0.878969	1.19006
BRD3	0.711457	0.789891	0.716423	0.479705	0.705755	0.829214
BRD4	0.772812	0.79998	0.813	0.555617	0.745836	0.826398
BRD7	0.882775	1.02555	0.897046	0.671516	0.757694	1.07799
BRD8	1.03324	1.16023	0.975481	0.783292	0.873435	1.21025
BRD9	0.788844	0.770745	0.7809	0.59395	0.677095	0.813047
BRDT	1.06485	1.2488	1.05324	0.752655	0.852113	1.31756
BRE	0.946407	1.08555	0.941103	0.706956	0.826726	1.1046
BRF1	0.754355	0.716895	0.755683	0.483598	0.688637	0.747804
BRF2	0.878408	0.962275	0.82904	0.586851	0.813046	0.983426
BRI3	0.628123	0.551734	0.720247	0.421032	0.666835	0.533163
BRI3BP	0.65274	0.656842	0.68085	0.433009	0.687276	0.659119
BRICD5	0.744686	0.721491	0.751592	0.456698	0.777664	0.703331
BRINP1	0.668871	0.751155	0.726997	0.406794	0.73218	0.72909
BRINP2	0.775389	0.872663	0.782799	0.480235	0.800968	0.84523
BRINP3	0.894364	0.989058	0.897023	0.581999	0.814056	0.987217
BRIP1	1.12716	1.23013	1.04957	0.808924	0.867498	1.28536
BRIX1	0.895114	1.06	0.965146	0.636862	0.856405	1.09004
BRK1	0.782308	1.07539	0.837509	0.527013	0.877442	1.09795
BRMS1	0.814429	0.915289	0.837684	0.530931	0.784658	0.937773
BRMS1L	1.13336	1.02756	1.10526	0.908757	0.750319	1.0962
BROX	1.05632	1.30943	1.04223	0.85529	0.860686	1.42267
BRPF1	0.806106	0.886706	0.803251	0.501833	0.803647	0.878389
BRPF3	0.801578	0.933883	0.810025	0.521837	0.827529	0.931523
BRSK1	0.74339	0.825821	0.776869	0.534674	0.774337	0.835965
BRSK2	0.689987	0.713958	0.744854	0.488932	0.709225	0.723306
BRWD1	1.22529	1.23384	1.14026	0.912218	0.8449	1.29847
BSCL2	0.771177	0.835132	0.827158	0.59895	0.781842	0.837671
BSDC1	0.881459	0.896583	0.846972	0.650346	0.78143	0.928523
BSG	0.678979	0.642715	0.691633	0.465427	0.643632	0.649526
BSN	0.929974	0.982931	0.919334	0.71012	0.864227	1.01116
BSND	0.814633	0.730947	0.841038	0.551044	0.714094	0.739536
BSPH1	0.787511	0.699862	0.832903	0.636672	0.736876	0.674025
BSPRY	0.779983	0.807968	0.770489	0.477963	0.746897	0.809403
BST1	0.824475	0.824163	0.815632	0.606463	0.742278	0.839261
BST2	0.704263	0.861159	0.71138	0.469042	0.756316	0.890892
BSX	0.798124	0.831101	0.785421	0.532786	0.709553	0.867464
BTAF1	1.06612	1.1489	1.06125	0.836051	0.863158	1.20441
BTBD1	0.881219	0.875729	0.896882	0.678577	0.769448	0.912168
BTBD10	1.21246	1.39189	1.0895	0.970741	0.914375	1.46868
BTBD11	0.722638	0.725529	0.744526	0.500933	0.685141	0.748706
BTBD16	0.635873	0.79348	0.696645	0.365595	0.744278	0.792309
BTBD17	0.703652	0.725871	0.730135	0.442096	0.703883	0.737974
BTBD18	1.04924	1.20593	1.00224	0.729731	0.908024	1.24091
BTBD19	0.85231	0.92447	0.749062	0.482459	0.829517	0.943212
BTBD2	0.638693	0.664752	0.669533	0.425808	0.662777	0.672706
BTBD3	0.789173	0.948328	0.807346	0.438646	0.819814	0.947672
BTBD6	0.663772	0.706152	0.696984	0.4042	0.684631	0.721996
BTBD7	0.992051	1.04141	0.99346	0.802818	0.809959	1.09627
BTBD8	1.04217	1.15941	1.04576	0.750967	0.839967	1.21253
BTBD9	0.910082	0.917323	0.906512	0.700101	0.819978	0.910899
BTC	0.941424	1.0545	0.857101	0.522443	0.865336	1.08627
BTD	0.786756	0.801597	0.807472	0.518728	0.75887	0.807172
BTF3	0.985333	1.08984	0.963083	0.729426	0.886757	1.15341
BTF3L4	1.14308	1.43274	0.962904	0.592524	0.989305	1.50524
BTG1	0.773039	0.758295	0.823231	0.597133	0.748103	0.746303
BTG2	0.531828	0.558542	0.6484	0.415195	0.629338	0.545577
BTG3	0.99821	1.04197	1.01714	0.85484	0.849374	1.05745
BTG4	0.925638	0.920604	0.938731	0.6715	0.734629	0.948043
BTLA	0.945961	1.03431	0.963352	0.687806	0.833621	1.0473
BTN1A1	0.879568	0.964452	0.853019	0.582257	0.79045	1.00668
BTN2A1	0.80296	0.896343	0.777534	0.512533	0.792466	0.905764
BTN2A2	0.735546	0.872219	0.757262	0.485146	0.802758	0.871697
BTN3A1	0.819427	0.974496	0.829352	0.513831	0.825555	1.00663
BTN3A2	0.82641	0.924867	0.811405	0.520697	0.797117	0.964926
BTN3A3	0.86113	0.989036	0.845368	0.557188	0.815291	1.03182
BTNL2	0.789146	0.914438	0.822135	0.518191	0.761732	0.94125
BTNL3	0.770395	0.868212	0.802507	0.536932	0.784523	0.888291
BTNL8	0.793682	0.957502	0.830006	0.535007	0.836886	0.967152
BTNL9	0.712558	0.675766	0.756399	0.480476	0.689771	0.690237
BTRC	0.981368	1.07747	0.929502	0.705862	0.837313	1.1016
BUB1	1.03799	1.13944	1.03038	0.776398	0.835668	1.18191
BUB1B	1.02183	1.24744	1.00884	0.701917	0.860334	1.30237
BUB3	0.835003	0.847934	0.850934	0.686703	0.750722	0.850611
BUD13	1.24332	1.2549	1.09635	0.814226	0.923238	1.32738
BUD31	0.687107	0.730951	0.765898	0.410258	0.777313	0.698191
BVES	0.947236	0.980279	0.921307	0.686563	0.809888	0.984006
BYSL	0.775417	0.997461	0.743242	0.451078	0.86806	1.01058
BZRAP1	0.894181	0.969289	0.869819	0.635183	0.839208	1.0044
BZW1	0.869919	0.992788	0.889063	0.601069	0.819407	1.03356
BZW2	0.785639	0.956008	0.778144	0.460205	0.800777	0.987695
C10orf10	0.862662	0.965159	0.890509	0.649599	0.877789	0.973524
C10orf105	0.746499	0.723382	0.753325	0.470175	0.817041	0.693366
C10orf107	1.04244	1.05308	0.99874	0.821552	0.793961	1.09857
C10orf11	0.688788	0.856158	0.727644	0.517665	0.711608	0.888758
C10orf113	0.98397	1.11276	0.982068	0.674379	0.850203	1.15591
C10orf12	1.02819	1.15282	0.98653	0.728133	0.827549	1.21781
C10orf120	1.02307	1.25573	0.961646	0.578089	0.882042	1.28524
C10orf126	1.02902	0.905169	1.02387	0.666948	0.776397	0.935596
C10orf128	0.66558	0.703807	0.718302	0.393197	0.700239	0.717126
C10orf131	1.06235	1.37415	1.06954	0.829074	0.828591	1.47783
C10orf2	0.777332	0.971604	0.824453	0.542262	0.893678	0.956985
C10orf32	0.832689	0.837189	0.859654	0.51223	0.753795	0.871312
C10orf35	0.672915	0.858157	0.796992	0.526728	0.901804	0.841285
C10orf53	0.718802	0.843115	0.770466	0.394855	0.739112	0.860227
C10orf54	0.715602	0.740209	0.745161	0.505032	0.764164	0.736482
C10orf55	0.913488	1.01492	0.989192	0.794235	0.874756	1.05376
C10orf62	0.983831	0.976426	0.845193	0.521339	0.79452	0.99894
C10orf67	0.848464	0.970833	0.81603	0.474637	0.840197	0.972009
C10orf71	0.89292	0.936837	0.896062	0.632326	0.787137	0.972543
C10orf76	0.715357	0.908299	0.761708	0.473028	0.800126	0.90494
C10orf82	0.600291	0.77105	0.695577	0.345716	0.735243	0.766703
C10orf88	1.00654	0.995612	0.970331	0.774775	0.760965	1.03915
C10orf90	0.950975	1.0505	0.904857	0.642077	0.803026	1.11026
C10orf91	1.08104	0.925899	0.998644	0.705587	0.779656	1.00818
C10orf95	0.906826	0.832902	0.961526	0.762455	0.85437	0.841676
C10orf99	0.719957	0.781829	0.814638	0.469656	0.909399	0.765976
C11orf1	0.908316	0.864175	0.973907	0.644318	0.822084	0.831932
C11orf16	0.873372	0.882843	0.932337	0.691047	0.805171	0.908114
C11orf21	1.04636	0.954987	1.07652	0.98991	0.875505	1.00585
C11orf24	0.91129	0.947285	0.798979	0.649519	0.843341	0.995675
C11orf30	1.01969	1.10681	0.976729	0.740614	0.884311	1.15873
C11orf40	0.926196	0.999646	0.929587	0.63035	0.827883	1.01771
C11orf42	0.798871	0.982983	0.88053	0.615842	0.877212	0.989143
C11orf44	0.745184	0.720758	0.792465	0.525115	0.795448	0.723536
C11orf45	0.776091	0.727716	0.811871	0.603915	0.732562	0.730844
C11orf49	0.823987	0.908246	0.79862	0.551205	0.774991	0.925816
C11orf52	0.799506	0.865994	0.889165	0.532363	0.772133	0.885739
C11orf53	0.865437	0.730092	0.895148	0.672489	0.658161	0.769282
C11orf54	1.11219	1.19597	1.08942	1.00497	0.866632	1.23209
C11orf57	1.08043	1.35696	0.895791	0.513733	0.845005	1.4026
C11orf58	1.53387	1.3414	1.18645	1.26821	0.795562	1.51147
C11orf63	0.895766	0.96686	0.920616	0.679255	0.72403	1.01925
C11orf65	1.10205	1.28396	1.13666	0.959447	0.877276	1.35251
C11orf68	0.803124	0.839285	0.825756	0.626556	0.85528	0.824339
C11orf70	0.957543	1.07238	0.967522	0.685798	0.829978	1.09485
C11orf71	1.0157	1.00552	0.976296	0.700706	0.867327	1.03605
C11orf73	0.990239	1.02421	1.00793	0.812487	0.874615	1.05177
C11orf74	1.12765	1.10595	0.999268	0.768878	0.757145	1.14647
C11orf80	0.887389	0.915607	0.896047	0.607987	0.81466	0.940265
C11orf84	0.872937	0.856097	0.865147	0.640667	0.769336	0.902771
C11orf85	0.755174	0.939961	0.803611	0.496287	0.793554	0.953912
C11orf86	0.843852	0.934551	0.885164	0.610007	0.832603	0.932998
C11orf87	0.779359	0.695053	0.821768	0.62892	0.711547	0.716925
C11orf88	1.0482	0.956772	0.927144	0.641152	0.71889	1.01468
C11orf94	0.801551	1.01564	0.842709	0.574389	0.949004	1.03487
C11orf96	0.661753	0.720007	0.68802	0.447542	0.680052	0.738524
C12orf10	0.857559	0.837976	0.835198	0.568848	0.828209	0.831366
C12orf29	1.10316	1.11275	1.07023	0.930613	0.822202	1.13807
C12orf4	0.942692	1.1451	0.938015	0.662	0.826901	1.19454
C12orf40	1.10399	1.23231	1.10033	0.796059	0.809139	1.28633
C12orf42	0.984062	0.955411	0.927721	0.612084	0.767342	1.03078
C12orf43	0.834315	0.872039	0.811428	0.519223	0.768234	0.920811
C12orf45	0.991673	1.0716	0.939038	0.774667	0.763262	1.14944
C12orf49	0.617883	0.589371	0.688396	0.319798	0.681675	0.573943
C12orf5	0.94521	1.09832	0.948831	0.762373	0.804323	1.17378
C12orf50	1.0075	1.14264	1.06457	0.83054	0.816969	1.1911
C12orf54	0.89493	1.0836	0.956685	0.632516	0.852874	1.08993
C12orf56	0.874353	0.951445	0.877933	0.564208	0.783354	0.982495
C12orf57	0.64216	0.683152	0.72279	0.46434	0.672221	0.701675
C12orf60	0.912787	1.18198	0.797715	0.512159	0.808028	1.23501
C12orf65	0.832338	0.932023	0.869346	0.567221	0.7694	0.969449
C12orf66	0.733643	0.873092	0.739316	0.414164	0.75306	0.897229
C12orf71	0.952543	0.947067	0.932205	0.620813	0.769401	0.970535
C12orf73	0.867604	0.93902	0.820274	0.653801	0.788738	1.00542
C12orf74	0.975334	1.02531	0.965443	0.617336	0.875721	1.02523
C12orf75	1.01586	0.992218	0.875975	0.782969	0.733119	1.11794
C12orf76	1.09889	1.09495	1.04295	0.637449	0.83733	1.16395
C12orf77	0.902982	1.04948	0.896719	0.56775	0.822332	1.10751
C14orf1	0.632477	0.687837	0.673476	0.358203	0.78848	0.662975
C14orf105	1.01802	1.16267	0.995723	0.64663	0.843993	1.19743
C14orf119	1.04535	1.10179	1.03545	0.787299	0.915609	1.10282
C14orf142	1.03151	0.760203	0.973301	0.770321	0.659234	0.820762
C14orf159	0.819688	0.868877	0.855497	0.55572	0.794261	0.895106
C14orf166	1.03601	1.29223	1.05768	0.672439	0.911253	1.34402
C14orf177	0.91432	0.996302	0.981312	0.556698	0.800448	1.04841
C14orf178	1.13531	1.07476	0.996088	0.798058	0.844786	1.10168
C14orf180	0.834441	1.0538	0.846773	0.482538	0.921734	1.07258
C14orf183	0.95306	0.886425	0.994413	0.754871	0.785882	0.92439
C14orf2	0.95429	0.826002	0.938922	0.640763	0.757671	0.838287
C14orf28	0.89148	1.13199	0.945176	0.75946	0.813037	1.14024
C14orf37	1.0502	1.12621	0.961536	0.77141	0.819304	1.20113
C14orf39	1.28404	1.33228	1.20605	1.02767	0.820529	1.43207
C14orf79	0.827179	0.897014	0.875876	0.597079	0.760674	0.935411
C14orf80	0.856082	0.966976	0.874042	0.61253	0.921642	0.96801
C14orf93	0.894899	1.0311	0.844134	0.649951	0.851923	1.06193
C15orf26	0.873103	0.993772	0.857848	0.562815	0.786435	1.03474
C15orf27	0.712202	0.752627	0.720858	0.46003	0.690214	0.780288
C15orf32	0.878126	0.996696	0.995538	0.603394	0.77241	1.02737
C15orf39	0.921219	1.02139	0.941264	0.719067	0.887999	1.03713
C15orf40	0.879846	1.09468	0.909634	0.644983	0.911426	1.15088
C15orf41	0.770036	0.852715	0.831257	0.524574	0.733877	0.87016
C15orf43	0.94927	0.934351	0.979451	0.677618	0.718477	0.997053
C15orf48	0.762845	1.00269	0.761324	0.541129	0.751958	1.04235
C15orf52	0.949327	1.01374	0.943096	0.678161	0.877337	1.05904
C15orf53	0.856182	0.916515	0.918246	0.619932	0.880912	0.914955
C15orf54	0.798797	0.897902	0.949185	0.540797	0.790988	0.906883
C15orf57	0.972765	1.21337	0.928713	0.648126	0.8327	1.27768
C15orf59	0.81895	0.858031	0.797296	0.597057	0.780238	0.859033
C15orf61	0.634088	0.710633	0.707537	0.417423	0.71471	0.710628
C15orf62	0.793756	0.987991	0.812245	0.506969	0.898609	0.970548
C16orf13	0.647429	0.618015	0.71804	0.505144	0.671791	0.619601
C16orf45	0.726148	0.932657	0.714105	0.432161	0.75878	0.95819
C16orf46	0.853068	0.960609	0.843924	0.55975	0.786536	0.988051
C16orf47	0.854623	0.778997	0.856367	0.712361	0.770956	0.787003
C16orf54	0.886849	1.05944	0.851891	0.578429	0.919442	1.06543
C16orf58	0.691797	0.740587	0.761077	0.496511	0.77181	0.745347
C16orf59	0.811981	0.948564	0.853416	0.625867	0.847903	0.978099
C16orf62	0.757515	0.857957	0.756358	0.48602	0.761671	0.867498
C16orf70	0.874699	0.974074	0.877725	0.571036	0.817387	0.993506
C16orf71	0.963184	0.978748	0.921406	0.684162	0.821276	1.02843
C16orf72	0.929521	0.938872	0.939078	0.683704	0.793913	0.971113
C16orf74	0.602941	0.595648	0.690189	0.48086	0.56147	0.604415
C16orf78	0.68375	0.936224	0.73282	0.457813	0.794448	0.922852
C16orf86	0.848245	0.857738	0.862001	0.667602	0.791233	0.896998
C16orf87	1.14704	1.28508	1.06035	0.687355	0.861705	1.36336
C16orf89	0.748992	0.76963	0.806302	0.498227	0.749924	0.77766
C16orf90	0.848958	0.879716	0.88811	0.628631	0.837243	0.881949
C16orf91	0.87072	0.856609	0.858942	0.701622	0.787654	0.873613
C16orf92	0.844245	0.925613	0.784479	0.43286	0.806611	0.965147
C16orf93	0.704919	0.79198	0.748314	0.451667	0.733399	0.799747
C16orf95	0.730064	0.899963	0.825237	0.413885	0.94027	0.872335
C16orf96	0.765421	0.872011	0.795636	0.536749	0.814057	0.890947
C17orf100	0.94685	0.932276	0.746868	0.664681	0.838244	0.937649
C17orf104	1.1499	1.1457	1.11665	0.952698	0.808524	1.20494
C17orf105	0.835594	0.840559	0.810565	0.492495	0.77313	0.844491
C17orf107	0.819777	0.808339	0.795545	0.518037	0.798216	0.849755
C17orf112	0.965605	0.954617	0.970874	0.782179	0.822993	0.974449
C17orf47	1.01304	1.07846	1.01608	0.7696	0.866022	1.11595
C17orf49	0.757257	0.876277	0.79181	0.635708	0.798279	0.922094
C17orf50	0.789187	0.695143	0.809361	0.615836	0.659289	0.722224
C17orf51	1.00316	1.11031	1.0138	0.846584	0.850943	1.14935
C17orf53	0.895604	1.05625	0.900682	0.634546	0.843487	1.09093
C17orf58	0.762769	0.979401	0.808147	0.530205	0.831767	0.977708
C17orf59	0.86497	0.818191	0.856465	0.724798	0.757407	0.858471
C17orf62	0.643243	0.71277	0.689709	0.376621	0.753418	0.710087
C17orf64	0.717272	0.8304	0.778218	0.491782	0.736133	0.845466
C17orf67	0.902507	0.878473	0.86634	0.462815	0.828247	0.873133
C17orf70	0.800463	0.768391	0.781195	0.529129	0.750861	0.785978
C17orf74	0.89649	0.961153	0.889969	0.651522	0.843697	0.938214
C17orf75	1.01342	1.01591	0.993574	0.721712	0.805385	1.04643
C17orf78	0.830628	1.1203	0.844588	0.487404	0.848087	1.14617
C17orf80	1.01897	1.13176	1.01984	0.731005	0.862239	1.17292
C17orf85	1.02579	1.09535	0.934577	0.755876	0.800582	1.16884
C17orf96	0.874165	0.812628	0.911022	0.76704	0.816723	0.836181
C17orf97	0.689967	0.81856	0.76418	0.492596	0.716894	0.846442
C17orf98	0.727	0.689976	0.826828	0.499944	0.713427	0.689519
C17orf99	0.641737	0.787823	0.717895	0.444343	0.769231	0.793976
C18orf21	0.773666	1.02584	0.837628	0.546731	0.734874	1.09598
C18orf25	1.25338	1.22313	1.07816	0.903008	0.839386	1.31432
C18orf32	1.1553	1.01231	1.32374	1.27835	0.900886	1.0062
C18orf42	0.790115	0.860891	0.788759	0.440688	0.74105	0.87113
C18orf54	1.18784	1.12127	1.12952	0.866413	0.804744	1.16832
C18orf63	0.989774	1.18847	1.01197	0.75947	0.833437	1.23682
C18orf8	0.73649	0.80302	0.767919	0.486587	0.731378	0.819122
C19orf12	0.629751	0.633522	0.74123	0.471985	0.685282	0.650074
C19orf18	0.848738	0.918224	0.877749	0.577336	0.76378	0.958364
C19orf24	0.642565	0.655291	0.719918	0.468608	0.636104	0.67657
C19orf25	0.868747	0.862454	0.782805	0.548132	0.804999	0.888369
C19orf26	0.871846	0.881658	0.773312	0.59059	0.803375	0.918869
C19orf33	0.772104	0.841904	0.774207	0.646253	0.709347	0.917625
C19orf35	0.81443	0.811702	0.822131	0.574899	0.812162	0.820712
C19orf38	0.677271	0.705497	0.708781	0.465873	0.73191	0.700072
C19orf40	0.829601	0.893909	0.816576	0.509747	0.786782	0.928702
C19orf43	0.760533	0.73297	0.833557	0.689853	0.673686	0.791474
C19orf44	0.872311	0.928146	0.846791	0.586194	0.7459	0.991394
C19orf45	0.773476	0.701096	0.816242	0.551068	0.685914	0.723616
C19orf47	0.728136	0.885112	0.720553	0.506278	0.812712	0.908666
C19orf48	0.793554	0.753672	0.912896	0.613414	0.790553	0.730473
C19orf52	0.699457	0.709414	0.741408	0.484723	0.721927	0.715566
C19orf53	0.694282	0.852684	0.711309	0.375112	0.795246	0.882367
C19orf54	0.835643	0.88657	0.877226	0.644864	0.810436	0.921644
C19orf57	1.03268	0.99358	0.982248	0.739517	0.836018	1.0454
C19orf60	0.812674	0.797513	0.794251	0.504736	0.761395	0.812626
C19orf66	0.828209	0.854184	0.782953	0.508875	0.811741	0.847892
C19orf68	0.750278	0.742481	0.804811	0.579194	0.7307	0.755227
C19orf70	0.698572	0.795927	0.695877	0.46278	0.747959	0.823297
C19orf71	0.782194	0.819553	0.804719	0.55259	0.800816	0.810408
C19orf73	0.860635	0.846301	1.00061	0.798069	0.859303	0.872427
C19orf80	0.756677	0.918428	0.783932	0.419712	0.878183	0.926249
C19orf81	0.695697	0.842133	0.723747	0.423134	0.829362	0.827092
C1D	1.02503	1.13111	1.02203	0.935703	0.845852	1.20247
C1GALT1	1.21448	1.18652	1.1328	0.978723	0.818198	1.24324
C1orf100	1.02984	1.21954	1.0349	0.851369	0.862734	1.27237
C1orf101	0.947913	1.06817	0.987287	0.76257	0.830377	1.09366
C1orf105	1.02227	0.988588	1.01985	0.672297	0.810714	1.01646
C1orf106	0.888661	0.915292	0.88214	0.668678	0.85137	0.92245
C1orf109	0.869968	1.03289	0.814402	0.469289	0.835407	1.0463
C1orf110	0.952729	1.05755	0.977563	0.64473	0.830294	1.08354
C1orf111	0.720238	0.766897	0.790029	0.507628	0.746029	0.75743
C1orf112	0.935229	1.05607	0.973021	0.612942	0.829244	1.08572
C1orf115	0.66463	0.749957	0.697689	0.425192	0.757138	0.762972
C1orf116	0.969297	1.06543	0.944517	0.689016	0.886315	1.10658
C1orf122	0.824279	0.731526	0.878622	0.816211	0.776722	0.740506
C1orf123	0.709295	0.770668	0.710835	0.42496	0.723724	0.769908
C1orf127	0.952844	0.988833	0.931801	0.717597	0.853225	1.02907
C1orf131	0.938149	1.23506	0.926053	0.623944	0.835359	1.34971
C1orf137	0.946419	0.90083	1.01216	0.607917	0.767969	0.905823
C1orf141	1.08699	1.25803	1.08146	0.755844	0.821458	1.33254
C1orf146	1.27106	1.48228	1.0766	0.821199	0.970985	1.54228
C1orf158	0.717086	0.848421	0.871616	0.542562	0.741534	0.849292
C1orf159	0.727322	0.736677	0.780007	0.550409	0.758166	0.745197
C1orf162	0.869265	1.05818	0.878735	0.638217	0.903682	1.04502
C1orf167	0.876279	1.01147	0.902858	0.523573	0.921342	1.02026
C1orf168	0.971092	1.12343	0.946633	0.684708	0.836551	1.17418
C1orf174	0.99567	1.05222	0.962146	0.762434	0.764374	1.13422
C1orf177	0.747666	0.906762	0.804349	0.561029	0.810182	0.903825
C1orf185	1.17736	1.39852	1.09876	0.757424	0.866265	1.48092
C1orf186	0.67849	0.796	0.728644	0.50068	0.692143	0.814361
C1orf189	0.999623	1.13975	0.95867	0.452006	0.880489	1.19815
C1orf194	0.933522	1.16322	0.830584	0.59437	0.883154	1.16507
C1orf195	0.863064	1.01376	0.895035	0.579124	0.827373	1.03936
C1orf198	0.729853	0.768441	0.765675	0.55979	0.71788	0.796748
C1orf204	0.834238	1.03227	0.966016	0.668809	0.839823	1.08365
C1orf21	1.0016	1.01742	0.851689	0.56666	0.728973	1.09296
C1orf210	0.873651	0.924425	0.884355	0.701824	0.872587	0.934045
C1orf216	0.869579	0.963435	0.882911	0.532102	0.853708	0.966311
C1orf226	0.861165	1.0193	0.852548	0.613795	0.839192	1.05806
C1orf228	0.706991	0.734849	0.735309	0.428243	0.736713	0.737985
C1orf229	0.910915	0.929267	0.905675	0.729629	0.866135	0.95543
C1orf27	1.11268	1.19718	1.02939	0.786314	0.832266	1.26853
C1orf35	0.80325	0.78759	0.798212	0.529024	0.7086	0.82065
C1orf43	0.795112	0.988724	0.787539	0.486981	0.883138	0.975896
C1orf50	0.809414	0.786477	0.798189	0.527716	0.738752	0.816658
C1orf52	0.812856	0.794986	0.92741	0.716234	0.682945	0.847828
C1orf53	0.714525	0.694292	0.869484	0.714406	0.652069	0.73018
C1orf54	0.875247	0.959027	0.798694	0.599582	0.795935	1.00269
C1orf56	0.859094	0.910244	0.795385	0.57319	0.803254	0.93159
C1orf61	0.825942	0.940179	0.851489	0.511571	0.832971	0.953971
C1orf64	0.702742	0.845086	0.78021	0.569232	0.803078	0.87055
C1orf68	0.824147	0.810844	0.966825	0.706788	0.725958	0.799932
C1orf74	0.775921	0.886076	0.83127	0.505027	0.85221	0.875093
C1orf86	0.893741	0.943676	0.975399	0.753679	0.865789	0.945992
C1orf87	0.813164	1.08736	0.875483	0.563779	0.804094	1.10486
C1orf94	0.748691	0.835428	0.839322	0.528795	0.778663	0.851143
C1orf95	0.55733	0.617711	0.624612	0.371861	0.669523	0.604086
C1QA	0.754661	0.718024	0.809484	0.59758	0.786242	0.69889
C1QB	0.656597	0.790287	0.746166	0.4731	0.781033	0.779098
C1QBP	0.835609	0.822917	0.82719	0.596947	0.714676	0.848136
C1QC	0.63139	0.664169	0.738179	0.537135	0.648742	0.679625
C1QL1	0.648703	0.603459	0.709569	0.619199	0.581383	0.631705
C1QL2	0.686505	0.620565	0.762033	0.654459	0.618068	0.651555
C1QL3	0.649781	0.632156	0.690267	0.532808	0.611842	0.65249
C1QL4	0.736509	0.670567	0.789511	0.717499	0.640676	0.700606
C1QTNF1	0.619229	0.643722	0.697754	0.444782	0.665119	0.634976
C1QTNF2	0.782604	0.747962	0.820726	0.627066	0.762914	0.749798
C1QTNF3	0.894544	0.934906	0.924103	0.698632	0.774094	0.958437
C1QTNF4	0.703161	0.673487	0.739137	0.54518	0.652093	0.687477
C1QTNF5	0.742287	0.692275	0.801105	0.713961	0.666198	0.712916
C1QTNF6	0.624575	0.659261	0.721088	0.449222	0.693154	0.653941
C1QTNF7	0.928529	0.908514	0.987932	0.838932	0.795092	0.940013
C1QTNF8	0.670481	0.712754	0.746909	0.484405	0.720637	0.71034
C1QTNF9	0.934929	0.945877	0.997956	0.80384	0.783791	0.98823
C1QTNF9B	0.89409	0.913573	0.971585	0.709644	0.780241	0.944969
C1RL	0.744746	0.685873	0.832248	0.577473	0.713627	0.683798
C1S	0.902623	0.927917	0.899021	0.709285	0.794887	0.931283
C2	0.685973	0.836136	0.737892	0.469878	0.811225	0.81979
C20orf141	0.748306	0.887005	0.905884	0.614829	0.876374	0.90092
C20orf144	0.774095	0.841084	0.822865	0.597637	0.80037	0.860199
C20orf173	0.694179	0.707763	0.782528	0.481426	0.664789	0.706571
C20orf194	0.846187	0.913686	0.844918	0.575709	0.786576	0.928808
C20orf195	0.691923	0.75161	0.693493	0.413641	0.741485	0.74057
C20orf196	0.917263	0.917868	0.909798	0.63591	0.750265	0.94673
C20orf197	0.766982	0.953428	0.92928	0.546381	0.780976	0.966556
C20orf202	0.835109	1.09471	0.859225	0.526834	0.833711	1.15476
C20orf24	0.763686	0.703597	0.838763	0.618803	0.733138	0.720546
C20orf27	0.686027	0.762429	0.71885	0.437331	0.67993	0.798524
C20orf62	0.946098	0.922282	1.01841	0.702843	0.796335	0.93526
C20orf78	0.90948	0.911602	0.929153	0.642586	0.771772	0.931666
C20orf85	0.72772	0.852947	0.796327	0.485854	0.803655	0.862447
C20orf96	0.712349	0.907249	0.737716	0.371477	0.785882	0.912377
C21orf2	0.760501	0.806778	0.801035	0.545164	0.77187	0.820278
C21orf58	0.91957	0.947865	0.955983	0.692206	0.857381	0.993524
C21orf59	0.763026	0.864077	0.82275	0.616666	0.711558	0.914937
C21orf62	0.652197	0.805959	0.711356	0.379079	0.730688	0.804557
C21orf91	0.949256	1.02164	1.00715	0.612698	0.79183	1.04734
C22orf15	0.774775	1.01891	0.767085	0.553736	0.879509	1.00572
C22orf23	0.805616	0.922526	0.776213	0.465275	0.84603	0.925659
C22orf24	0.990656	0.839962	1.07095	0.877059	0.759092	0.864641
C22orf29	1.02346	1.01793	0.951918	0.777812	0.871139	1.05674
C22orf31	0.807489	0.912292	0.835996	0.536351	0.816164	0.937889
C22orf34	0.862045	0.926811	0.923607	0.636248	0.82478	0.941114
C22orf39	0.830453	0.79004	0.841615	0.497403	0.742756	0.808993
C22orf42	0.8442	0.917247	0.852277	0.61043	0.782924	0.975925
C22orf46	0.800122	0.828381	0.872428	0.559256	0.793229	0.812327
C2CD2	0.731067	0.764122	0.766249	0.527194	0.721256	0.794363
C2CD2L	0.795424	0.905622	0.78663	0.60391	0.840019	0.915295
C2CD3	0.943088	1.05856	0.9444	0.66376	0.843977	1.08455
C2CD4A	0.826618	0.891905	0.811852	0.610059	0.859383	0.90022
C2CD4B	0.844324	0.83743	0.826859	0.632254	0.839705	0.841865
C2CD4C	0.741087	0.83664	0.733533	0.505807	0.771526	0.852416
C2CD4D	0.810769	0.773109	0.811944	0.68845	0.762092	0.789204
C2CD5	1.04519	1.14243	1.03667	0.890218	0.850678	1.18664
C2orf15	1.02817	1.29443	1.10428	0.737962	1.04439	1.32307
C2orf16	1.13081	1.25406	1.0827	0.754101	0.856235	1.30416
C2orf27A	1.04517	1.0566	1.12504	1.05826	0.884369	1.08718
C2orf27B	1.04076	1.07293	1.14228	1.04372	0.885652	1.10869
C2orf40	0.794829	0.881554	0.818227	0.597435	0.748004	0.900704
C2orf42	0.84329	1.02111	0.813163	0.476551	0.809517	1.03051
C2orf43	0.927395	1.10156	0.999338	0.797039	0.844616	1.12142
C2orf44	1.01236	1.07764	0.993109	0.75221	0.821778	1.11397
C2orf47	0.871535	0.906008	0.859422	0.492774	0.802492	0.927089
C2orf48	0.771609	0.847029	0.877142	0.602479	0.75099	0.887499
C2orf49	0.861347	0.957777	0.909806	0.632071	0.730113	1.01209
C2orf50	0.822924	0.972962	0.844112	0.555236	0.895923	0.970797
C2orf54	0.736155	0.742913	0.753395	0.44403	0.780197	0.741164
C2orf57	0.977482	0.996564	0.852356	0.596471	0.82287	1.04975
C2orf61	1.04783	1.09005	1.01864	0.839854	0.782107	1.16558
C2orf66	1.07019	1.26205	0.971193	0.680483	0.86376	1.31515
C2orf68	0.810678	0.81545	0.858363	0.594733	0.779616	0.819033
C2orf69	0.895769	0.813327	0.944157	0.720135	0.709583	0.856603
C2orf70	0.696291	0.860113	0.720554	0.419365	0.783282	0.847674
C2orf71	0.852897	0.911439	0.883768	0.600539	0.77052	0.947775
C2orf72	0.960863	0.839227	0.899075	0.708379	0.816187	0.857497
C2orf73	1.14047	1.11767	1.18794	1.02022	0.824811	1.18672
C2orf74	0.896356	1.20647	0.925733	0.518881	0.834303	1.26225
C2orf76	0.745981	1.04757	0.810323	0.512221	0.785521	1.08578
C2orf78	0.973803	1.13495	0.932323	0.640802	0.853878	1.17622
C2orf80	0.905949	1.00616	0.88292	0.720416	0.837533	1.00532
C2orf81	0.857335	0.874946	0.854368	0.661941	0.786308	0.907324
C2orf83	0.823251	0.831974	0.900706	0.654007	0.735887	0.865204
C2orf88	0.814219	0.870607	0.91975	0.553124	0.745057	0.858889
C2orf91	0.885635	0.99648	0.975719	0.630645	0.792659	1.01824
C3	0.659064	0.742196	0.682512	0.429737	0.719495	0.744845
C3AR1	0.821671	0.831784	0.825428	0.541827	0.783889	0.827047
C3orf14	1.47599	1.60321	1.32979	1.01591	0.981389	1.72433
C3orf17	0.863641	1.01284	0.896228	0.557525	0.794809	1.02982
C3orf18	0.844554	0.951115	0.756808	0.487512	0.779723	0.993218
C3orf20	0.753059	0.909205	0.747528	0.490203	0.806055	0.906403
C3orf22	0.748703	0.822004	0.860115	0.56407	0.788005	0.820242
C3orf30	1.29611	1.2196	1.12057	0.808677	0.793496	1.30553
C3orf33	1.00567	1.34503	1.08211	0.900216	0.885763	1.39321
C3orf35	0.900716	1.16716	0.971984	0.738034	0.886659	1.1902
C3orf36	0.852246	0.953729	0.952049	0.716171	0.837317	0.995789
C3orf38	0.918039	1.19432	1.01044	0.741072	0.849239	1.25834
C3orf52	0.841911	0.867741	0.86951	0.606437	0.755746	0.885508
C3orf56	0.946947	0.909801	0.922147	0.758603	0.872022	0.897516
C3orf58	0.781306	0.776576	0.797032	0.558156	0.745342	0.782339
C3orf62	0.933688	1.05705	0.939944	0.693313	0.743967	1.1173
C3orf67	1.01315	1.01364	1.00698	0.806134	0.784778	1.0541
C3orf70	0.946642	0.736748	0.893099	0.661086	0.67443	0.771034
C3orf79	1.09427	1.1601	1.09373	0.691979	0.882465	1.18667
C4BPA	0.97465	0.952149	0.99658	0.817228	0.771784	0.972716
C4BPB	0.846106	0.805077	0.877112	0.64735	0.735545	0.810299
C4orf17	1.02879	1.09246	1.01688	0.796258	0.840396	1.13007
C4orf19	0.989079	0.884675	0.950502	0.75379	0.750595	0.92304
C4orf22	0.891211	1.0075	0.872051	0.589557	0.754676	1.05786
C4orf26	1.0103	1.16572	0.96141	0.75132	0.934384	1.13436
C4orf27	0.988263	1.04549	1.01865	0.773055	0.808224	1.10149
C4orf29	1.07165	1.17524	1.062	0.923266	0.872406	1.21374
C4orf3	0.86778	0.892159	0.898919	0.619728	0.801198	0.915947
C4orf32	0.878527	0.782281	0.976502	0.824032	0.744171	0.814278
C4orf33	1.03026	1.13654	1.17226	1.27269	0.75351	1.22666
C4orf36	0.86137	1.20401	0.901199	0.642447	0.832846	1.26959
C4orf45	1.17458	1.06887	1.11062	0.843104	0.794808	1.12267
C4orf46	1.07057	0.844262	0.972225	0.852013	0.701753	0.910999
C4orf47	1.04178	1.21805	1.14014	0.940143	0.841812	1.29675
C4orf48	0.788681	0.806876	0.810259	0.46798	0.82308	0.810153
C4orf51	0.957042	1.15673	1.04008	0.836989	0.851877	1.20368
C5	0.920835	1.03207	0.925508	0.685731	0.802476	1.05631
C5AR2	0.744715	0.784514	0.698334	0.428161	0.81658	0.781181
C5orf15	0.965552	0.982924	0.898251	0.656014	0.765303	1.0532
C5orf22	1.12067	1.17257	1.02758	0.777281	0.828687	1.23234
C5orf24	1.03066	1.22903	0.984259	0.896394	0.84659	1.27312
C5orf28	1.03519	1.1358	1.04741	0.807055	0.868158	1.16912
C5orf30	0.955131	1.13865	0.923279	0.569337	0.900197	1.16081
C5orf34	1.17851	1.2756	1.11228	0.876828	0.819195	1.34901
C5orf38	0.751035	0.801319	0.838645	0.568726	0.813169	0.8131
C5orf42	1.11849	1.18952	1.1174	0.906341	0.831921	1.25737
C5orf45	0.872288	0.991315	0.965218	0.64353	0.811729	1.02999
C5orf46	0.736675	0.85525	0.758819	0.432388	0.744931	0.857047
C5orf47	0.864169	0.804347	0.896238	0.646931	0.766	0.833735
C5orf49	0.796285	0.774035	0.797706	0.612807	0.698712	0.794888
C5orf51	1.14153	1.13782	1.03544	0.802958	0.828909	1.18211
C5orf52	0.683784	0.642168	0.740084	0.474707	0.682194	0.642789
C5orf58	1.02804	1.11293	0.945891	0.544467	0.878394	1.12278
C5orf60	0.814845	0.854661	0.884407	0.655731	0.853292	0.848836
C5orf63	0.76204	0.863503	0.867709	0.601133	0.756093	0.841841
C5orf64	0.83056	1.07783	0.947595	0.619838	0.895816	1.11143
C6	0.972033	1.00296	0.953866	0.657676	0.789298	1.01626
C6orf1	0.816196	0.898272	0.91723	0.635493	0.781327	0.912479
C6orf10	1.0599	1.34716	1.0874	0.847275	0.935788	1.4493
C6orf106	0.80407	0.824742	0.887074	0.666284	0.719177	0.850949
C6orf118	0.767905	0.860867	0.782418	0.478012	0.7652	0.894002
C6orf120	0.656178	0.609588	0.731392	0.478885	0.610932	0.629242
C6orf132	0.886965	0.973303	0.907456	0.744276	0.865854	1.01832
C6orf136	0.920141	1.00088	0.944002	0.700142	0.87999	1.03491
C6orf141	0.975065	0.950081	0.957908	0.783147	0.882962	0.988065
C6orf15	0.96768	0.945619	1.04542	0.940656	0.873392	0.970676
C6orf163	0.955399	1.2332	0.927842	0.521873	0.876194	1.27516
C6orf165	1.03855	1.19615	0.983531	0.69854	0.893494	1.2468
C6orf195	0.788382	0.707251	0.922945	0.641683	0.732361	0.70394
C6orf201	0.824899	0.896865	0.903869	0.53719	0.765096	0.919507
C6orf203	0.913288	1.24219	0.935629	0.765231	0.834945	1.29772
C6orf222	0.912777	1.01556	0.869179	0.600569	0.802983	1.0769
C6orf223	0.962991	0.898418	0.976679	0.686279	0.819197	0.958028
C6orf226	0.894556	0.814138	0.865238	0.601616	0.816408	0.835396
C6orf25	0.767974	0.730684	0.838448	0.634303	0.787069	0.722572
C6orf47	0.966299	1.04397	0.949869	0.748387	0.895513	1.06752
C6orf48	0.86675	0.888703	0.963085	0.785721	0.691822	0.89681
C6orf52	0.95346	0.975925	0.974554	0.695149	0.768853	1.01378
C6orf58	1.01914	1.16284	0.994102	0.674349	0.834689	1.18331
C6orf62	0.835441	1.02685	0.904612	0.548595	0.90101	1.00799
C6orf89	0.859758	0.895742	0.887423	0.56599	0.77997	0.906905
C6orf99	0.710413	0.763681	0.918468	0.492677	0.753903	0.769118
C7	0.990367	1.0138	1.0207	0.794866	0.767771	1.04599
C7orf25	0.958398	1.06533	0.907542	0.601923	0.850946	1.10989
C7orf26	0.668407	0.656996	0.711924	0.463317	0.663141	0.664723
C7orf31	0.988892	1.06579	1.02795	0.811165	0.798497	1.10356
C7orf33	1.0286	1.01218	0.969182	0.663007	0.852639	1.05132
C7orf34	0.723153	0.777347	0.782283	0.466264	0.730647	0.796271
C7orf43	0.759252	0.816321	0.785498	0.579199	0.783478	0.823109
C7orf49	0.874782	0.894782	0.850034	0.533952	0.781576	0.941878
C7orf50	0.814453	0.955159	0.805975	0.52808	0.817427	0.984248
C7orf55	0.925009	1.04579	0.969887	0.803795	0.875359	1.03364
C7orf57	0.914746	0.919972	0.913719	0.661803	0.78121	0.960607
C7orf60	1.02691	1.09537	0.996991	0.677201	0.837918	1.14529
C7orf61	0.775	0.860361	0.787735	0.48786	0.780443	0.877409
C7orf62	0.813763	0.995261	0.8675	0.574997	0.777438	1.02791
C7orf65	0.919105	1.13099	1.063	0.726827	0.882843	1.153
C7orf66	0.92839	1.24822	1.0471	0.788565	0.936614	1.29704
C7orf71	0.852839	0.941539	0.913444	0.620177	0.849049	0.946762
C7orf72	1.06942	1.14875	1.12496	1.04977	0.878688	1.17836
C8A	0.871703	0.920305	0.912611	0.612429	0.784167	0.923467
C8B	0.874464	0.94087	0.885233	0.578978	0.789276	0.951837
C8G	0.693009	0.801655	0.718001	0.358299	0.824466	0.799689
C8orf22	1.28893	1.18836	1.06364	1.07723	0.726641	1.30026
C8orf31	0.821974	0.935591	0.863437	0.54264	0.798331	0.971917
C8orf33	0.931084	0.949552	0.875682	0.615582	0.810559	1.0081
C8orf34	1.08418	1.01175	1.03544	0.799897	0.814439	1.07088
C8orf37	0.987636	0.928661	0.989147	0.758291	0.75775	0.97288
C8orf4	0.697826	1.0042	0.715131	0.400271	0.789928	1.015
C8orf44	0.704495	0.950668	0.850009	0.482999	0.900954	0.95887
C8orf46	0.950727	0.998385	0.817229	0.610905	0.791011	1.05341
C8orf48	0.974672	1.18072	0.917463	0.614241	0.801708	1.22446
C8orf58	1.0094	0.99969	0.911327	0.724532	0.911486	1.00462
C8orf59	1.10847	1.15875	1.08126	0.626128	0.940275	1.19446
C8orf74	0.607883	0.727605	0.688563	0.343135	0.745722	0.730959
C8orf76	0.801344	0.668098	0.835755	0.603273	0.60146	0.700017
C8orf82	0.686893	0.691664	0.72811	0.460772	0.711658	0.695022
C8orf86	0.912714	1.12882	0.949143	0.655082	0.914064	1.15993
C9	1.00576	1.10733	0.956824	0.782247	0.782409	1.1406
C9orf114	0.779698	0.854946	0.754034	0.477625	0.805508	0.867438
C9orf116	0.651793	0.617915	0.673334	0.445589	0.590983	0.63818
[truncated: 15,438 more rows]
