# Supplementary material for: Mutational Signatures Are Critical for Proper Estimation of Purifying Selection Pressures in Cancer Somatic Mutation Data When Using the dN/dS Metric
Source: Front Genet. 2017 Jun 8;8:74. doi: 10.3389/fgene.2017.00074 (PMC5462936; doi:10.3389/fgene.2017.00074)
Supplement: Table S6 — GO cellular components gene set enrichment results for genes with low observed corrected dN/dS values. A gene set enrichment analysis for GO cellular components was performed on each cancer type (indicated by tab names) for the 100 genes with lowest p-values. Cellular components are ranked based on increasing enrichment p-values. [file Table6.XLSX]

## Sheet: BRCA_TOP100
	n_genes_in_cc	n_genes_neg	n_genes_pos	prop_neg	prop_pos	p	q	genes
LAMELLIPODIUM	4	2	2	0.2	2	0.0327761	1	FGD5,ALS2
RUFFLE	6	4	2	0.3	2	0.0738884	1	FGD5,ALS2
DNA_DIRECTED_RNA_POLYMERASEII_HOLOENZYME	6	4	2	0.3	2	0.0738884	1	TBP,POLR2A
ENDOSOME	7	5	2	0.4	2	0.0982807	1	ANKRD27,ALS2
MEMBRANE_FRACTION	35	30	5	2.5	5	0.132073	1	ABCB1,DSCAM,FOLH1,EEA1,ALS2
LEADING_EDGE	9	7	2	0.6	2	0.152244	1	FGD5,ALS2
CELL_FRACTION	48	42	6	3.6	6	0.16662	1	ABCB1,DSCAM,FOLH1,MEP1A,EEA1,ALS2
NUCLEOLUS	10	8	2	0.7	2	0.180999	1	POLR2A,IFI16
COLLAGEN	11	9	2	0.8	2	0.21048	1	COL7A1,COL6A3
CELL_PROJECTION	22	19	3	1.6	3	0.244349	1	FGD5,ALS2,ACTN2
CELL_PROJECTION_PART	4	3	1	0.3	1	0.27842	1	ACTN2
CELL_SUBSTRATE_ADHERENS_JUNCTION	4	3	1	0.3	1	0.27842	1	ACTN2
EXTRACELLULAR_REGION_PART	36	32	4	2.7	4	0.309114	1	DSPP,MEP1A,COL7A1,COL6A3
ADHERENS_JUNCTION	5	4	1	0.3	1	0.335059	1	ACTN2
VESICULAR_FRACTION	5	4	1	0.3	1	0.335059	1	ALS2
TRANSCRIPTION_FACTOR_COMPLEX	5	4	1	0.3	1	0.335059	1	TBP
CELL_MATRIX_JUNCTION	6	5	1	0.4	1	0.387293	1	ACTN2
INTEGRAL_TO_PLASMA_MEMBRANE	101	92	9	7.8	9	0.392131	1	FGFR1,KCNN3,DSCAM,TEK,PTPRB,FOLH1,MEP1A,TRPM2,NTRK2
INTRINSIC_TO_PLASMA_MEMBRANE	102	93	9	7.9	9	0.403975	1	FGFR1,KCNN3,DSCAM,TEK,PTPRB,FOLH1,MEP1A,TRPM2,NTRK2
CYTOSOL	18	16	2	1.4	2	0.417615	1	EEA1,ALS2
EXTRACELLULAR_REGION	42	38	4	3.2	4	0.419965	1	DSPP,MEP1A,COL7A1,COL6A3
NUCLEOPLASM	30	27	3	2.3	3	0.421045	1	TBP,POLR2A,IFI16
PROTEINACEOUS_EXTRACELLULAR_MATRIX	30	27	3	2.3	3	0.421045	1	DSPP,COL7A1,COL6A3
EXTRACELLULAR_MATRIX	30	27	3	2.3	3	0.421045	1	DSPP,COL7A1,COL6A3
NUCLEOPLASM_PART	19	17	2	1.4	2	0.445432	1	TBP,POLR2A
PLASMA_MEMBRANE_PART	132	121	11	10.3	11	0.461351	1	FGFR1,KCNN3,DSCAM,TEK,PTPRB,FOLH1,MEP1A,EEA1,ACTN2,TRPM2,NTRK2
EXTRACELLULAR_SPACE	8	7	1	0.6	1	0.479879	1	MEP1A
EXTRACELLULAR_MATRIX_PART	21	19	2	1.6	2	0.49879	1	COL7A1,COL6A3
BASOLATERAL_PLASMA_MEMBRANE	9	8	1	0.7	1	0.520833	1	ACTN2
INTEGRAL_TO_MEMBRANE	126	116	10	9.8	10	0.534174	1	FGFR1,ABCB1,KCNN3,DSCAM,TEK,PTPRB,FOLH1,MEP1A,TRPM2,NTRK2
INTRINSIC_TO_MEMBRANE	128	118	10	10	10	0.555717	1	FGFR1,ABCB1,KCNN3,DSCAM,TEK,PTPRB,FOLH1,MEP1A,TRPM2,NTRK2
VOLTAGE_GATED_POTASSIUM_CHANNEL_COMPLEX	10	9	1	0.8	1	0.558593	1	KCNN3
NUCLEAR_LUMEN	37	34	3	2.9	3	0.564286	1	TBP,POLR2A,IFI16
ORGANELLE_LUMEN	38	35	3	3	3	0.582992	1	TBP,POLR2A,IFI16
MEMBRANE_ENCLOSED_LUMEN	38	35	3	3	3	0.582992	1	TBP,POLR2A,IFI16
PLASMA_MEMBRANE	163	151	12	12.8	12	0.641671	1	FGFR1,KCNN3,DSCAM,TEK,PTPRB,FOLH1,MEP1A,EEA1,ACTN2,TRPM2,SSH1,NTRK2
CELL_SURFACE	13	12	1	1	1	0.655077	1	ABCB1
BASEMENT_MEMBRANE	13	12	1	1	1	0.655077	1	COL7A1
MEMBRANE_PART	167	155	12	13.2	12	0.6768	1	FGFR1,ABCB1,KCNN3,DSCAM,TEK,PTPRB,FOLH1,MEP1A,EEA1,ACTN2,TRPM2,NTRK2
ENDOPLASMIC_RETICULUM	14	13	1	1.1	1	0.682344	1	UGT1A4
SOLUBLE_FRACTION	14	13	1	1.1	1	0.682344	1	MEP1A
CENTROSOME	16	15	1	1.3	1	0.730636	1	ALS2
CELL_JUNCTION	17	16	1	1.4	1	0.75198	1	ACTN2
MICROTUBULE_ORGANIZING_CENTER	17	16	1	1.4	1	0.75198	1	ALS2
NUCLEAR_PART	51	48	3	4.1	3	0.778201	1	TBP,POLR2A,IFI16
ACTIN_CYTOSKELETON	19	18	1	1.5	1	0.789772	1	ACTN2
MEMBRANE	206	193	13	16.4	13	0.847945	1	FGFR1,ABCB1,KCNN3,DSCAM,TEK,PTPRB,FOLH1,MEP1A,EEA1,ACTN2,TRPM2,SSH1,NTRK2
CYTOPLASM	165	155	10	13.2	10	0.856683	1	KIAA1217,UGT1A4,C3orf20,ANKRD27,FGD5,WNK1,EEA1,ALS2,SMG1,SSH1
CYTOSKELETAL_PART	43	41	2	3.5	2	0.864589	1	ALS2,ACTN2
NON_MEMBRANE_BOUND_ORGANELLE	77	73	4	6.2	4	0.869643	1	POLR2A,ALS2,ACTN2,IFI16
INTRACELLULAR_NON_MEMBRANE_BOUND_ORGANELLE	77	73	4	6.2	4	0.869643	1	POLR2A,ALS2,ACTN2,IFI16
GOLGI_APPARATUS	26	25	1	2.1	1	0.882384	1	FGD5
PROTEIN_COMPLEX	81	77	4	6.5	4	0.894269	1	TBP,KCNN3,POLR2A,ALS2
MICROTUBULE_CYTOSKELETON	28	27	1	2.3	1	0.900429	1	ALS2
NUCLEUS	117	111	6	9.4	6	0.91332	1	TBP,MAML2,POLR2A,NFAT5,SMG1,IFI16
CYTOPLASMIC_PART	103	98	5	8.3	5	0.921478	1	UGT1A4,ANKRD27,FGD5,EEA1,ALS2
MACROMOLECULAR_COMPLEX	89	85	4	7.2	4	0.931697	1	TBP,KCNN3,POLR2A,ALS2
ORGANELLE_PART	110	105	5	8.9	5	0.945668	1	TBP,POLR2A,ALS2,ACTN2,IFI16
INTRACELLULAR_ORGANELLE_PART	110	105	5	8.9	5	0.945668	1	TBP,POLR2A,ALS2,ACTN2,IFI16
CYTOSKELETON	61	59	2	5	2	0.960476	1	ALS2,ACTN2
CYTOPLASMIC_VESICLE_MEMBRANE	5	5	0	0.4	0	1	1
GOLGI_MEMBRANE	5	5	0	0.4	0	1	1
RIBONUCLEOPROTEIN_COMPLEX	8	8	0	0.7	0	1	1
COATED_VESICLE	5	5	0	0.4	0	1	1
MICROTUBULE_ASSOCIATED_COMPLEX	6	6	0	0.5	0	1	1
MEMBRANE_BOUND_VESICLE	16	16	0	1.4	0	1	1
CONTRACTILE_FIBER	4	4	0	0.3	0	1	1
MYOFIBRIL	4	4	0	0.3	0	1	1
INTERCELLULAR_JUNCTION	13	13	0	1.1	0	1	1
VESICLE	17	17	0	1.4	0	1	1
GOLGI_APPARATUS_PART	12	12	0	1	0	1	1
PORE_COMPLEX	7	7	0	0.6	0	1	1
SPINDLE	5	5	0	0.4	0	1	1
ORGANELLE_MEMBRANE	18	18	0	1.5	0	1	1
NUCLEAR_MATRIX	5	5	0	0.4	0	1	1
CYTOPLASMIC_VESICLE	17	17	0	1.4	0	1	1
CHROMOSOMEPERICENTRIC_REGION	4	4	0	0.3	0	1	1
VOLTAGE_GATED_CALCIUM_CHANNEL_COMPLEX	7	7	0	0.6	0	1	1
MICROSOME	4	4	0	0.3	0	1	1
APICAL_JUNCTION_COMPLEX	4	4	0	0.3	0	1	1
CELL_CORTEX_PART	6	6	0	0.5	0	1	1
ENVELOPE	9	9	0	0.8	0	1	1
PERINUCLEAR_REGION_OF_CYTOPLASM	9	9	0	0.8	0	1	1
CYTOPLASMIC_VESICLE_PART	5	5	0	0.4	0	1	1
CELL_CORTEX	8	8	0	0.7	0	1	1
ENDOMEMBRANE_SYSTEM	20	20	0	1.7	0	1	1
NUCLEAR_BODY	5	5	0	0.4	0	1	1
CONTRACTILE_FIBER_PART	4	4	0	0.3	0	1	1
ORGANELLE_ENVELOPE	9	9	0	0.8	0	1	1
LIPID_RAFT	4	4	0	0.3	0	1	1
NUCLEAR_ENVELOPE	9	9	0	0.8	0	1	1
CYTOPLASMIC_MEMBRANE_BOUND_VESICLE	16	16	0	1.4	0	1	1
KINETOCHORE	4	4	0	0.3	0	1	1
RECEPTOR_COMPLEX	6	6	0	0.5	0	1	1
SECRETORY_GRANULE	5	5	0	0.4	0	1	1
NUCLEAR_MEMBRANE	6	6	0	0.5	0	1	1
NUCLEAR_PORE	6	6	0	0.5	0	1	1
MITOCHONDRION	7	7	0	0.6	0	1	1
CORTICAL_CYTOSKELETON	5	5	0	0.4	0	1	1
CHROMOSOMAL_PART	7	7	0	0.6	0	1	1
APICOLATERAL_PLASMA_MEMBRANE	4	4	0	0.3	0	1	1
CONDENSED_CHROMOSOME	5	5	0	0.4	0	1	1
NUCLEAR_MEMBRANE_PART	6	6	0	0.5	0	1	1
GOLGI_ASSOCIATED_VESICLE	4	4	0	0.3	0	1	1
SYNAPSE	5	5	0	0.4	0	1	1
CORTICAL_ACTIN_CYTOSKELETON	5	5	0	0.4	0	1	1
INTEGRIN_COMPLEX	5	5	0	0.4	0	1	1
VESICLE_MEMBRANE	5	5	0	0.4	0	1	1
CHROMOSOME	10	10	0	0.8	0	1	1

## Sheet: CRC_TOP100
	n_genes_in_cc	n_genes_neg	n_genes_pos	prop_neg	prop_pos	p	q	genes
CYTOSKELETON	66	60	6	4	6	0.224607	1	ALMS1,PPL,KIF5C,CALD1,CDK5RAP2,ACTN2
MICROSOME	4	3	1	0.2	1	0.227074	1	APOB
CELL_SUBSTRATE_ADHERENS_JUNCTION	4	3	1	0.2	1	0.227074	1	ACTN2
CONTRACTILE_FIBER_PART	4	3	1	0.2	1	0.227074	1	SVIL
ACTIN_FILAMENT	4	3	1	0.2	1	0.227074	1	ACTN2
NEURON_PROJECTION	4	3	1	0.2	1	0.227074	1	ACTN2
CELL_FRACTION	54	49	5	3.3	5	0.243043	1	ADCY10,APOB,DSCAM,ABCA4,NOS1
PROTEINACEOUS_EXTRACELLULAR_MATRIX	28	25	3	1.7	3	0.251481	1	IMPG2,VCAN,COL5A1
EXTRACELLULAR_MATRIX	28	25	3	1.7	3	0.251481	1	IMPG2,VCAN,COL5A1
CENTROSOME	16	14	2	0.9	2	0.262803	1	ALMS1,CDK5RAP2
NON_MEMBRANE_BOUND_ORGANELLE	85	78	7	5.2	7	0.275291	1	ALMS1,PPL,KIF5C,CALD1,CDK5RAP2,ACTN2,NOP14
INTRACELLULAR_NON_MEMBRANE_BOUND_ORGANELLE	85	78	7	5.2	7	0.275291	1	ALMS1,PPL,KIF5C,CALD1,CDK5RAP2,ACTN2,NOP14
ADHERENS_JUNCTION	5	4	1	0.3	1	0.275352	1	ACTN2
VESICULAR_FRACTION	5	4	1	0.3	1	0.275352	1	APOB
CONTRACTILE_FIBER	5	4	1	0.3	1	0.275352	1	SVIL
MYOFIBRIL	5	4	1	0.3	1	0.275352	1	SVIL
CELL_MATRIX_JUNCTION	5	4	1	0.3	1	0.275352	1	ACTN2
MICROTUBULE_ORGANIZING_CENTER	17	15	2	1	2	0.286585	1	ALMS1,CDK5RAP2
MEMBRANE_FRACTION	46	42	4	2.8	4	0.321051	1	APOB,DSCAM,ABCA4,NOS1
MICROTUBULE_CYTOSKELETON	32	29	3	1.9	3	0.321286	1	ALMS1,KIF5C,CDK5RAP2
CYTOSKELETAL_PART	48	44	4	2.9	4	0.350259	1	ALMS1,KIF5C,CDK5RAP2,ACTN2
VOLTAGE_GATED_CALCIUM_CHANNEL_COMPLEX	7	6	1	0.4	1	0.363129	1	CACNA1E
BASOLATERAL_PLASMA_MEMBRANE	7	6	1	0.4	1	0.363129	1	ACTN2
SOLUBLE_FRACTION	7	6	1	0.4	1	0.363129	1	ADCY10
MICROTUBULE_ASSOCIATED_COMPLEX	9	8	1	0.5	1	0.440367	1	KIF5C
ENVELOPE	9	8	1	0.5	1	0.440367	1	SP140
ORGANELLE_ENVELOPE	9	8	1	0.5	1	0.440367	1	SP140
NUCLEAR_ENVELOPE	9	8	1	0.5	1	0.440367	1	SP140
ORGANELLE_LUMEN	40	37	3	2.5	3	0.459681	1	NR3C1,SP140,NOP14
MEMBRANE_ENCLOSED_LUMEN	40	37	3	2.5	3	0.459681	1	NR3C1,SP140,NOP14
NUCLEOLUS	10	9	1	0.6	1	0.475431	1	NOP14
MITOCHONDRION	11	10	1	0.7	1	0.50832	1	NR3C1
EXTRACELLULAR_REGION_PART	44	41	3	2.7	3	0.524622	1	IMPG2,VCAN,COL5A1
COLLAGEN	12	11	1	0.7	1	0.539165	1	COL5A1
ORGANELLE_PART	118	111	7	7.4	7	0.614647	1	ALMS1,NR3C1,SP140,KIF5C,CDK5RAP2,ACTN2,NOP14
INTRACELLULAR_ORGANELLE_PART	118	111	7	7.4	7	0.614647	1	ALMS1,NR3C1,SP140,KIF5C,CDK5RAP2,ACTN2,NOP14
EXTRACELLULAR_REGION	53	50	3	3.3	3	0.65372	1	IMPG2,VCAN,COL5A1
CELL_JUNCTION	17	16	1	1.1	1	0.666894	1	ACTN2
NUCLEAR_LUMEN	37	35	2	2.3	2	0.683413	1	SP140,NOP14
EXTRACELLULAR_MATRIX_PART	21	20	1	1.3	1	0.743267	1	COL5A1
ENDOMEMBRANE_SYSTEM	22	21	1	1.4	1	0.759475	1	SP140
CELL_PROJECTION	23	22	1	1.5	1	0.774669	1	ACTN2
ACTIN_CYTOSKELETON	23	22	1	1.5	1	0.774669	1	ACTN2
PLASMA_MEMBRANE_PART	192	182	10	12.1	10	0.779282	1	ATP1A4,RHO,GRIK1,HTR1A,DSCAM,PTCH1,INSR,ACTN2,CACNA1E,PCDHB6
INTEGRAL_TO_PLASMA_MEMBRANE	160	152	8	10.1	8	0.799613	1	ATP1A4,RHO,GRIK1,HTR1A,DSCAM,PTCH1,INSR,PCDHB6
INTRINSIC_TO_PLASMA_MEMBRANE	162	154	8	10.2	8	0.81095	1	ATP1A4,RHO,GRIK1,HTR1A,DSCAM,PTCH1,INSR,PCDHB6
NUCLEUS	127	121	6	8	6	0.820588	1	NR3C1,SP140,SVIL,GLI3,SLFN11,NOP14
INTEGRAL_TO_MEMBRANE	201	191	10	12.7	10	0.826527	1	ATP1A4,RHO,GRIK1,TRAPPC10,HTR1A,DSCAM,ROBO4,PTCH1,INSR,PCDHB6
INTRINSIC_TO_MEMBRANE	203	193	10	12.8	10	0.835934	1	ATP1A4,RHO,GRIK1,TRAPPC10,HTR1A,DSCAM,ROBO4,PTCH1,INSR,PCDHB6
NUCLEAR_PART	51	49	2	3.3	2	0.839523	1	SP140,NOP14
CYTOPLASM	186	177	9	11.8	9	0.840861	1	ALMS1,NR3C1,ADCY10,DLEC1,NLRP2,SVIL,CDK5RAP2,CTNND2,GLI3
MEMBRANE_PART	240	228	12	15.1	12	0.841634	1	ATP1A4,RHO,GRIK1,TRAPPC10,HTR1A,DSCAM,ROBO4,PTCH1,INSR,ACTN2,CACNA1E,PCDHB6
NUCLEOPLASM	30	29	1	1.9	1	0.857465	1	SP140
PROTEIN_COMPLEX	95	91	4	6	4	0.85805	1	ATP1A4,KIF5C,WWP2,CACNA1E
PLASMA_MEMBRANE	231	220	11	14.6	11	0.876494	1	ATP1A4,RHO,GRIK1,SVIL,HTR1A,DSCAM,PTCH1,INSR,ACTN2,CACNA1E,PCDHB6
MACROMOLECULAR_COMPLEX	100	96	4	6.4	4	0.88424	1	ATP1A4,KIF5C,WWP2,CACNA1E
MEMBRANE	288	274	14	18.2	14	0.886742	1	ATP1A4,SP140,RHO,GRIK1,TRAPPC10,SVIL,HTR1A,DSCAM,ROBO4,PTCH1,INSR,ACTN2,CACNA1E,PCDHB6
CYTOPLASMIC_PART	128	124	4	8.2	4	0.966742	1	ALMS1,NR3C1,SVIL,CDK5RAP2
CYTOPLASMIC_VESICLE_MEMBRANE	5	5	0	0.3	0	1	1
CELL_SURFACE	11	11	0	0.7	0	1	1
RIBONUCLEOPROTEIN_COMPLEX	5	5	0	0.3	0	1	1
COATED_VESICLE	8	8	0	0.5	0	1	1
SYNAPSE_PART	6	6	0	0.4	0	1	1
MEMBRANE_BOUND_VESICLE	22	22	0	1.5	0	1	1
SPINDLE_POLE	4	4	0	0.3	0	1	1
GOLGI_APPARATUS	25	25	0	1.7	0	1	1
TIGHT_JUNCTION	4	4	0	0.3	0	1	1
BASEMENT_MEMBRANE	11	11	0	0.7	0	1	1
INTERCELLULAR_JUNCTION	14	14	0	0.9	0	1	1
ENDOPLASMIC_RETICULUM_MEMBRANE	5	5	0	0.3	0	1	1
ENDOPLASMIC_RETICULUM	19	19	0	1.3	0	1	1
VESICLE	23	23	0	1.5	0	1	1
GOLGI_APPARATUS_PART	8	8	0	0.5	0	1	1
SPINDLE	5	5	0	0.3	0	1	1
CYTOSOL	21	21	0	1.4	0	1	1
ORGANELLE_MEMBRANE	19	19	0	1.3	0	1	1
LAMELLIPODIUM	5	5	0	0.3	0	1	1
NUCLEAR_ENVELOPE_ENDOPLASMIC_RETICULUM_NETWORK	5	5	0	0.3	0	1	1
ENDOCYTIC_VESICLE	5	5	0	0.3	0	1	1
CYTOPLASMIC_VESICLE	23	23	0	1.5	0	1	1
CHROMOSOMEPERICENTRIC_REGION	4	4	0	0.3	0	1	1
VOLTAGE_GATED_POTASSIUM_CHANNEL_COMPLEX	9	9	0	0.6	0	1	1
APICAL_JUNCTION_COMPLEX	5	5	0	0.3	0	1	1
CELL_CORTEX_PART	8	8	0	0.5	0	1	1
PERINUCLEAR_REGION_OF_CYTOPLASM	9	9	0	0.6	0	1	1
CYTOPLASMIC_VESICLE_PART	5	5	0	0.3	0	1	1
CELL_CORTEX	11	11	0	0.7	0	1	1
MYOSIN_COMPLEX	5	5	0	0.3	0	1	1
LIPID_RAFT	4	4	0	0.3	0	1	1
RUFFLE	8	8	0	0.5	0	1	1
ENDOSOME	8	8	0	0.5	0	1	1
CLATHRIN_COATED_VESICLE	7	7	0	0.5	0	1	1
CYTOPLASMIC_MEMBRANE_BOUND_VESICLE	22	22	0	1.5	0	1	1
KINETOCHORE	4	4	0	0.3	0	1	1
NUCLEOPLASM_PART	18	18	0	1.2	0	1	1
RECEPTOR_COMPLEX	10	10	0	0.7	0	1	1
SECRETORY_GRANULE	6	6	0	0.4	0	1	1
EXTRACELLULAR_SPACE	18	18	0	1.2	0	1	1
ER_GOLGI_INTERMEDIATE_COMPARTMENT	4	4	0	0.3	0	1	1
NUCLEAR_MEMBRANE	5	5	0	0.3	0	1	1
CORTICAL_CYTOSKELETON	7	7	0	0.5	0	1	1
CHROMOSOMAL_PART	10	10	0	0.7	0	1	1
APICOLATERAL_PLASMA_MEMBRANE	5	5	0	0.3	0	1	1
CONDENSED_CHROMOSOME	7	7	0	0.5	0	1	1
TRANSCRIPTION_FACTOR_COMPLEX	8	8	0	0.5	0	1	1
LEADING_EDGE	10	10	0	0.7	0	1	1
SYNAPSE	8	8	0	0.5	0	1	1
CORTICAL_ACTIN_CYTOSKELETON	6	6	0	0.4	0	1	1
INTEGRIN_COMPLEX	7	7	0	0.5	0	1	1
ENDOPLASMIC_RETICULUM_PART	7	7	0	0.5	0	1	1
VESICLE_MEMBRANE	5	5	0	0.3	0	1	1
CHROMOSOME	12	12	0	0.8	0	1	1

## Sheet: LUNG_TOP100
	n_genes_in_cc	n_genes_neg	n_genes_pos	prop_neg	prop_pos	p	q	genes
INTRINSIC_TO_ENDOPLASMIC_RETICULUM_MEMBRANE	5	3	2	0.1	2	0.00861563	0.494069	PIGS,PIGT
INTEGRAL_TO_ENDOPLASMIC_RETICULUM_MEMBRANE	5	3	2	0.1	2	0.00861563	0.494069	PIGS,PIGT
INTEGRAL_TO_ORGANELLE_MEMBRANE	6	4	2	0.1	2	0.0126684	0.494069	PIGS,PIGT
INTRINSIC_TO_ORGANELLE_MEMBRANE	6	4	2	0.1	2	0.0126684	0.494069	PIGS,PIGT
ENDOPLASMIC_RETICULUM_MEMBRANE	8	6	2	0.2	2	0.022727	0.56035	PIGS,PIGT
NUCLEAR_ENVELOPE_ENDOPLASMIC_RETICULUM_NETWORK	8	6	2	0.2	2	0.022727	0.56035	PIGS,PIGT
ACTIN_FILAMENT	9	7	2	0.2	2	0.028648	0.56035	ACTA1,PALLD
ENDOPLASMIC_RETICULUM_PART	10	8	2	0.3	2	0.0351101	0.56035	PIGS,PIGT
ORGANELLE_PART	198	187	11	5.9	11	0.0359199	0.56035	PIGS,MCM2,MAP1B,PIGT,SF3B3,TUBGCP5,EPB41L2,ATP7B,ACTA1,PALLD,NCOA6
INTRACELLULAR_ORGANELLE_PART	198	187	11	5.9	11	0.0359199	0.56035	PIGS,MCM2,MAP1B,PIGT,SF3B3,TUBGCP5,EPB41L2,ATP7B,ACTA1,PALLD,NCOA6
CYTOSKELETAL_PART	68	63	5	2	5	0.0540946	0.76716	MAP1B,TUBGCP5,EPB41L2,ACTA1,PALLD
CYTOSKELETON	99	93	6	2.9	6	0.0786233	1	MAP1B,TUBGCP5,FSCN3,EPB41L2,ACTA1,PALLD
ACTIN_CYTOSKELETON	35	32	3	1	3	0.0885459	1	EPB41L2,ACTA1,PALLD
NON_MEMBRANE_BOUND_ORGANELLE	134	127	7	4	7	0.110789	1	MCM2,MAP1B,TUBGCP5,FSCN3,EPB41L2,ACTA1,PALLD
INTRACELLULAR_NON_MEMBRANE_BOUND_ORGANELLE	134	127	7	4	7	0.110789	1	MCM2,MAP1B,TUBGCP5,FSCN3,EPB41L2,ACTA1,PALLD
SARCOMERE	4	3	1	0.1	1	0.116199	1	ACTA1
SMALL_NUCLEAR_RIBONUCLEOPROTEIN_COMPLEX	4	3	1	0.1	1	0.116199	1	SF3B3
SYNAPSE_PART	5	4	1	0.1	1	0.143095	1	SYNE1
CONTRACTILE_FIBER_PART	5	4	1	0.1	1	0.143095	1	ACTA1
INTEGRAL_TO_MEMBRANE	376	361	15	11.3	15	0.162586	1	PIGS,KIR2DS4,PIGT,MUSK,ALK,CNTN2,COL17A1,SYNE1,SLC5A5,PCDHA8,TSHR,CHRNA6,STAB2,LILRB1,ATP7B
CONTRACTILE_FIBER	6	5	1	0.2	1	0.169181	1	ACTA1
MYOFIBRIL	6	5	1	0.2	1	0.169181	1	ACTA1
MICROTUBULE_ORGANIZING_CENTER_PART	6	5	1	0.2	1	0.169181	1	TUBGCP5
NICOTINIC_ACETYLCHOLINE_GATED_RECEPTOR_CHANNEL_COMPLEX	6	5	1	0.2	1	0.169181	1	CHRNA6
INTRINSIC_TO_MEMBRANE	379	364	15	11.4	15	0.170149	1	PIGS,KIR2DS4,PIGT,MUSK,ALK,CNTN2,COL17A1,SYNE1,SLC5A5,PCDHA8,TSHR,CHRNA6,STAB2,LILRB1,ATP7B
CYTOPLASMIC_PART	206	197	9	6.2	9	0.171345	1	PIGS,PIGT,SYNE1,EIF4G2,TUBGCP5,EPB41L2,ATP7B,AP3D1,ACTA1
GOLGI_APPARATUS	50	47	3	1.5	3	0.19321	1	SYNE1,ATP7B,AP3D1
SPLICEOSOME	7	6	1	0.2	1	0.19448	1	SF3B3
MACROMOLECULAR_COMPLEX	185	177	8	5.5	8	0.197906	1	PIGS,MAP1B,PIGT,SF3B3,EIF4G2,TUBGCP5,CHRNA6,NCOA6
TRANS_GOLGI_NETWORK	8	7	1	0.2	1	0.219016	1	ATP7B
CORTICAL_ACTIN_CYTOSKELETON	8	7	1	0.2	1	0.219016	1	EPB41L2
CYTOPLASM	308	296	12	9.3	12	0.221895	1	PIGS,PIGT,NOD1,SYNE1,EIF4G2,TUBGCP5,EPB41L2,MACF1,KIAA1217,ATP7B,AP3D1,ACTA1
ENDOPLASMIC_RETICULUM	33	31	2	1	2	0.265293	1	PIGS,PIGT
BASOLATERAL_PLASMA_MEMBRANE	10	9	1	0.3	1	0.26589	1	ATP7B
CORTICAL_CYTOSKELETON	10	9	1	0.3	1	0.26589	1	EPB41L2
PROTEIN_COMPLEX	173	166	7	5.2	7	0.271406	1	PIGS,MAP1B,PIGT,EIF4G2,TUBGCP5,CHRNA6,NCOA6
ENDOMEMBRANE_SYSTEM	35	33	2	1	2	0.288108	1	PIGS,PIGT
SYNAPSE	11	10	1	0.3	1	0.288271	1	SYNE1
NUCLEUS	209	201	8	6.3	8	0.300997	1	MLLT3,MCM2,MORC1,BRD1,SF3B3,BRPF1,PALLD,NCOA6
RIBONUCLEOPROTEIN_COMPLEX	12	11	1	0.3	1	0.309977	1	SF3B3
MICROTUBULE_ASSOCIATED_COMPLEX	12	11	1	0.3	1	0.309977	1	MAP1B
CELL_CORTEX_PART	12	11	1	0.3	1	0.309977	1	EPB41L2
PERINUCLEAR_REGION_OF_CYTOPLASM	12	11	1	0.3	1	0.309977	1	ATP7B
ENDOSOME	13	12	1	0.4	1	0.331027	1	ATP7B
TRANSCRIPTION_FACTOR_COMPLEX	13	12	1	0.4	1	0.331027	1	NCOA6
ORGANELLE_MEMBRANE	39	37	2	1.2	2	0.333451	1	PIGS,PIGT
CHROMOSOMAL_PART	14	13	1	0.4	1	0.351441	1	MCM2
MEMBRANE_PART	444	429	15	13.4	15	0.370952	1	PIGS,KIR2DS4,PIGT,MUSK,ALK,CNTN2,COL17A1,SYNE1,SLC5A5,PCDHA8,TSHR,CHRNA6,STAB2,LILRB1,ATP7B
CELL_CORTEX	15	14	1	0.4	1	0.371238	1	EPB41L2
MICROTUBULE_CYTOSKELETON	44	42	2	1.3	2	0.38892	1	MAP1B,TUBGCP5
MEMBRANE	521	504	17	15.8	17	0.415497	1	PIGS,KIR2DS4,PIGT,MUSK,ALK,GRIA2,CNTN2,COL17A1,SYNE1,SLC5A5,PCDHA8,TSHR,CHRNA6,STAB2,EPB41L2,LILRB1,ATP7B
CHROMOSOME	18	17	1	0.5	1	0.427111	1	MCM2
INTEGRAL_TO_PLASMA_MEMBRANE	300	290	10	9.1	10	0.428921	1	KIR2DS4,MUSK,ALK,CNTN2,COL17A1,PCDHA8,TSHR,CHRNA6,STAB2,ATP7B
INTRINSIC_TO_PLASMA_MEMBRANE	302	292	10	9.2	10	0.437448	1	KIR2DS4,MUSK,ALK,CNTN2,COL17A1,PCDHA8,TSHR,CHRNA6,STAB2,ATP7B
INTERCELLULAR_JUNCTION	20	19	1	0.6	1	0.461598	1	COL17A1
MICROTUBULE_ORGANIZING_CENTER	21	20	1	0.6	1	0.478063	1	TUBGCP5
GOLGI_APPARATUS_PART	22	21	1	0.7	1	0.49403	1	ATP7B
CELL_SURFACE	23	22	1	0.7	1	0.509512	1	STAB2
CELL_JUNCTION	25	24	1	0.8	1	0.539084	1	COL17A1
RECEPTOR_COMPLEX	26	25	1	0.8	1	0.553201	1	CHRNA6
MEMBRANE_BOUND_VESICLE	32	31	1	1	1	0.629347	1	ATP7B
CYTOPLASMIC_MEMBRANE_BOUND_VESICLE	32	31	1	1	1	0.629347	1	ATP7B
NUCLEOPLASM_PART	32	31	1	1	1	0.629347	1	NCOA6
PLASMA_MEMBRANE_PART	351	341	10	10.7	10	0.636312	1	KIR2DS4,MUSK,ALK,CNTN2,COL17A1,PCDHA8,TSHR,CHRNA6,STAB2,ATP7B
PLASMA_MEMBRANE	420	408	12	12.8	12	0.638329	1	KIR2DS4,MUSK,ALK,GRIA2,CNTN2,COL17A1,PCDHA8,TSHR,CHRNA6,STAB2,EPB41L2,ATP7B
CYTOPLASMIC_VESICLE	34	33	1	1	1	0.651755	1	ATP7B
VESICLE	35	34	1	1.1	1	0.66245	1	ATP7B
NUCLEAR_PART	85	83	2	2.6	2	0.73818	1	SF3B3,NCOA6
NUCLEOPLASM	47	46	1	1.4	1	0.768027	1	NCOA6
NUCLEAR_LUMEN	61	60	1	1.9	1	0.85051	1	NCOA6
ORGANELLE_LUMEN	67	66	1	2.1	1	0.876242	1	NCOA6
MEMBRANE_ENCLOSED_LUMEN	67	66	1	2.1	1	0.876242	1	NCOA6
EXTRACELLULAR_REGION	92	91	1	2.9	1	0.943887	1	SLIT2
CELL_PROJECTION_PART	8	8	0	0.3	0	1	1
CYTOPLASMIC_VESICLE_MEMBRANE	8	8	0	0.3	0	1	1
GOLGI_MEMBRANE	10	10	0	0.3	0	1	1
BRUSH_BORDER	4	4	0	0.1	0	1	1
PROTEINACEOUS_EXTRACELLULAR_MATRIX	50	50	0	1.6	0	1	1
ORGANELLE_INNER_MEMBRANE	4	4	0	0.1	0	1	1
ADHERENS_JUNCTION	8	8	0	0.3	0	1	1
VESICULAR_FRACTION	8	8	0	0.3	0	1	1
EXTRACELLULAR_MATRIX_PART	35	35	0	1.1	0	1	1
MITOCHONDRIAL_PART	6	6	0	0.2	0	1	1
COATED_VESICLE	11	11	0	0.3	0	1	1
INTERMEDIATE_FILAMENT_CYTOSKELETON	5	5	0	0.2	0	1	1
SPINDLE_POLE	7	7	0	0.2	0	1	1
MITOCHONDRIAL_MEMBRANE	5	5	0	0.2	0	1	1
NUCLEAR_CHROMOSOME	4	4	0	0.1	0	1	1
TIGHT_JUNCTION	4	4	0	0.1	0	1	1
BASEMENT_MEMBRANE	20	20	0	0.6	0	1	1
LYTIC_VACUOLE	8	8	0	0.3	0	1	1
UBIQUITIN_LIGASE_COMPLEX	5	5	0	0.2	0	1	1
BASAL_LAMINA	8	8	0	0.3	0	1	1
CYTOSOLIC_PART	4	4	0	0.1	0	1	1
PORE_COMPLEX	8	8	0	0.3	0	1	1
SPINDLE	8	8	0	0.3	0	1	1
INTERCALATED_DISC	4	4	0	0.1	0	1	1
VACUOLE	8	8	0	0.3	0	1	1
CELL_FRACTION	102	102	0	3.2	0	1	1
CYTOSOL	31	31	0	1	0	1	1
LAMELLIPODIUM	8	8	0	0.3	0	1	1
NUCLEAR_MATRIX	7	7	0	0.2	0	1	1
ENDOCYTIC_VESICLE	6	6	0	0.2	0	1	1
IMMUNOLOGICAL_SYNAPSE	4	4	0	0.1	0	1	1
CHROMOSOMEPERICENTRIC_REGION	5	5	0	0.2	0	1	1
VOLTAGE_GATED_CALCIUM_CHANNEL_COMPLEX	9	9	0	0.3	0	1	1
VOLTAGE_GATED_POTASSIUM_CHANNEL_COMPLEX	17	17	0	0.5	0	1	1
MICROSOME	7	7	0	0.2	0	1	1
DYSTROPHIN_ASSOCIATED_GLYCOPROTEIN_COMPLEX	4	4	0	0.1	0	1	1
EXTRACELLULAR_REGION_PART	80	80	0	2.5	0	1	1
APICAL_JUNCTION_COMPLEX	5	5	0	0.2	0	1	1
ENVELOPE	16	16	0	0.5	0	1	1
EARLY_ENDOSOME	4	4	0	0.1	0	1	1
CYTOPLASMIC_VESICLE_PART	8	8	0	0.3	0	1	1
CELL_SUBSTRATE_ADHERENS_JUNCTION	5	5	0	0.2	0	1	1
INTERMEDIATE_FILAMENT	5	5	0	0.2	0	1	1
CELL_MATRIX_JUNCTION	6	6	0	0.2	0	1	1
MYOSIN_COMPLEX	5	5	0	0.2	0	1	1
MICROTUBULE	4	4	0	0.1	0	1	1
ORGANELLE_ENVELOPE	16	16	0	0.5	0	1	1
LIPID_RAFT	5	5	0	0.2	0	1	1
CELL_PROJECTION	39	39	0	1.2	0	1	1
RUFFLE	11	11	0	0.3	0	1	1
NUCLEAR_ENVELOPE	10	10	0	0.3	0	1	1
DNA_DIRECTED_RNA_POLYMERASEII_HOLOENZYME	13	13	0	0.4	0	1	1
MITOCHONDRIAL_INNER_MEMBRANE	4	4	0	0.1	0	1	1
APICAL_PART_OF_CELL	4	4	0	0.1	0	1	1
CLATHRIN_COATED_VESICLE	9	9	0	0.3	0	1	1
TRANSPORT_VESICLE	6	6	0	0.2	0	1	1
MEMBRANE_FRACTION	83	83	0	2.6	0	1	1
KINETOCHORE	5	5	0	0.2	0	1	1
SECRETORY_GRANULE	6	6	0	0.2	0	1	1
EXTRACELLULAR_SPACE	31	31	0	1	0	1	1
ER_GOLGI_INTERMEDIATE_COMPARTMENT	5	5	0	0.2	0	1	1
CENTROSOME	15	15	0	0.5	0	1	1
NUCLEAR_MEMBRANE	8	8	0	0.3	0	1	1
NUCLEAR_PORE	6	6	0	0.2	0	1	1
MITOCHONDRION	18	18	0	0.6	0	1	1
MITOCHONDRIAL_ENVELOPE	6	6	0	0.2	0	1	1
EXTRACELLULAR_MATRIX	50	50	0	1.6	0	1	1
MICROBODY	6	6	0	0.2	0	1	1
APICOLATERAL_PLASMA_MEMBRANE	5	5	0	0.2	0	1	1
CONDENSED_CHROMOSOME	7	7	0	0.2	0	1	1
NUCLEAR_MEMBRANE_PART	6	6	0	0.2	0	1	1
GOLGI_ASSOCIATED_VESICLE	7	7	0	0.2	0	1	1
LEADING_EDGE	16	16	0	0.5	0	1	1
LYSOSOME	8	8	0	0.3	0	1	1
EXTRINSIC_TO_MEMBRANE	4	4	0	0.1	0	1	1
COLLAGEN	19	19	0	0.6	0	1	1
MICROVILLUS	5	5	0	0.2	0	1	1
INTEGRIN_COMPLEX	14	14	0	0.4	0	1	1
NEURON_PROJECTION	6	6	0	0.2	0	1	1
PEROXISOME	6	6	0	0.2	0	1	1
NUCLEOLUS	19	19	0	0.6	0	1	1
SOLUBLE_FRACTION	22	22	0	0.7	0	1	1
VESICLE_MEMBRANE	8	8	0	0.3	0	1	1

## Sheet: SKCM_TOP100
	n_genes_in_cc	n_genes_neg	n_genes_pos	prop_neg	prop_pos	p	q	genes
VACUOLAR_PART	4	3	1	0	1	0.0588807	1	ABCA2
LYSOSOMAL_MEMBRANE	4	3	1	0	1	0.0588807	1	ABCA2
VACUOLAR_MEMBRANE	4	3	1	0	1	0.0588807	1	ABCA2
COATED_VESICLE_MEMBRANE	4	3	1	0	1	0.0588807	1	SYNRG
MITOCHONDRIAL_INNER_MEMBRANE	5	4	1	0.1	1	0.0730563	1	NNT
TRANS_GOLGI_NETWORK_TRANSPORT_VESICLE	5	4	1	0.1	1	0.0730563	1	SYNRG
ORGANELLE_INNER_MEMBRANE	6	5	1	0.1	1	0.0870205	1	NNT
IMMUNOLOGICAL_SYNAPSE	6	5	1	0.1	1	0.0870205	1	MYH9
MYOSIN_COMPLEX	7	6	1	0.1	1	0.100776	1	MYH6
MITOCHONDRIAL_MEMBRANE	8	7	1	0.1	1	0.114327	1	NNT
ORGANELLE_MEMBRANE	80	77	3	1.2	3	0.119046	1	NNT,SYNRG,ABCA2
TRANSPORT_VESICLE	9	8	1	0.1	1	0.127676	1	SYNRG
GOLGI_ASSOCIATED_VESICLE	9	8	1	0.1	1	0.127676	1	SYNRG
MITOCHONDRIAL_ENVELOPE	10	9	1	0.1	1	0.140825	1	NNT
MEMBRANE	923	905	18	13.8	18	0.147092	1	PREX1,CACNA1A,EPB41L3,SEC24B,CELSR3,SLC5A2,TRPV4,KCNK1,NNT,ADCY3,PTAFR,ATP2B1,EPHA4,LMTK2,MYH9,SYNRG,GPR31,ABCA2
CYTOPLASMIC_VESICLE_MEMBRANE	11	10	1	0.2	1	0.153778	1	SYNRG
CYTOPLASMIC_VESICLE_PART	11	10	1	0.2	1	0.153778	1	SYNRG
CYTOPLASMIC_MEMBRANE_BOUND_VESICLE	47	45	2	0.7	2	0.15725	1	SYNRG,ABCA2
MEMBRANE_BOUND_VESICLE	49	47	2	0.7	2	0.167901	1	SYNRG,ABCA2
CYTOPLASMIC_VESICLE	49	47	2	0.7	2	0.167901	1	SYNRG,ABCA2
MITOCHONDRIAL_PART	13	12	1	0.2	1	0.179107	1	NNT
VESICLE_MEMBRANE	13	12	1	0.2	1	0.179107	1	SYNRG
VESICLE	53	51	2	0.8	2	0.18955	1	SYNRG,ABCA2
CLATHRIN_COATED_VESICLE	14	13	1	0.2	1	0.191488	1	SYNRG
MEMBRANE_PART	784	769	15	11.8	15	0.196339	1	CACNA1A,EPB41L3,CELSR3,SLC5A2,KCNK1,NNT,ADCY3,PTAFR,ATP2B1,EPHA4,LMTK2,MYH9,SYNRG,GPR31,ABCA2
RUFFLE	16	15	1	0.2	1	0.215699	1	MYH9
CYTOSOL	59	57	2	0.9	2	0.222655	1	PREX1,MYH9
ACTIN_CYTOSKELETON	59	57	2	0.9	2	0.222655	1	MYH6,MYH9
COATED_VESICLE	17	16	1	0.2	1	0.227534	1	SYNRG
GOLGI_MEMBRANE	18	17	1	0.3	1	0.239192	1	SYNRG
CELL_CORTEX_PART	18	17	1	0.3	1	0.239192	1	MYH9
CELL_PROJECTION	63	61	2	0.9	2	0.244982	1	CACNA1A,MYH9
CYTOSKELETAL_PART	114	111	3	1.7	3	0.245753	1	MYH6,CLIP2,MYH9
LYTIC_VACUOLE	19	18	1	0.3	1	0.250676	1	ABCA2
VACUOLE	19	18	1	0.3	1	0.250676	1	ABCA2
LYSOSOME	19	18	1	0.3	1	0.250676	1	ABCA2
INTEGRIN_COMPLEX	19	18	1	0.3	1	0.250676	1	MYH9
CYTOSKELETON	176	172	4	2.6	4	0.273093	1	MYH6,CLIP2,MYH9,ABCA2
MICROTUBULE_ASSOCIATED_COMPLEX	21	20	1	0.3	1	0.273132	1	CLIP2
MICROTUBULE_CYTOSKELETON	69	67	2	1	2	0.278614	1	CLIP2,ABCA2
COLLAGEN	22	21	1	0.3	1	0.284108	1	COL11A1
INTEGRAL_TO_MEMBRANE	658	646	12	9.9	12	0.284725	1	CACNA1A,CELSR3,SLC5A2,KCNK1,ADCY3,PTAFR,ATP2B1,EPHA4,LMTK2,MYH9,GPR31,ABCA2
INTRINSIC_TO_MEMBRANE	663	651	12	9.9	12	0.293641	1	CACNA1A,CELSR3,SLC5A2,KCNK1,ADCY3,PTAFR,ATP2B1,EPHA4,LMTK2,MYH9,GPR31,ABCA2
CELL_CORTEX	26	25	1	0.4	1	0.326397	1	MYH9
LEADING_EDGE	26	25	1	0.4	1	0.326397	1	MYH9
VOLTAGE_GATED_POTASSIUM_CHANNEL_COMPLEX	31	30	1	0.5	1	0.375796	1	KCNK1
PROTEIN_COMPLEX	275	270	5	4.1	5	0.399132	1	MYH6,CLIP2,KCNK1,MYH9,SYNRG
INTERCELLULAR_JUNCTION	34	33	1	0.5	1	0.403695	1	EPB41L3
RECEPTOR_COMPLEX	34	33	1	0.5	1	0.403695	1	MYH9
GOLGI_APPARATUS_PART	35	34	1	0.5	1	0.412718	1	SYNRG
MICROTUBULE_ORGANIZING_CENTER	36	35	1	0.5	1	0.421605	1	ABCA2
ENVELOPE	37	36	1	0.6	1	0.43036	1	NNT
ORGANELLE_ENVELOPE	37	36	1	0.6	1	0.43036	1	NNT
INTRACELLULAR_ORGANELLE_PART	354	348	6	5.3	6	0.443469	1	MYH6,CLIP2,NNT,MYH9,SYNRG,ABCA2
ORGANELLE_PART	356	350	6	5.3	6	0.448883	1	MYH6,CLIP2,NNT,MYH9,SYNRG,ABCA2
NON_MEMBRANE_BOUND_ORGANELLE	231	227	4	3.5	4	0.461034	1	MYH6,CLIP2,MYH9,ABCA2
INTRACELLULAR_NON_MEMBRANE_BOUND_ORGANELLE	231	227	4	3.5	4	0.461034	1	MYH6,CLIP2,MYH9,ABCA2
EXTRACELLULAR_MATRIX_PART	41	40	1	0.6	1	0.464084	1	COL11A1
MACROMOLECULAR_COMPLEX	297	292	5	4.5	5	0.465031	1	MYH6,CLIP2,KCNK1,MYH9,SYNRG
CELL_JUNCTION	42	41	1	0.6	1	0.472202	1	EPB41L3
MITOCHONDRION	47	46	1	0.7	1	0.510999	1	NNT
CYTOPLASM	601	592	9	9	9	0.558088	1	PREX1,CACNA1A,NLRP3,NNT,MYH9,SH3BGR,WNK1,SYNRG,ABCA2
PLASMA_MEMBRANE	745	734	11	11.2	11	0.575059	1	PREX1,CACNA1A,EPB41L3,TRPV4,KCNK1,ADCY3,PTAFR,ATP2B1,EPHA4,MYH9,GPR31
PROTEINACEOUS_EXTRACELLULAR_MATRIX	70	69	1	1.1	1	0.656081	1	COL11A1
EXTRACELLULAR_MATRIX	70	69	1	1.1	1	0.656081	1	COL11A1
ENDOMEMBRANE_SYSTEM	76	75	1	1.1	1	0.686315	1	SYNRG
CYTOPLASMIC_PART	383	378	5	5.8	5	0.691811	1	PREX1,NNT,MYH9,SYNRG,ABCA2
INTEGRAL_TO_PLASMA_MEMBRANE	536	529	7	8.1	7	0.707279	1	KCNK1,ADCY3,PTAFR,ATP2B1,EPHA4,MYH9,GPR31
GOLGI_APPARATUS	81	80	1	1.2	1	0.709489	1	SYNRG
INTRINSIC_TO_PLASMA_MEMBRANE	539	532	7	8.1	7	0.71285	1	KCNK1,ADCY3,PTAFR,ATP2B1,EPHA4,MYH9,GPR31
PLASMA_MEMBRANE_PART	620	612	8	9.4	8	0.727956	1	EPB41L3,KCNK1,ADCY3,PTAFR,ATP2B1,EPHA4,MYH9,GPR31
NUCLEUS	416	412	4	6.3	4	0.880684	1	FUS,MLLT3,CACNA1A,MYH9
EXTRACELLULAR_REGION_PART	154	153	1	2.3	1	0.905899	1	COL11A1
EXTRACELLULAR_REGION	194	193	1	2.9	1	0.949536	1	COL11A1
NUCLEOPLASM	79	79	0	1.2	0	1	1
EXTRINSIC_TO_PLASMA_MEMBRANE	5	5	0	0.1	0	1	1
CELL_PROJECTION_PART	13	13	0	0.2	0	1	1
INTRINSIC_TO_ENDOPLASMIC_RETICULUM_MEMBRANE	7	7	0	0.1	0	1	1
BRUSH_BORDER	8	8	0	0.1	0	1	1
ADHERENS_JUNCTION	13	13	0	0.2	0	1	1
SARCOMERE	7	7	0	0.1	0	1	1
EXTERNAL_SIDE_OF_PLASMA_MEMBRANE	7	7	0	0.1	0	1	1
VESICULAR_FRACTION	19	19	0	0.3	0	1	1
CELL_SURFACE	40	40	0	0.6	0	1	1
AXON	5	5	0	0.1	0	1	1
RIBONUCLEOPROTEIN_COMPLEX	22	22	0	0.3	0	1	1
CHROMATIN	10	10	0	0.2	0	1	1
SYNAPSE_PART	8	8	0	0.1	0	1	1
INTERMEDIATE_FILAMENT_CYTOSKELETON	16	16	0	0.2	0	1	1
SPINDLE_POLE	10	10	0	0.2	0	1	1
CONTRACTILE_FIBER	10	10	0	0.2	0	1	1
MYOFIBRIL	10	10	0	0.2	0	1	1
INTEGRAL_TO_GOLGI_MEMBRANE	5	5	0	0.1	0	1	1
SMALL_NUCLEAR_RIBONUCLEOPROTEIN_COMPLEX	6	6	0	0.1	0	1	1
NUCLEAR_CHROMOSOME	16	16	0	0.2	0	1	1
CHROMATIN_REMODELING_COMPLEX	8	8	0	0.1	0	1	1
TIGHT_JUNCTION	11	11	0	0.2	0	1	1
INTEGRAL_TO_ENDOPLASMIC_RETICULUM_MEMBRANE	7	7	0	0.1	0	1	1
BASEMENT_MEMBRANE	23	23	0	0.4	0	1	1
MICROTUBULE_ORGANIZING_CENTER_PART	11	11	0	0.2	0	1	1
CORNIFIED_ENVELOPE	7	7	0	0.1	0	1	1
NUCLEAR_PART	154	154	0	2.4	0	1	1
ORGANELLE_LUMEN	111	111	0	1.7	0	1	1
UBIQUITIN_LIGASE_COMPLEX	9	9	0	0.1	0	1	1
BASAL_LAMINA	11	11	0	0.2	0	1	1
ENDOPLASMIC_RETICULUM_MEMBRANE	25	25	0	0.4	0	1	1
ENDOPLASMIC_RETICULUM	78	78	0	1.2	0	1	1
NUCLEAR_LUMEN	100	100	0	1.5	0	1	1
KINESIN_COMPLEX	6	6	0	0.1	0	1	1
DNA_DIRECTED_RNA_POLYMERASE_COMPLEX	6	6	0	0.1	0	1	1
INSOLUBLE_FRACTION	6	6	0	0.1	0	1	1
CYTOSOLIC_PART	10	10	0	0.2	0	1	1
PORE_COMPLEX	14	14	0	0.2	0	1	1
SPINDLE	14	14	0	0.2	0	1	1
INTERCALATED_DISC	5	5	0	0.1	0	1	1
CELL_FRACTION	202	202	0	3.1	0	1	1
LAMELLIPODIUM	13	13	0	0.2	0	1	1
SYNAPTIC_VESICLE	6	6	0	0.1	0	1	1
NUCLEAR_MATRIX	5	5	0	0.1	0	1	1
NUCLEAR_ENVELOPE_ENDOPLASMIC_RETICULUM_NETWORK	27	27	0	0.4	0	1	1
ENDOCYTIC_VESICLE	7	7	0	0.1	0	1	1
CHROMOSOMEPERICENTRIC_REGION	8	8	0	0.1	0	1	1
VOLTAGE_GATED_CALCIUM_CHANNEL_COMPLEX	11	11	0	0.2	0	1	1
MEDIATOR_COMPLEX	4	4	0	0.1	0	1	1
MICROSOME	17	17	0	0.3	0	1	1
OUTER_MEMBRANE	6	6	0	0.1	0	1	1
DYSTROPHIN_ASSOCIATED_GLYCOPROTEIN_COMPLEX	5	5	0	0.1	0	1	1
HISTONE_DEACETYLASE_COMPLEX	4	4	0	0.1	0	1	1
APICAL_JUNCTION_COMPLEX	12	12	0	0.2	0	1	1
EARLY_ENDOSOME	5	5	0	0.1	0	1	1
PERINUCLEAR_REGION_OF_CYTOPLASM	21	21	0	0.3	0	1	1
SPINDLE_MICROTUBULE	6	6	0	0.1	0	1	1
CELL_SUBSTRATE_ADHERENS_JUNCTION	9	9	0	0.1	0	1	1
DNA_DIRECTED_RNA_POLYMERASEII_CORE_COMPLEX	6	6	0	0.1	0	1	1
INTERMEDIATE_FILAMENT	16	16	0	0.2	0	1	1
CONDENSED_NUCLEAR_CHROMOSOME	7	7	0	0.1	0	1	1
NUCLEAR_BODY	9	9	0	0.1	0	1	1
CELL_MATRIX_JUNCTION	10	10	0	0.2	0	1	1
CONTRACTILE_FIBER_PART	9	9	0	0.1	0	1	1
MICROTUBULE	13	13	0	0.2	0	1	1
ORGANELLE_OUTER_MEMBRANE	5	5	0	0.1	0	1	1
LIPID_RAFT	10	10	0	0.2	0	1	1
SPLICEOSOME	10	10	0	0.2	0	1	1
ACTIN_FILAMENT	13	13	0	0.2	0	1	1
ENDOSOME	18	18	0	0.3	0	1	1
NUCLEAR_ENVELOPE	26	26	0	0.4	0	1	1
MEMBRANE_ENCLOSED_LUMEN	111	111	0	1.7	0	1	1
DNA_DIRECTED_RNA_POLYMERASEII_HOLOENZYME	20	20	0	0.3	0	1	1
APICAL_PART_OF_CELL	7	7	0	0.1	0	1	1
NICOTINIC_ACETYLCHOLINE_GATED_RECEPTOR_CHANNEL_COMPLEX	7	7	0	0.1	0	1	1
REPLICATION_FORK	4	4	0	0.1	0	1	1
U12_DEPENDENT_SPLICEOSOME	4	4	0	0.1	0	1	1
RNA_POLYMERASE_COMPLEX	6	6	0	0.1	0	1	1
NUCLEAR_DNA_DIRECTED_RNA_POLYMERASE_COMPLEX	6	6	0	0.1	0	1	1
DENDRITE	4	4	0	0.1	0	1	1
MEMBRANE_FRACTION	162	162	0	2.5	0	1	1
KINETOCHORE	7	7	0	0.1	0	1	1
NUCLEOPLASM_PART	58	58	0	0.9	0	1	1
SECRETORY_GRANULE	13	13	0	0.2	0	1	1
BASOLATERAL_PLASMA_MEMBRANE	18	18	0	0.3	0	1	1
INTEGRAL_TO_ORGANELLE_MEMBRANE	12	12	0	0.2	0	1	1
EXTRACELLULAR_SPACE	89	89	0	1.4	0	1	1
FOCAL_ADHESION	6	6	0	0.1	0	1	1
ER_GOLGI_INTERMEDIATE_COMPARTMENT	6	6	0	0.1	0	1	1
CENTROSOME	31	31	0	0.5	0	1	1
NUCLEAR_MEMBRANE	18	18	0	0.3	0	1	1
NUCLEAR_PORE	12	12	0	0.2	0	1	1
NUCLEOLAR_PART	4	4	0	0.1	0	1	1
CORTICAL_CYTOSKELETON	15	15	0	0.2	0	1	1
TRANS_GOLGI_NETWORK	12	12	0	0.2	0	1	1
APICAL_PLASMA_MEMBRANE	6	6	0	0.1	0	1	1
MICROBODY	9	9	0	0.1	0	1	1
CHROMOSOMAL_PART	26	26	0	0.4	0	1	1
APICOLATERAL_PLASMA_MEMBRANE	12	12	0	0.2	0	1	1
CONDENSED_CHROMOSOME	11	11	0	0.2	0	1	1
NUCLEAR_MEMBRANE_PART	15	15	0	0.2	0	1	1
TRANSCRIPTION_FACTOR_COMPLEX	19	19	0	0.3	0	1	1
EXTRINSIC_TO_MEMBRANE	9	9	0	0.1	0	1	1
SYNAPSE	15	15	0	0.2	0	1	1
INTRINSIC_TO_ORGANELLE_MEMBRANE	12	12	0	0.2	0	1	1
INTRINSIC_TO_GOLGI_MEMBRANE	5	5	0	0.1	0	1	1
SITE_OF_POLARIZED_GROWTH	7	7	0	0.1	0	1	1
PML_BODY	5	5	0	0.1	0	1	1
CORTICAL_ACTIN_CYTOSKELETON	11	11	0	0.2	0	1	1
ENDOPLASMIC_RETICULUM_LUMEN	5	5	0	0.1	0	1	1
MICROVILLUS	9	9	0	0.1	0	1	1
GROWTH_CONE	6	6	0	0.1	0	1	1
ENDOPLASMIC_RETICULUM_PART	30	30	0	0.5	0	1	1
NEURON_PROJECTION	12	12	0	0.2	0	1	1
PEROXISOME	9	9	0	0.1	0	1	1
NUCLEOLUS	28	28	0	0.4	0	1	1
SOLUBLE_FRACTION	47	47	0	0.7	0	1	1
CHROMOSOME	35	35	0	0.5	0	1	1
NUCLEAR_CHROMOSOME_PART	11	11	0	0.2	0	1	1

## Sheet: STES_TOP100
	n_genes_in_cc	n_genes_neg	n_genes_pos	prop_neg	prop_pos	p	q	genes
SARCOMERE	4	3	1	0.1	1	0.0715843	1	ACTA1
SITE_OF_POLARIZED_GROWTH	4	3	1	0.1	1	0.0715843	1	ERC2
GROWTH_CONE	4	3	1	0.1	1	0.0715843	1	ERC2
INTERCELLULAR_JUNCTION	26	24	2	0.4	2	0.0818263	1	COL17A1,DSC3
CONTRACTILE_FIBER_PART	6	5	1	0.1	1	0.10545	1	ACTA1
SYNAPSE_PART	7	6	1	0.1	1	0.121921	1	ERC2
CONTRACTILE_FIBER	7	6	1	0.1	1	0.121921	1	ACTA1
MYOFIBRIL	7	6	1	0.1	1	0.121921	1	ACTA1
INTEGRAL_TO_MEMBRANE	544	530	14	9.9	14	0.122204	1	KIRREL3,CHRNB2,APP,HTR1A,GRIN2A,KCNB2,NPHS1,ITGAX,SLC17A7,RANGAP1,PCDHA4,COL17A1,PKP2,SCN8A
INTRINSIC_TO_MEMBRANE	552	538	14	10.1	14	0.133057	1	KIRREL3,CHRNB2,APP,HTR1A,GRIN2A,KCNB2,NPHS1,ITGAX,SLC17A7,RANGAP1,PCDHA4,COL17A1,PKP2,SCN8A
INTEGRATOR_COMPLEX	8	7	1	0.1	1	0.138092	1	INTS1
NICOTINIC_ACETYLCHOLINE_GATED_RECEPTOR_CHANNEL_COMPLEX	8	7	1	0.1	1	0.138092	1	CHRNB2
CELL_JUNCTION	36	34	2	0.6	2	0.141255	1	COL17A1,DSC3
RECEPTOR_COMPLEX	36	34	2	0.6	2	0.141255	1	CHRNB2,ITGAX
ACTIN_FILAMENT	9	8	1	0.1	1	0.153968	1	ACTA1
MICROBODY	9	8	1	0.1	1	0.153968	1	HAO1
PEROXISOME	9	8	1	0.1	1	0.153968	1	HAO1
CELL_SURFACE	39	37	2	0.7	2	0.160522	1	APP,HSPA2
SOLUBLE_FRACTION	42	40	2	0.7	2	0.180238	1	WISP1,RANGAP1
EXTRACELLULAR_REGION	131	127	4	2.4	4	0.220501	1	LTBP2,KIRREL3,APP,MMP2
MEMBRANE_PART	668	653	15	12.2	15	0.241725	1	KIRREL3,CHRNB2,APP,HTR1A,GRIN2A,KCNB2,NPHS1,ITGAX,SLC17A7,RANGAP1,PCDHA4,COL17A1,DSC3,PKP2,SCN8A
MEMBRANE	775	758	17	14.2	17	0.252213	1	KIRREL3,CHRNB2,APP,HTR1A,GRIN2A,KCNB2,ERC2,NPHS1,ITGAX,MTFR1,SLC17A7,RANGAP1,PCDHA4,COL17A1,DSC3,PKP2,SCN8A
NUCLEAR_PORE	16	15	1	0.3	1	0.257279	1	RANGAP1
PORE_COMPLEX	17	16	1	0.3	1	0.270979	1	RANGAP1
SYNAPSE	17	16	1	0.3	1	0.270979	1	ERC2
INTEGRIN_COMPLEX	18	17	1	0.3	1	0.28443	1	ITGAX
NUCLEOPLASM	103	100	3	1.9	3	0.294169	1	INTS1,WRN,PHF12
NUCLEAR_PART	200	195	5	3.7	5	0.306776	1	INTS1,RANGAP1,WRN,TERT,PHF12
NUCLEAR_MEMBRANE_PART	22	21	1	0.4	1	0.335819	1	RANGAP1
INTEGRAL_TO_PLASMA_MEMBRANE	416	407	9	7.6	9	0.356291	1	CHRNB2,APP,HTR1A,GRIN2A,KCNB2,NPHS1,ITGAX,PCDHA4,COL17A1
NUCLEAR_MEMBRANE	24	23	1	0.4	1	0.360126	1	RANGAP1
INTRINSIC_TO_PLASMA_MEMBRANE	421	412	9	7.7	9	0.369663	1	CHRNB2,APP,HTR1A,GRIN2A,KCNB2,NPHS1,ITGAX,PCDHA4,COL17A1
PLASMA_MEMBRANE	582	570	12	10.7	12	0.382845	1	CHRNB2,APP,HTR1A,GRIN2A,KCNB2,NPHS1,ITGAX,MTFR1,PCDHA4,COL17A1,DSC3,PKP2
DNA_DIRECTED_RNA_POLYMERASEII_HOLOENZYME	26	25	1	0.5	1	0.383552	1	INTS1
VOLTAGE_GATED_POTASSIUM_CHANNEL_COMPLEX	27	26	1	0.5	1	0.394944	1	KCNB2
MACROMOLECULAR_COMPLEX	334	327	7	6.1	7	0.417477	1	INTS1,CHRNB2,KCNB2,ITGAX,RANGAP1,TERT,PHF12
PLASMA_MEMBRANE_PART	493	483	10	9.1	10	0.421786	1	CHRNB2,APP,HTR1A,GRIN2A,KCNB2,NPHS1,ITGAX,PCDHA4,COL17A1,DSC3
RIBONUCLEOPROTEIN_COMPLEX	31	30	1	0.6	1	0.438467	1	TERT
NUCLEOPLASM_PART	81	79	2	1.5	2	0.441478	1	INTS1,PHF12
NUCLEAR_ENVELOPE	33	32	1	0.6	1	0.459051	1	RANGAP1
NUCLEAR_LUMEN	136	133	3	2.5	3	0.459315	1	INTS1,WRN,PHF12
PROTEIN_COMPLEX	303	297	6	5.6	6	0.48717	1	INTS1,CHRNB2,KCNB2,ITGAX,RANGAP1,PHF12
NUCLEUS	470	461	9	8.6	9	0.501375	1	MLLT3,INTS1,MAML3,MAML2,UBN1,RANGAP1,WRN,TERT,PHF12
ORGANELLE_LUMEN	145	142	3	2.7	3	0.501952	1	INTS1,WRN,PHF12
MEMBRANE_ENCLOSED_LUMEN	145	142	3	2.7	3	0.501952	1	INTS1,WRN,PHF12
NUCLEOLUS	39	38	1	0.7	1	0.516426	1	WRN
CELL_FRACTION	160	157	3	2.9	3	0.569056	1	WISP1,RANGAP1,DSC3
ENVELOPE	46	45	1	0.8	1	0.575787	1	RANGAP1
ORGANELLE_ENVELOPE	46	45	1	0.8	1	0.575787	1	RANGAP1
EXTRACELLULAR_REGION_PART	107	105	2	2	2	0.590354	1	LTBP2,MMP2
PROTEINACEOUS_EXTRACELLULAR_MATRIX	54	53	1	1	1	0.634835	1	LTBP2
ACTIN_CYTOSKELETON	54	53	1	1	1	0.634835	1	ACTA1
EXTRACELLULAR_SPACE	54	53	1	1	1	0.634835	1	MMP2
EXTRACELLULAR_MATRIX	54	53	1	1	1	0.634835	1	LTBP2
ORGANELLE_PART	403	397	6	7.4	6	0.761748	1	INTS1,ACTA1,RANGAP1,WRN,TERT,PHF12
INTRACELLULAR_ORGANELLE_PART	403	397	6	7.4	6	0.761748	1	INTS1,ACTA1,RANGAP1,WRN,TERT,PHF12
ENDOPLASMIC_RETICULUM	80	79	1	1.5	1	0.775997	1	CLGN
ENDOMEMBRANE_SYSTEM	84	83	1	1.6	1	0.792265	1	RANGAP1
ORGANELLE_MEMBRANE	91	90	1	1.7	1	0.817968	1	RANGAP1
CYTOSKELETAL_PART	107	106	1	2	1	0.865491	1	ACTA1
MEMBRANE_FRACTION	122	121	1	2.3	1	0.898794	1	DSC3
NON_MEMBRANE_BOUND_ORGANELLE	230	228	2	4.3	2	0.9299	1	ACTA1,WRN
INTRACELLULAR_NON_MEMBRANE_BOUND_ORGANELLE	230	228	2	4.3	2	0.9299	1	ACTA1,WRN
CYTOSKELETON	163	162	1	3	1	0.953687	1	ACTA1
CYTOPLASM	604	598	6	11.2	6	0.972916	1	IGF2BP2,ACTA1,TULP4,CLGN,RANGAP1,HAO1
CYTOPLASMIC_PART	389	386	3	7.2	3	0.978114	1	ACTA1,CLGN,HAO1
EXTRINSIC_TO_PLASMA_MEMBRANE	6	6	0	0.1	0	1	1
CELL_PROJECTION_PART	10	10	0	0.2	0	1	1
CYTOPLASMIC_VESICLE_MEMBRANE	12	12	0	0.2	0	1	1
GOLGI_MEMBRANE	19	19	0	0.4	0	1	1
INTRINSIC_TO_ENDOPLASMIC_RETICULUM_MEMBRANE	8	8	0	0.1	0	1	1
BRUSH_BORDER	5	5	0	0.1	0	1	1
ORGANELLE_INNER_MEMBRANE	9	9	0	0.2	0	1	1
OLIGOSACCHARYL_TRANSFERASE_COMPLEX	4	4	0	0.1	0	1	1
ADHERENS_JUNCTION	13	13	0	0.2	0	1	1
EXTERNAL_SIDE_OF_PLASMA_MEMBRANE	4	4	0	0.1	0	1	1
VESICULAR_FRACTION	11	11	0	0.2	0	1	1
EXTRACELLULAR_MATRIX_PART	35	35	0	0.7	0	1	1
MITOCHONDRIAL_PART	16	16	0	0.3	0	1	1
AXON	7	7	0	0.1	0	1	1
COATED_VESICLE	18	18	0	0.3	0	1	1
MICROTUBULE_ASSOCIATED_COMPLEX	23	23	0	0.4	0	1	1
CHROMATIN	9	9	0	0.2	0	1	1
INTERMEDIATE_FILAMENT_CYTOSKELETON	9	9	0	0.2	0	1	1
MEMBRANE_BOUND_VESICLE	41	41	0	0.8	0	1	1
MICROTUBULE_CYTOSKELETON	75	75	0	1.4	0	1	1
SPINDLE_POLE	12	12	0	0.2	0	1	1
VESICLE_COAT	7	7	0	0.1	0	1	1
MITOCHONDRIAL_MEMBRANE	9	9	0	0.2	0	1	1
INTEGRAL_TO_GOLGI_MEMBRANE	5	5	0	0.1	0	1	1
SMALL_NUCLEAR_RIBONUCLEOPROTEIN_COMPLEX	6	6	0	0.1	0	1	1
NUCLEAR_CHROMOSOME	11	11	0	0.2	0	1	1
GOLGI_APPARATUS	95	95	0	1.8	0	1	1
CHROMATIN_REMODELING_COMPLEX	7	7	0	0.1	0	1	1
TIGHT_JUNCTION	7	7	0	0.1	0	1	1
INTEGRAL_TO_ENDOPLASMIC_RETICULUM_MEMBRANE	8	8	0	0.1	0	1	1
BASEMENT_MEMBRANE	21	21	0	0.4	0	1	1
LYTIC_VACUOLE	18	18	0	0.3	0	1	1
MICROTUBULE_ORGANIZING_CENTER_PART	10	10	0	0.2	0	1	1
CORNIFIED_ENVELOPE	5	5	0	0.1	0	1	1
UBIQUITIN_LIGASE_COMPLEX	12	12	0	0.2	0	1	1
BASAL_LAMINA	8	8	0	0.1	0	1	1
ENDOPLASMIC_RETICULUM_MEMBRANE	26	26	0	0.5	0	1	1
KINESIN_COMPLEX	8	8	0	0.1	0	1	1
DNA_DIRECTED_RNA_POLYMERASE_COMPLEX	4	4	0	0.1	0	1	1
INSOLUBLE_FRACTION	7	7	0	0.1	0	1	1
VESICLE	44	44	0	0.8	0	1	1
CYTOSOLIC_PART	6	6	0	0.1	0	1	1
GOLGI_APPARATUS_PART	42	42	0	0.8	0	1	1
SPINDLE	19	19	0	0.4	0	1	1
INTERCALATED_DISC	4	4	0	0.1	0	1	1
VACUOLE	19	19	0	0.4	0	1	1
CYTOSOL	57	57	0	1.1	0	1	1
LAMELLIPODIUM	13	13	0	0.2	0	1	1
SYNAPTIC_VESICLE	4	4	0	0.1	0	1	1
NUCLEAR_MATRIX	7	7	0	0.1	0	1	1
NUCLEAR_ENVELOPE_ENDOPLASMIC_RETICULUM_NETWORK	29	29	0	0.5	0	1	1
ENDOCYTIC_VESICLE	7	7	0	0.1	0	1	1
IMMUNOLOGICAL_SYNAPSE	4	4	0	0.1	0	1	1
CYTOPLASMIC_VESICLE	43	43	0	0.8	0	1	1
CHROMOSOMEPERICENTRIC_REGION	11	11	0	0.2	0	1	1
VOLTAGE_GATED_CALCIUM_CHANNEL_COMPLEX	9	9	0	0.2	0	1	1
ANCHORED_TO_MEMBRANE	5	5	0	0.1	0	1	1
MEDIATOR_COMPLEX	5	5	0	0.1	0	1	1
VACUOLAR_PART	4	4	0	0.1	0	1	1
MICROSOME	10	10	0	0.2	0	1	1
OUTER_MEMBRANE	7	7	0	0.1	0	1	1
DYSTROPHIN_ASSOCIATED_GLYCOPROTEIN_COMPLEX	4	4	0	0.1	0	1	1
HISTONE_DEACETYLASE_COMPLEX	8	8	0	0.1	0	1	1
APICAL_JUNCTION_COMPLEX	8	8	0	0.1	0	1	1
CELL_CORTEX_PART	14	14	0	0.3	0	1	1
EARLY_ENDOSOME	7	7	0	0.1	0	1	1
PERINUCLEAR_REGION_OF_CYTOPLASM	25	25	0	0.5	0	1	1
CYTOPLASMIC_VESICLE_PART	12	12	0	0.2	0	1	1
CELL_CORTEX	23	23	0	0.4	0	1	1
SPINDLE_MICROTUBULE	7	7	0	0.1	0	1	1
CELL_SUBSTRATE_ADHERENS_JUNCTION	10	10	0	0.2	0	1	1
HETEROGENEOUS_NUCLEAR_RIBONUCLEOPROTEIN_COMPLEX	5	5	0	0.1	0	1	1
DNA_DIRECTED_RNA_POLYMERASEII_CORE_COMPLEX	4	4	0	0.1	0	1	1
INTERMEDIATE_FILAMENT	9	9	0	0.2	0	1	1
CONDENSED_NUCLEAR_CHROMOSOME	5	5	0	0.1	0	1	1
NUCLEAR_BODY	12	12	0	0.2	0	1	1
CELL_MATRIX_JUNCTION	12	12	0	0.2	0	1	1
MYOSIN_COMPLEX	6	6	0	0.1	0	1	1
MICROTUBULE	15	15	0	0.3	0	1	1
ORGANELLE_OUTER_MEMBRANE	6	6	0	0.1	0	1	1
LIPID_RAFT	9	9	0	0.2	0	1	1
CELL_PROJECTION	56	56	0	1	0	1	1
SPLICEOSOME	13	13	0	0.2	0	1	1
VACUOLAR_MEMBRANE	4	4	0	0.1	0	1	1
RUFFLE	17	17	0	0.3	0	1	1
ENDOSOME	21	21	0	0.4	0	1	1
MITOCHONDRIAL_INNER_MEMBRANE	6	6	0	0.1	0	1	1
APICAL_PART_OF_CELL	5	5	0	0.1	0	1	1
CLATHRIN_COATED_VESICLE	12	12	0	0.2	0	1	1
MICROTUBULE_ORGANIZING_CENTER	34	34	0	0.6	0	1	1
COATED_VESICLE_MEMBRANE	7	7	0	0.1	0	1	1
TRANSPORT_VESICLE	5	5	0	0.1	0	1	1
REPLICATION_FORK	4	4	0	0.1	0	1	1
U12_DEPENDENT_SPLICEOSOME	4	4	0	0.1	0	1	1
RNA_POLYMERASE_COMPLEX	4	4	0	0.1	0	1	1
CYTOPLASMIC_MEMBRANE_BOUND_VESICLE	41	41	0	0.8	0	1	1
NUCLEAR_DNA_DIRECTED_RNA_POLYMERASE_COMPLEX	4	4	0	0.1	0	1	1
DENDRITE	7	7	0	0.1	0	1	1
KINETOCHORE	9	9	0	0.2	0	1	1
SECRETORY_GRANULE	7	7	0	0.1	0	1	1
BASOLATERAL_PLASMA_MEMBRANE	19	19	0	0.4	0	1	1
INTEGRAL_TO_ORGANELLE_MEMBRANE	16	16	0	0.3	0	1	1
FOCAL_ADHESION	8	8	0	0.1	0	1	1
ER_GOLGI_INTERMEDIATE_COMPARTMENT	5	5	0	0.1	0	1	1
MEMBRANE_COAT	7	7	0	0.1	0	1	1
CENTROSOME	30	30	0	0.6	0	1	1
NUCLEOLAR_PART	4	4	0	0.1	0	1	1
MITOCHONDRION	49	49	0	0.9	0	1	1
MITOCHONDRIAL_ENVELOPE	13	13	0	0.2	0	1	1
CORTICAL_CYTOSKELETON	12	12	0	0.2	0	1	1
TRANS_GOLGI_NETWORK	10	10	0	0.2	0	1	1
TRANSCRIPTION_FACTOR_TFIID_COMPLEX	4	4	0	0.1	0	1	1
APICAL_PLASMA_MEMBRANE	5	5	0	0.1	0	1	1
CHROMOSOMAL_PART	29	29	0	0.5	0	1	1
APICOLATERAL_PLASMA_MEMBRANE	8	8	0	0.1	0	1	1
CONDENSED_CHROMOSOME	11	11	0	0.2	0	1	1
GOLGI_ASSOCIATED_VESICLE	11	11	0	0.2	0	1	1
TRANSCRIPTION_FACTOR_COMPLEX	36	36	0	0.7	0	1	1
LEADING_EDGE	25	25	0	0.5	0	1	1
LYSOSOME	18	18	0	0.3	0	1	1
EXTRINSIC_TO_MEMBRANE	10	10	0	0.2	0	1	1
INTRINSIC_TO_ORGANELLE_MEMBRANE	17	17	0	0.3	0	1	1
ANCHORED_TO_PLASMA_MEMBRANE	5	5	0	0.1	0	1	1
INTRINSIC_TO_GOLGI_MEMBRANE	5	5	0	0.1	0	1	1
NUCLEAR_SPECK	4	4	0	0.1	0	1	1
PML_BODY	7	7	0	0.1	0	1	1
CORTICAL_ACTIN_CYTOSKELETON	9	9	0	0.2	0	1	1
COLLAGEN	17	17	0	0.3	0	1	1
MITOCHONDRIAL_MEMBRANE_PART	6	6	0	0.1	0	1	1
MICROVILLUS	6	6	0	0.1	0	1	1
COATED_MEMBRANE	7	7	0	0.1	0	1	1
ENDOPLASMIC_RETICULUM_PART	29	29	0	0.5	0	1	1
NEURON_PROJECTION	12	12	0	0.2	0	1	1
VESICLE_MEMBRANE	12	12	0	0.2	0	1	1
CHROMOSOME	36	36	0	0.7	0	1	1
NUCLEAR_CHROMOSOME_PART	6	6	0	0.1	0	1	1

## Sheet: UCEC_TOP100
	n_genes_in_cc	n_genes_neg	n_genes_pos	prop_neg	prop_pos	p	q	genes
INTERMEDIATE_FILAMENT_CYTOSKELETON	11	8	3	0.2	3	0.000932648	0.0909331	KRT6A,BFSP2,CLIP1
INTERMEDIATE_FILAMENT	11	8	3	0.2	3	0.000932648	0.0909331	KRT6A,BFSP2,CLIP1
NON_MEMBRANE_BOUND_ORGANELLE	227	218	9	4.1	9	0.0250199	0.952246	ABL1,MYH6,XRN2,MDM2,KRT6A,BFSP2,ESPL1,CLIP1,TRPC4
INTRACELLULAR_NON_MEMBRANE_BOUND_ORGANELLE	227	218	9	4.1	9	0.0250199	0.952246	ABL1,MYH6,XRN2,MDM2,KRT6A,BFSP2,ESPL1,CLIP1,TRPC4
NUCLEOLUS	37	34	3	0.6	3	0.0309622	0.952246	ABL1,XRN2,MDM2
INTRACELLULAR_ORGANELLE_PART	402	389	13	7.4	13	0.0349989	0.952246	ABL1,MYH6,DHCR7,XRN2,IPO5,MDM2,LRIT1,KRT6A,BFSP2,ESPL1,ARID1B,CLIP1,TRRAP
ORGANELLE_PART	404	391	13	7.4	13	0.0362285	0.952246	ABL1,MYH6,DHCR7,XRN2,IPO5,MDM2,LRIT1,KRT6A,BFSP2,ESPL1,ARID1B,CLIP1,TRRAP
NUCLEAR_MEMBRANE_PART	17	15	2	0.3	2	0.0390665	0.952246	DHCR7,IPO5
NUCLEAR_MEMBRANE	19	17	2	0.3	2	0.0479562	1	DHCR7,IPO5
CYTOSKELETAL_PART	112	107	5	2	5	0.0573532	1	MYH6,KRT6A,BFSP2,ESPL1,CLIP1
NUCLEAR_ENVELOPE_ENDOPLASMIC_RETICULUM_NETWORK	23	21	2	0.4	2	0.067644	1	DHCR7,LRIT1
NUCLEAR_PART	199	192	7	3.7	7	0.0771755	1	ABL1,DHCR7,XRN2,IPO5,MDM2,ARID1B,TRRAP
CYTOSKELETON	160	154	6	2.9	6	0.0774711	1	MYH6,KRT6A,BFSP2,ESPL1,CLIP1,TRPC4
MYOSIN_COMPLEX	5	4	1	0.1	1	0.0898995	1	MYH6
NUCLEAR_ENVELOPE	28	26	2	0.5	2	0.0952482	1	DHCR7,IPO5
INTRINSIC_TO_ENDOPLASMIC_RETICULUM_MEMBRANE	6	5	1	0.1	1	0.106895	1	LRIT1
INTEGRAL_TO_ENDOPLASMIC_RETICULUM_MEMBRANE	6	5	1	0.1	1	0.106895	1	LRIT1
ORGANELLE_OUTER_MEMBRANE	6	5	1	0.1	1	0.106895	1	DHCR7
KINETOCHORE	6	5	1	0.1	1	0.106895	1	CLIP1
INSOLUBLE_FRACTION	7	6	1	0.1	1	0.123576	1	MDM2
OUTER_MEMBRANE	7	6	1	0.1	1	0.123576	1	DHCR7
ER_GOLGI_INTERMEDIATE_COMPARTMENT	7	6	1	0.1	1	0.123576	1	SEC23IP
NUCLEAR_LUMEN	144	139	5	2.6	5	0.13056	1	ABL1,XRN2,MDM2,ARID1B,TRRAP
CHROMATIN_REMODELING_COMPLEX	8	7	1	0.1	1	0.139948	1	ARID1B
CHROMOSOMEPERICENTRIC_REGION	8	7	1	0.1	1	0.139948	1	CLIP1
ENDOMEMBRANE_SYSTEM	70	67	3	1.3	3	0.141648	1	DHCR7,IPO5,LRIT1
ENVELOPE	39	37	2	0.7	2	0.164159	1	DHCR7,IPO5
ORGANELLE_ENVELOPE	39	37	2	0.7	2	0.164159	1	DHCR7,IPO5
UBIQUITIN_LIGASE_COMPLEX	10	9	1	0.2	1	0.171791	1	CAND1
ORGANELLE_LUMEN	159	154	5	2.9	5	0.174827	1	ABL1,XRN2,MDM2,ARID1B,TRRAP
MEMBRANE_ENCLOSED_LUMEN	159	154	5	2.9	5	0.174827	1	ABL1,XRN2,MDM2,ARID1B,TRRAP
ORGANELLE_MEMBRANE	78	75	3	1.4	3	0.177684	1	DHCR7,IPO5,LRIT1
INTEGRAL_TO_ORGANELLE_MEMBRANE	11	10	1	0.2	1	0.187271	1	LRIT1
INTRINSIC_TO_ORGANELLE_MEMBRANE	11	10	1	0.2	1	0.187271	1	LRIT1
CELL_FRACTION	167	162	5	3.1	5	0.200537	1	SLC22A2,CARS,MDM2,CDH5,SLC12A3
NUCLEAR_PORE	13	12	1	0.2	1	0.217378	1	IPO5
CYTOPLASM	605	591	14	11.2	14	0.233912	1	PLCB1,DHCR7,IPO5,CARS,LRIT1,ESPL1,SEC23IP,CYB5R4,CLIP1,WNK1,MADD,VCPIP1,DOCK1,TRPC4
NUCLEUS	463	452	11	8.6	11	0.243295	1	ABL1,DHCR7,CAND1,XRN2,IPO5,MDM2,SH3BP4,USP7,ARID1B,AKAP8,TRRAP
PORE_COMPLEX	15	14	1	0.3	1	0.24638	1	IPO5
CORTICAL_CYTOSKELETON	15	14	1	0.3	1	0.24638	1	TRPC4
INTEGRIN_COMPLEX	15	14	1	0.3	1	0.24638	1	ITGA11
CELL_CORTEX_PART	17	16	1	0.3	1	0.274318	1	TRPC4
ENDOSOME	17	16	1	0.3	1	0.274318	1	CLIP1
INTEGRAL_TO_MEMBRANE	487	476	11	9	11	0.297623	1	SLC22A2,IPO5,LRIT1,ITPR1,CLCA4,ADRA2B,MADD,TIE1,SLC12A3,FZD7,ITGA11
PROTEIN_COMPLEX	291	284	7	5.4	7	0.299349	1	MYH6,CAND1,IPO5,ARID1B,CLIP1,ITGA11,TRRAP
ENDOPLASMIC_RETICULUM_MEMBRANE	19	18	1	0.3	1	0.30123	1	LRIT1
COLLAGEN	19	18	1	0.3	1	0.30123	1	TNXB
INTRINSIC_TO_MEMBRANE	492	481	11	9.1	11	0.309377	1	SLC22A2,IPO5,LRIT1,ITPR1,CLCA4,ADRA2B,MADD,TIE1,SLC12A3,FZD7,ITGA11
CELL_CORTEX	22	21	1	0.4	1	0.339756	1	TRPC4
NUCLEOPLASM	113	110	3	2.1	3	0.353105	1	MDM2,ARID1B,TRRAP
ENDOPLASMIC_RETICULUM_PART	24	23	1	0.4	1	0.364264	1	LRIT1
MACROMOLECULAR_COMPLEX	318	311	7	5.9	7	0.382323	1	MYH6,CAND1,IPO5,ARID1B,CLIP1,ITGA11,TRRAP
CHROMOSOMAL_PART	27	26	1	0.5	1	0.399348	1	CLIP1
PLASMA_MEMBRANE	531	520	11	9.9	11	0.404309	1	SLC22A2,ITPR1,CDH5,CLCA4,ADRA2B,MADD,TIE1,SLC12A3,FZD7,ITGA11,TRPC4
ENDOPLASMIC_RETICULUM	75	73	2	1.4	2	0.41014	1	DHCR7,LRIT1
RECEPTOR_COMPLEX	29	28	1	0.5	1	0.421664	1	ITGA11
CENTROSOME	29	28	1	0.5	1	0.421664	1	ESPL1
MEMBRANE	695	681	14	12.9	14	0.422636	1	SLC22A2,DHCR7,IPO5,LRIT1,ITPR1,CDH5,CLCA4,ADRA2B,MADD,TIE1,SLC12A3,FZD7,ITGA11,TRPC4
TRANSCRIPTION_FACTOR_COMPLEX	30	29	1	0.6	1	0.432513	1	TRRAP
MEMBRANE_PART	595	583	12	11.1	12	0.433335	1	SLC22A2,DHCR7,IPO5,LRIT1,ITPR1,CLCA4,ADRA2B,MADD,TIE1,SLC12A3,FZD7,ITGA11
MEMBRANE_FRACTION	131	128	3	2.4	3	0.444209	1	SLC22A2,CDH5,SLC12A3
MICROTUBULE_ORGANIZING_CENTER	33	32	1	0.6	1	0.463864	1	ESPL1
NUCLEOPLASM_PART	84	82	2	1.6	2	0.467574	1	ARID1B,TRRAP
CHROMOSOME	35	34	1	0.6	1	0.483806	1	CLIP1
EXTRACELLULAR_MATRIX_PART	37	36	1	0.7	1	0.503013	1	TNXB
SOLUBLE_FRACTION	42	41	1	0.8	1	0.547991	1	CARS
INTEGRAL_TO_PLASMA_MEMBRANE	385	378	7	7.2	7	0.585155	1	SLC22A2,ITPR1,CLCA4,ADRA2B,TIE1,SLC12A3,ITGA11
INTRINSIC_TO_PLASMA_MEMBRANE	388	381	7	7.2	7	0.593584	1	SLC22A2,ITPR1,CLCA4,ADRA2B,TIE1,SLC12A3,ITGA11
ACTIN_CYTOSKELETON	49	48	1	0.9	1	0.604265	1	MYH6
PROTEINACEOUS_EXTRACELLULAR_MATRIX	58	57	1	1.1	1	0.666535	1	TNXB
EXTRACELLULAR_MATRIX	58	57	1	1.1	1	0.666535	1	TNXB
CYTOPLASMIC_PART	383	377	6	7.2	6	0.729677	1	DHCR7,LRIT1,ESPL1,SEC23IP,CLIP1,TRPC4
MICROTUBULE_CYTOSKELETON	74	73	1	1.4	1	0.754217	1	ESPL1
PLASMA_MEMBRANE_PART	455	448	7	8.5	7	0.756903	1	SLC22A2,ITPR1,CLCA4,ADRA2B,TIE1,SLC12A3,ITGA11
EXTRACELLULAR_REGION_PART	101	100	1	1.9	1	0.853432	1	TNXB
EXTRACELLULAR_REGION	121	120	1	2.3	1	0.900235	1	TNXB
EXTRINSIC_TO_PLASMA_MEMBRANE	5	5	0	0.1	0	1	1
CELL_PROJECTION_PART	10	10	0	0.2	0	1	1
CYTOPLASMIC_VESICLE_MEMBRANE	11	11	0	0.2	0	1	1
GOLGI_MEMBRANE	14	14	0	0.3	0	1	1
BRUSH_BORDER	5	5	0	0.1	0	1	1
ORGANELLE_INNER_MEMBRANE	9	9	0	0.2	0	1	1
ADHERENS_JUNCTION	14	14	0	0.3	0	1	1
SARCOMERE	4	4	0	0.1	0	1	1
EXTERNAL_SIDE_OF_PLASMA_MEMBRANE	4	4	0	0.1	0	1	1
VESICULAR_FRACTION	19	19	0	0.4	0	1	1
CELL_SURFACE	27	27	0	0.5	0	1	1
CELL_JUNCTION	34	34	0	0.6	0	1	1
MITOCHONDRIAL_PART	17	17	0	0.3	0	1	1
AXON	4	4	0	0.1	0	1	1
RIBONUCLEOPROTEIN_COMPLEX	30	30	0	0.6	0	1	1
COATED_VESICLE	16	16	0	0.3	0	1	1
MICROTUBULE_ASSOCIATED_COMPLEX	24	24	0	0.5	0	1	1
CHROMATIN	10	10	0	0.2	0	1	1
SYNAPSE_PART	9	9	0	0.2	0	1	1
MEMBRANE_BOUND_VESICLE	41	41	0	0.8	0	1	1
SPINDLE_POLE	9	9	0	0.2	0	1	1
VESICLE_COAT	5	5	0	0.1	0	1	1
CONTRACTILE_FIBER	7	7	0	0.1	0	1	1
MYOFIBRIL	7	7	0	0.1	0	1	1
MITOCHONDRIAL_MEMBRANE	10	10	0	0.2	0	1	1
SMALL_NUCLEAR_RIBONUCLEOPROTEIN_COMPLEX	4	4	0	0.1	0	1	1
NUCLEAR_CHROMOSOME	13	13	0	0.2	0	1	1
GOLGI_APPARATUS	83	83	0	1.6	0	1	1
TIGHT_JUNCTION	5	5	0	0.1	0	1	1
BASEMENT_MEMBRANE	22	22	0	0.4	0	1	1
INTERCELLULAR_JUNCTION	25	25	0	0.5	0	1	1
LYTIC_VACUOLE	18	18	0	0.3	0	1	1
MICROTUBULE_ORGANIZING_CENTER_PART	9	9	0	0.2	0	1	1
CORNIFIED_ENVELOPE	4	4	0	0.1	0	1	1
BASAL_LAMINA	8	8	0	0.2	0	1	1
KINESIN_COMPLEX	9	9	0	0.2	0	1	1
DNA_DIRECTED_RNA_POLYMERASE_COMPLEX	7	7	0	0.1	0	1	1
VESICLE	44	44	0	0.8	0	1	1
CYTOSOLIC_PART	7	7	0	0.1	0	1	1
GOLGI_APPARATUS_PART	38	38	0	0.7	0	1	1
PROTEASOME_COMPLEX	6	6	0	0.1	0	1	1
SPINDLE	15	15	0	0.3	0	1	1
INTERCALATED_DISC	4	4	0	0.1	0	1	1
VACUOLE	19	19	0	0.4	0	1	1
CYTOSOL	59	59	0	1.1	0	1	1
LAMELLIPODIUM	12	12	0	0.2	0	1	1
SYNAPTIC_VESICLE	4	4	0	0.1	0	1	1
NUCLEAR_MATRIX	7	7	0	0.1	0	1	1
ENDOCYTIC_VESICLE	6	6	0	0.1	0	1	1
CYTOPLASMIC_VESICLE	41	41	0	0.8	0	1	1
VOLTAGE_GATED_CALCIUM_CHANNEL_COMPLEX	11	11	0	0.2	0	1	1
MEDIATOR_COMPLEX	4	4	0	0.1	0	1	1
MITOCHONDRIAL_MATRIX	6	6	0	0.1	0	1	1
VACUOLAR_PART	4	4	0	0.1	0	1	1
INTEGRATOR_COMPLEX	9	9	0	0.2	0	1	1
VOLTAGE_GATED_POTASSIUM_CHANNEL_COMPLEX	21	21	0	0.4	0	1	1
MICROSOME	18	18	0	0.3	0	1	1
DYSTROPHIN_ASSOCIATED_GLYCOPROTEIN_COMPLEX	4	4	0	0.1	0	1	1
HISTONE_DEACETYLASE_COMPLEX	6	6	0	0.1	0	1	1
APICAL_JUNCTION_COMPLEX	6	6	0	0.1	0	1	1
MITOCHONDRIAL_LUMEN	6	6	0	0.1	0	1	1
EARLY_ENDOSOME	6	6	0	0.1	0	1	1
PERINUCLEAR_REGION_OF_CYTOPLASM	24	24	0	0.5	0	1	1
CYTOPLASMIC_VESICLE_PART	11	11	0	0.2	0	1	1
SPINDLE_MICROTUBULE	6	6	0	0.1	0	1	1
CELL_SUBSTRATE_ADHERENS_JUNCTION	9	9	0	0.2	0	1	1
HETEROGENEOUS_NUCLEAR_RIBONUCLEOPROTEIN_COMPLEX	4	4	0	0.1	0	1	1
DNA_DIRECTED_RNA_POLYMERASEII_CORE_COMPLEX	7	7	0	0.1	0	1	1
CONDENSED_NUCLEAR_CHROMOSOME	5	5	0	0.1	0	1	1
NUCLEAR_BODY	13	13	0	0.2	0	1	1
CELL_MATRIX_JUNCTION	11	11	0	0.2	0	1	1
CONTRACTILE_FIBER_PART	6	6	0	0.1	0	1	1
MICROTUBULE	14	14	0	0.3	0	1	1
LIPID_RAFT	7	7	0	0.1	0	1	1
CELL_PROJECTION	48	48	0	0.9	0	1	1
SPLICEOSOME	11	11	0	0.2	0	1	1
VACUOLAR_MEMBRANE	4	4	0	0.1	0	1	1
ACTIN_FILAMENT	9	9	0	0.2	0	1	1
RUFFLE	13	13	0	0.2	0	1	1
DNA_DIRECTED_RNA_POLYMERASEII_HOLOENZYME	28	28	0	0.5	0	1	1
MITOCHONDRIAL_INNER_MEMBRANE	7	7	0	0.1	0	1	1
APICAL_PART_OF_CELL	6	6	0	0.1	0	1	1
CLATHRIN_COATED_VESICLE	11	11	0	0.2	0	1	1
COATED_VESICLE_MEMBRANE	6	6	0	0.1	0	1	1
NICOTINIC_ACETYLCHOLINE_GATED_RECEPTOR_CHANNEL_COMPLEX	5	5	0	0.1	0	1	1
TRANSPORT_VESICLE	4	4	0	0.1	0	1	1
REPLICATION_FORK	4	4	0	0.1	0	1	1
RNA_POLYMERASE_COMPLEX	7	7	0	0.1	0	1	1
CYTOPLASMIC_MEMBRANE_BOUND_VESICLE	39	39	0	0.7	0	1	1
NUCLEAR_DNA_DIRECTED_RNA_POLYMERASE_COMPLEX	7	7	0	0.1	0	1	1
DENDRITE	6	6	0	0.1	0	1	1
SECRETORY_GRANULE	8	8	0	0.2	0	1	1
BASOLATERAL_PLASMA_MEMBRANE	16	16	0	0.3	0	1	1
EXTRACELLULAR_SPACE	46	46	0	0.9	0	1	1
FOCAL_ADHESION	6	6	0	0.1	0	1	1
MEMBRANE_COAT	5	5	0	0.1	0	1	1
MITOCHONDRION	57	57	0	1.1	0	1	1
MITOCHONDRIAL_ENVELOPE	11	11	0	0.2	0	1	1
TRANS_GOLGI_NETWORK	11	11	0	0.2	0	1	1
APICAL_PLASMA_MEMBRANE	5	5	0	0.1	0	1	1
MICROBODY	14	14	0	0.3	0	1	1
APICOLATERAL_PLASMA_MEMBRANE	6	6	0	0.1	0	1	1
CONDENSED_CHROMOSOME	12	12	0	0.2	0	1	1
GOLGI_ASSOCIATED_VESICLE	11	11	0	0.2	0	1	1
LEADING_EDGE	20	20	0	0.4	0	1	1
LYSOSOME	18	18	0	0.3	0	1	1
EXTRINSIC_TO_MEMBRANE	7	7	0	0.1	0	1	1
SYNAPSE	14	14	0	0.3	0	1	1
NUCLEAR_SPECK	6	6	0	0.1	0	1	1
PML_BODY	6	6	0	0.1	0	1	1
CORTICAL_ACTIN_CYTOSKELETON	11	11	0	0.2	0	1	1
ENDOPLASMIC_RETICULUM_LUMEN	6	6	0	0.1	0	1	1
MITOCHONDRIAL_MEMBRANE_PART	4	4	0	0.1	0	1	1
MICROVILLUS	5	5	0	0.1	0	1	1
COATED_MEMBRANE	5	5	0	0.1	0	1	1
NEURON_PROJECTION	7	7	0	0.1	0	1	1
PEROXISOME	14	14	0	0.3	0	1	1
VESICLE_MEMBRANE	13	13	0	0.2	0	1	1
NUCLEAR_CHROMOSOME_PART	8	8	0	0.2	0	1	1
